# Supplementary material for: Fusion of Normoxic- and Hypoxic-Preconditioned Myoblasts Leads to Increased Hypertrophy
Source: Cells. 2022 Mar 21;11(6):1059. doi: 10.3390/cells11061059 (PMC8947054; doi:10.3390/cells11061059)
Supplement: Supplementary file 1 [file cells-11-01059-s001.zip › Pircher et al._Tab.S1.xlsx]

## Sheet: H&N->Diff-H vs N&H->Diff-N 24h
Gene	baseMean	log2FoldChange	lfcSE	stat	pvalue	padj
Aire	15.3438	5.63812	1.33968	4.20856	2.57e-05	0.00161572
Adm	31.9332	4.90943	1.25201	3.92124	8.81e-05	0.00391432
Gpr35	100.433	4.24053	0.37942	11.1763	5.33e-29	3.15e-25
Car9	898.501	4.1992	0.280765	14.9563	1.42e-50	1.67e-46
X2610528A11Rik	282.173	3.89441	0.370381	10.5146	7.4e-26	2.91e-22
Galr2	11.7909	3.4388	0.783962	4.38644	1.15e-05	0.00094217
NA..39	33.6426	3.19249	1.08051	2.95462	0.00313059	0.0338832
Nos2	19.2018	3.16764	1.14139	2.77524	0.00551604	0.0463026
Aldoc	20.6311	3.04659	0.578877	5.26293	1.42e-07	2.5e-05
Unc13a	21.3726	2.96202	0.513841	5.76446	8.19e-09	2.06e-06
Rgs11	13.7323	2.9109	0.770024	3.78027	0.000156657	0.00549414
Mgarp	69.9549	2.81194	0.341953	8.2232	1.98e-16	1.3e-13
Tnfrsf9	14.7575	2.79344	0.817039	3.41898	0.000628554	0.0133373
Sprr1a	299.058	2.71087	0.388298	6.98141	2.92e-12	1.14e-09
Vwa1	77.6449	2.59094	0.488145	5.30773	1.11e-07	2.04e-05
Chac1	46.332	2.56481	0.385208	6.65824	2.77e-11	9.1e-09
Gm5274	16.5018	2.55514	0.840869	3.03869	0.0023761	0.0291924
Mif	509.556	2.54495	0.335762	7.57962	3.47e-14	1.86e-11
Slc16a3	90.7201	2.53554	0.305759	8.29262	1.11e-16	8.73e-14
Mif.ps3	10.7635	2.47043	0.634913	3.89098	9.98e-05	0.00416973
Bnip3	121.879	2.44522	0.279116	8.76062	1.94e-18	1.77e-15
Trib3	21.1006	2.28819	0.562006	4.07146	4.67e-05	0.00248728
Gm4217	28.5261	2.16259	0.493095	4.38575	1.16e-05	0.00094217
Pfkl	454.928	2.16043	0.212553	10.1642	2.86e-24	6.77e-21
Mif.ps6	35.7564	2.12147	0.383924	5.52575	3.28e-08	7.46e-06
Lman1l	21.2215	2.10168	0.450289	4.6674	3.05e-06	0.000326222
Gm6992	13.601	2.09982	0.609734	3.44383	0.000573544	0.0126891
X4930447F24Rik	47.6849	2.07156	0.425166	4.87236	1.1e-06	0.000148105
Rac3	10.361	2.00857	0.542241	3.7042	0.000212062	0.00677396
Krt19	341.518	1.96715	0.219536	8.9605	3.23e-19	3.47e-16
Apln	202.81	1.96529	0.243096	8.08442	6.25e-16	3.69e-13
Mif.ps8	35.515	1.93583	0.4058	4.7704	1.84e-06	0.000217307
Gm16061	10.3476	1.93041	0.46671	4.13621	3.53e-05	0.00206596
Gm14006	11.267	1.92939	0.56086	3.44006	0.000581594	0.0127058
Gm3839	28.0831	1.9169	0.417343	4.59311	4.37e-06	0.000426548
Ankrd37	81.2464	1.89615	0.340987	5.56076	2.69e-08	6.35e-06
Gpi1	1854.31	1.8944	0.230126	8.23204	1.84e-16	1.28e-13
Ndrg2	207.611	1.88235	0.231647	8.12593	4.44e-16	2.76e-13
Fstl3	26.1649	1.86347	0.533417	3.49345	0.000476814	0.011339
AU021092	101.18	1.84498	0.278054	6.63535	3.24e-11	1.01e-08
Cox7a1	24.4991	1.84256	0.436834	4.21797	2.47e-05	0.00157484
Atg9b	15.4795	1.82496	0.516293	3.53473	0.000408197	0.0102803
Gm6989	22.0797	1.81858	0.466906	3.89496	9.82e-05	0.00413092
Aldoart1	10.9264	1.79821	0.510898	3.51971	0.000432018	0.0105975
Eno2	149.739	1.79272	0.328016	5.46534	4.62e-08	9.49e-06
Sema4f	22.2827	1.7823	0.375902	4.7414	2.12e-06	0.000238907
Gm8941	18.9765	1.7763	0.506652	3.50595	0.000454981	0.0109297
Ccn2	368.19	1.77343	0.192429	9.21606	3.08e-20	3.64e-17
Unc93b1	29.4783	1.76287	0.443413	3.97569	7.02e-05	0.00334432
Tpi1	2871.27	1.7582	0.206342	8.5208	1.58e-17	1.34e-14
Gm36377	166.997	1.75767	0.234314	7.50135	6.32e-14	3.11e-11
Gm7734	16.9727	1.74702	0.492261	3.54897	0.000386735	0.0100679
Gm7129	25.1644	1.73567	0.443532	3.9133	9.1e-05	0.00399338
Gm9247	12.044	1.73419	0.559047	3.10206	0.00192182	0.026077
X5830408C22Rik	13.835	1.72973	0.571028	3.02915	0.00245239	0.0298198
Gm13326	20.3808	1.72536	0.493682	3.49488	0.000474278	0.0113014
Pdk1	607.545	1.71925	0.179301	9.58864	8.93e-22	1.51e-18
P4ha2	370.791	1.70179	0.173913	9.7853	1.3e-22	2.56e-19
Apol9b	27.8452	1.69902	0.422293	4.02332	5.74e-05	0.00297469
Gm5276	14.1529	1.69638	0.52087	3.25682	0.00112667	0.0187973
Lif	23.4947	1.6932	0.419331	4.03785	5.39e-05	0.00284619
Fam162a	1808.74	1.67944	0.20284	8.27965	1.24e-16	9.13e-14
G430095P16Rik	14.4902	1.67138	0.502654	3.32511	0.000883823	0.0165808
Gm8864	10.6101	1.67124	0.519356	3.21791	0.00129126	0.0205403
Car12	58.505	1.67047	0.386566	4.3213	1.55e-05	0.00114577
Gjb3	22.255	1.65976	0.412465	4.02401	5.72e-05	0.00297469
Gm5187	19.6608	1.64639	0.544734	3.02238	0.00250794	0.0302155
Edn1	16.5332	1.62999	0.447417	3.6431	0.000269371	0.00786097
Arc	12.1152	1.62819	0.440407	3.69701	0.000218151	0.00691241
Trappc6a	47.8031	1.62674	0.367489	4.42663	9.57e-06	0.000828398
Lamb3	65.014	1.62479	0.247718	6.55901	5.42e-11	1.64e-08
Gm8643	18.8474	1.61705	0.543745	2.97392	0.00294023	0.0329248
Aldoa	6979.1	1.61454	0.210191	7.68131	1.57e-14	8.86e-12
Iba57	10.4458	1.61261	0.530953	3.0372	0.00238784	0.0293062
Gm15191	21.2136	1.60575	0.438174	3.66463	0.000247695	0.00750043
Slurp1	32.8993	1.60499	0.344736	4.6557	3.23e-06	0.000337712
Gm10364	23.3646	1.60466	0.363966	4.40882	1.04e-05	0.000877456
Gjb4	18.9574	1.59639	0.410816	3.8859	0.000101952	0.00422798
Gm10481	24.5219	1.59564	0.440346	3.62359	0.000290539	0.00827441
Krt14	20.0445	1.59517	0.40285	3.95972	7.5e-05	0.00346429
Gm8357	14.2586	1.57601	0.540483	2.91593	0.00354626	0.0360511
Gm8492	23.3989	1.56855	0.407378	3.85035	0.000117951	0.00460087
Cbarp	45.8282	1.55422	0.404518	3.84215	0.000121963	0.00469536
S100a3	26.8502	1.55398	0.355077	4.37645	1.21e-05	0.000965949
Gm14111	41.7345	1.5504	0.455586	3.4031	0.000666269	0.0136913
F730311O21Rik	16.2738	1.54173	0.531037	2.90324	0.00369319	0.0368019
Pick1	12.2616	1.54097	0.541691	2.84474	0.00444473	0.0411051
Srf	103.803	1.53945	0.310468	4.95846	7.11e-07	0.000106303
Hr	122.003	1.53576	0.312104	4.92066	8.63e-07	0.000123379
Ndrg1	1794.42	1.53388	0.161048	9.52439	1.66e-21	2.45e-18
Cthrc1	12.0378	1.53074	0.51735	2.95881	0.00308827	0.0336609
Lims2	79.0718	1.51109	0.366675	4.12105	3.77e-05	0.00215961
Pgam1	17.4497	1.51087	0.488481	3.093	0.00198146	0.026462
Trim46	39.1716	1.51053	0.367432	4.11106	3.94e-05	0.0022272
Siglecg	24.4106	1.49628	0.343644	4.35417	1.34e-05	0.00103139
Unkl	15.2213	1.48486	0.459243	3.23328	0.00122379	0.0197189
Hebp1	60.0735	1.48437	0.302047	4.91434	8.91e-07	0.000124438
Gm2445	13.2688	1.48019	0.465685	3.17853	0.00148025	0.0223722
Grhpr	53.919	1.47926	0.2762	5.35575	8.52e-08	1.65e-05
Gm16385	20.1791	1.47881	0.468114	3.15909	0.00158262	0.0234807
Pdgfb	24.7295	1.47146	0.477811	3.07959	0.00207283	0.0271907
Gm9658	15.0045	1.47121	0.466696	3.15239	0.00161942	0.0237736
Gm7069	57.4807	1.46798	0.329413	4.45635	8.34e-06	0.00074084
Rasl12	12.6147	1.46767	0.476157	3.08232	0.00205394	0.0270329
Gm11814	94.1477	1.46263	0.209409	6.98455	2.86e-12	1.14e-09
Gm10313	20.9686	1.45247	0.422518	3.43765	0.000586777	0.0127919
Egr2	30.0661	1.45197	0.374441	3.8777	0.000105447	0.00430486
Pgk1	226.373	1.44944	0.211591	6.85021	7.37e-12	2.72e-09
Gm5507	12.2089	1.44926	0.506107	2.86354	0.00418932	0.0395918
Gm7150	21.2709	1.44721	0.517092	2.79875	0.00513014	0.044847
Galk1	192.494	1.44484	0.30884	4.67827	2.89e-06	0.000313699
Gm8984	25.3866	1.4308	0.370205	3.86489	0.00011114	0.0044377
Psd	21.5104	1.42866	0.381637	3.74351	0.000181471	0.00602472
Gm7572	37.2516	1.42593	0.403762	3.5316	0.000413048	0.0103209
Ret	29.8071	1.42531	0.280399	5.08314	3.71e-07	5.85e-05
Gpi.ps	47.7821	1.42399	0.299375	4.75655	1.97e-06	0.000228188
Gm7765	58.7771	1.42215	0.458603	3.10106	0.00192831	0.026077
Gm6560	22.067	1.41293	0.416537	3.3921	0.000693595	0.0140852
Ptprn	10.5434	1.41107	0.512169	2.75509	0.00586757	0.0481255
Gm8907	12.8185	1.40111	0.470208	2.97977	0.00288465	0.0325944
Kctd11	202.727	1.39283	0.240027	5.8028	6.52e-09	1.68e-06
Gfra2	18.6214	1.38981	0.456343	3.04554	0.0023226	0.0287745
Eno1	1631.25	1.37736	0.280324	4.91344	8.95e-07	0.000124438
Gapdh.ps14	48.0302	1.37284	0.396208	3.46494	0.00053035	0.0120542
Tmem171	18.692	1.3726	0.349276	3.92983	8.5e-05	0.00380556
Tgm2	85.5874	1.36885	0.345679	3.95991	7.5e-05	0.00346429
Higd1a	126.115	1.36741	0.249693	5.47637	4.34e-08	9.16e-06
Tpsab1	29.1964	1.36594	0.331295	4.12302	3.74e-05	0.00215961
Ak4	60.091	1.35864	0.312237	4.3513	1.35e-05	0.00103192
Gm17799	26.8499	1.35517	0.434874	3.11624	0.00183174	0.0255299
Gm48106	10.4429	1.35135	0.487644	2.77117	0.00558546	0.0466534
Ldha	2402.77	1.34364	0.129009	10.415	2.12e-25	6.26e-22
Gm8100	35.3767	1.34172	0.39298	3.41423	0.000639631	0.0134756
Gm13882	73.7567	1.33942	0.338398	3.9581	7.55e-05	0.0034729
Mt1	2012.02	1.33563	0.411539	3.24545	0.00117267	0.0193302
Pappa	35.6114	1.33231	0.340461	3.91325	9.11e-05	0.00399338
Gm15427	67.2283	1.32317	0.429963	3.0774	0.00208818	0.0272831
Rusc2	136.458	1.31963	0.282789	4.6665	3.06e-06	0.000326222
Mpp2	52.0943	1.31746	0.420103	3.13604	0.00171244	0.0245078
Sesn2	33.8017	1.31644	0.39543	3.32913	0.00087118	0.0164744
Gm9381	81.9016	1.31643	0.38665	3.40471	0.000662349	0.0136543
Pdxp	25.8573	1.31604	0.434605	3.02813	0.00246075	0.0298599
Rita1	20.7031	1.31543	0.356969	3.68499	0.000228708	0.00713219
Gm12286	28.0439	1.30902	0.447068	2.928	0.00341147	0.0354307
Gapdh	95.9333	1.30675	0.22733	5.74823	9.02e-09	2.22e-06
Gm11907	43.9344	1.30512	0.367928	3.54721	0.000389337	0.010085
Col5a3	116.625	1.30462	0.341655	3.81854	0.000134243	0.00502094
Gm5855	45.3583	1.30256	0.326034	3.99518	6.46e-05	0.00318354
Gys1	303.9	1.30164	0.242776	5.3615	8.25e-08	1.65e-05
Gm2076	26.4937	1.29344	0.401706	3.21987	0.00128247	0.0204555
Cd248	44.6475	1.28891	0.438466	2.93959	0.00328647	0.0346822
Ankrd9	18.8649	1.28749	0.431897	2.98102	0.00287289	0.0325548
Gm9167	47.2981	1.27081	0.319641	3.97575	7.02e-05	0.00334432
Gm8343	77.5919	1.27074	0.371582	3.41982	0.000626621	0.0133202
Foxs1	145.922	1.27052	0.272376	4.66456	3.09e-06	0.000326371
X3000002C10Rik	30.7294	1.2637	0.328493	3.84695	0.000119596	0.00464968
Gadd45g	46.5714	1.25803	0.366654	3.43111	0.000601122	0.0129549
Loxl4	41.8758	1.25609	0.312447	4.02017	5.82e-05	0.00300147
Gm8483	32.8024	1.25499	0.386498	3.24708	0.00116596	0.0193004
Wdr27	28.8384	1.25487	0.430737	2.9133	0.0035763	0.0361577
Angptl4	143.231	1.25182	0.227006	5.51447	3.5e-08	7.8e-06
Gm13870	61.3762	1.24666	0.329952	3.77829	0.000157907	0.00550531
Gm12403	56.9043	1.24105	0.346991	3.5766	0.000348088	0.00930781
Gm13527	67.2962	1.24022	0.395978	3.13205	0.0017359	0.0246141
Nr2f6	31.659	1.22976	0.406434	3.02572	0.00248038	0.0300365
Ajuba	177.195	1.22975	0.180484	6.81361	9.52e-12	3.41e-09
Slc6a17	18.7301	1.22767	0.370137	3.3168	0.000910559	0.016737
Fbxl8	43.3965	1.22436	0.383093	3.19597	0.0013936	0.0215588
Cdhr1	142.931	1.21776	0.203395	5.98717	2.14e-09	5.74e-07
Zfp651	52.0224	1.21465	0.395044	3.07474	0.0021069	0.0273642
Smtn	274.886	1.21125	0.281638	4.30074	1.7e-05	0.00120954
Plod1	527.518	1.21051	0.20374	5.94146	2.82e-09	7.42e-07
Plxna4	18.9216	1.20745	0.41643	2.89952	0.0037373	0.0370564
Pde4a	29.9524	1.20644	0.357879	3.37107	0.000748756	0.0148556
Gm11110	98.5451	1.20248	0.220072	5.46402	4.65e-08	9.49e-06
Gm11658	33.5085	1.20137	0.36311	3.30855	0.000937801	0.0168978
Ptprf	109.568	1.20131	0.243941	4.9246	8.45e-07	0.000123346
Tenm4	45.5529	1.20037	0.27165	4.41881	9.92e-06	0.00085001
Gm7456	72.9913	1.19829	0.283535	4.22623	2.38e-05	0.00152644
Podnl1	67.9924	1.19436	0.291558	4.09647	4.2e-05	0.00229542
Tinagl1	19.4629	1.19307	0.402816	2.96183	0.00305814	0.0334979
Pfkfb3	166.314	1.19236	0.232923	5.11912	3.07e-07	5.11e-05
Camta2	90.3615	1.19002	0.3599	3.30652	0.000944623	0.0169673
Gm13466	53.4923	1.17865	0.363868	3.23922	0.00119857	0.0196477
Rcor2	83.9482	1.17349	0.292414	4.01311	5.99e-05	0.00304201
Gm9204	45.9202	1.1729	0.416381	2.81689	0.00484915	0.0430918
Gm8919	33.3947	1.17265	0.391512	2.99519	0.00274278	0.0318437
Bhlhe40	556.854	1.17144	0.229219	5.11057	3.21e-07	5.2e-05
Nbeal2	44.6706	1.17073	0.375535	3.1175	0.00182394	0.0255114
Pgm1	637.083	1.16986	0.155385	7.52877	5.12e-14	2.63e-11
Cercam	142.522	1.16918	0.252212	4.63568	3.56e-06	0.000357731
Pkm	2834.73	1.15826	0.245965	4.70906	2.49e-06	0.000274884
Katnb1	61.3229	1.15667	0.284256	4.06911	4.72e-05	0.0025012
Fbln2	537.348	1.15213	0.173398	6.64439	3.04e-11	9.73e-09
Hpse	52.0144	1.14971	0.259418	4.43189	9.34e-06	0.000817811
Tnfsf9	84.1372	1.14967	0.383814	2.99538	0.00274107	0.0318437
Trim11	56.9819	1.14749	0.255908	4.48399	7.33e-06	0.000666049
Ccn1	976.002	1.14575	0.16419	6.97821	2.99e-12	1.14e-09
Col16a1	47.8044	1.14238	0.348787	3.27529	0.00105554	0.0179502
Fosl1	56.1056	1.14056	0.343135	3.32395	0.000887514	0.0166237
F730043M19Rik	63.8346	1.13866	0.30172	3.7739	0.000160717	0.00556381
Egln3	1210.72	1.13793	0.15479	7.35142	1.96e-13	9.27e-11
Vegfa	792.983	1.13537	0.127155	8.929	4.3e-19	4.23e-16
Man2b2	73.8794	1.13407	0.30685	3.69584	0.000219161	0.00692583
Col1a1	490.276	1.13168	0.308339	3.67026	0.000242306	0.00740004
Ap5z1	30.3544	1.12885	0.313375	3.60224	0.000315492	0.00881513
Tnfaip3	150	1.12803	0.183227	6.15647	7.44e-10	2.09e-07
Inka2	32.6822	1.11485	0.379254	2.93958	0.00328658	0.0346822
Sema7a	409.948	1.11035	0.182837	6.0729	1.26e-09	3.45e-07
Gm14921	61.4705	1.11019	0.30175	3.67916	0.000234001	0.00725895
Gm5210	41.4087	1.10948	0.37702	2.94275	0.00325315	0.0345764
Gm5787	24.5454	1.10914	0.378226	2.93249	0.00336259	0.0352611
Gm18859	94.5686	1.10908	0.369555	3.00112	0.00268989	0.0314464
Fam167a	113.964	1.10819	0.277943	3.98711	6.69e-05	0.00326422
Gm12266	42.533	1.10701	0.304093	3.64038	0.000272239	0.00792512
Uba52.ps	37.4242	1.10661	0.401979	2.7529	0.00590691	0.0482399
Celf4	60.2257	1.10178	0.200816	5.48651	4.1e-08	8.81e-06
Kcnn4	83.5761	1.09908	0.287586	3.82172	0.000132521	0.00498813
Megf8	113.742	1.09389	0.360872	3.03125	0.00243547	0.0297069
Rnf31	53.1765	1.09297	0.337503	3.23839	0.00120207	0.0196725
Sdc3	175.653	1.09232	0.300604	3.63374	0.000279339	0.00805069
Macrod1	79.1621	1.09161	0.303863	3.59246	0.000327571	0.00895393
Gm11960	37.6285	1.08807	0.353923	3.07431	0.00210992	0.0273734
Wdr90	22.0009	1.08264	0.372277	2.90816	0.00363557	0.036476
Kctd15	45.0113	1.08021	0.29737	3.63254	0.00028064	0.00805069
Klhl30	263.807	1.07809	0.256534	4.2025	2.64e-05	0.00162106
Lgr6	89.0805	1.07597	0.281074	3.82808	0.000129147	0.00489227
Ddit4	133.979	1.0742	0.20899	5.13994	2.75e-07	4.64e-05
Egln1	437.026	1.07247	0.115903	9.25323	2.18e-20	2.86e-17
Pfkfb4	47.8512	1.06983	0.312293	3.42574	0.000613137	0.0130806
Zbtb7b	187.342	1.06719	0.244397	4.36661	1.26e-05	0.000994291
Gm4335	68.0131	1.06631	0.347332	3.07001	0.00214053	0.0275888
Bahd1	56.0492	1.06315	0.264999	4.01192	6.02e-05	0.00304201
Trim47	91.1152	1.06309	0.240196	4.42594	9.6e-06	0.000828398
Rps15	1746.08	1.06171	0.295171	3.59694	0.000321977	0.0088705
Mvd	37.7508	1.06165	0.38533	2.75517	0.00586623	0.0481255
B3gat3	33.4987	1.0608	0.333913	3.17686	0.00148877	0.0224723
Rdm1	51.4495	1.05929	0.359837	2.9438	0.00324207	0.0345208
Ddx55	23.5254	1.05757	0.367441	2.8782	0.00399954	0.0388433
Slc27a4	99.9891	1.05456	0.244894	4.30618	1.66e-05	0.00119704
Brat1	68.0196	1.05364	0.308944	3.41045	0.000648568	0.0135412
Gm4819	47.3588	1.05117	0.348098	3.01976	0.00252975	0.030353
Kdm4b	155.861	1.04367	0.248382	4.20187	2.65e-05	0.00162106
Gm9164	134.353	1.03232	0.296476	3.48198	0.00049772	0.0115798
Klhl25	35.5998	1.0322	0.372294	2.77253	0.00556226	0.0465583
Gm12017	82.6475	1.02801	0.337461	3.0463	0.00231674	0.0287621
Tmc6	59.6004	1.02739	0.331332	3.10078	0.0019301	0.026077
Slc2a1	901.854	1.02728	0.160001	6.42044	1.36e-10	4.01e-08
Gdf15	52.3345	1.02242	0.305845	3.34292	0.000829015	0.0159061
Polm	31.8087	1.02227	0.310657	3.29067	0.000999481	0.0174747
Fgd3	74.8744	1.02018	0.26923	3.78925	0.000151106	0.00543884
Plekhg2	112.494	1.01984	0.303381	3.36158	0.00077497	0.0151645
Gm13456	42.8979	1.01896	0.355699	2.86467	0.00417438	0.0395437
Tubb3	285.83	1.01773	0.18998	5.35705	8.46e-08	1.65e-05
Lrp5	284.34	1.01373	0.262226	3.86587	0.000110693	0.0044377
Hilpda	92.2077	1.01323	0.320976	3.15672	0.00159556	0.0235429
Jrk	35.6941	1.01174	0.339444	2.98059	0.00287696	0.0325697
Zfp469	131.8	1.0108	0.352537	2.86722	0.004141	0.0394698
Rassf7	47.469	1.00935	0.336012	3.00391	0.00266535	0.0313142
Shkbp1	29.9961	1.00763	0.353528	2.85021	0.004369	0.0405818
Safb2	71.4909	1.00491	0.292105	3.44024	0.000581192	0.0127058
Tmem132a	67.3016	1.00423	0.2696	3.72489	0.000195403	0.00634469
Gm5069	67.1798	1.00368	0.334137	3.00379	0.00266642	0.0313142
Dtx2	56.4542	1.00281	0.287578	3.48709	0.000488308	0.0114966
Isg20	53.8657	1.00227	0.35556	2.81886	0.00481945	0.0429895
Itpk1	78.5987	1.00175	0.362665	2.7622	0.00574131	0.0475186
Nuak2	46.6149	0.992927	0.247933	4.00481	6.21e-05	0.00310208
Capn15	36.7998	0.989629	0.355813	2.78132	0.0054139	0.0459422
Clasrp	53.4887	0.988524	0.297966	3.31757	0.000908036	0.016737
Map11	35.9415	0.986935	0.334093	2.95407	0.00313609	0.0339117
Gm8756	272.459	0.986899	0.342678	2.87996	0.00397721	0.0387523
Jph2	237.305	0.977735	0.304099	3.21519	0.00130359	0.0206529
Clmn	32.0307	0.976596	0.342042	2.8552	0.00430101	0.0402458
Kctd21	31.0637	0.97507	0.352134	2.76903	0.00562231	0.0468949
Banp	79.4654	0.972006	0.231769	4.19386	2.74e-05	0.00167079
Mmp28	57.2069	0.971163	0.266546	3.64351	0.000268942	0.00786097
Gm7481	67.3527	0.967115	0.292982	3.30094	0.000963609	0.0171261
Maff	115.53	0.966717	0.26811	3.60568	0.00031134	0.00874045
Gm9522	70.1318	0.961777	0.347557	2.76725	0.00565311	0.0470492
NA..109	1496.99	0.9614	0.316055	3.04187	0.00235112	0.029007
Gm6283	33.6036	0.958458	0.299428	3.20097	0.00136968	0.0214407
As3mt	28.5367	0.957584	0.338941	2.82523	0.00472474	0.0426183
Gm8170	56.9852	0.956491	0.342469	2.79292	0.00522342	0.045286
Pxdc1	116.334	0.955506	0.256001	3.73244	0.000189637	0.0062259
Gm13394	1021.58	0.955214	0.304742	3.13451	0.00172144	0.0245425
Chst1	93.4817	0.954673	0.304824	3.13189	0.00173688	0.0246141
Faap20	90.7723	0.953955	0.316028	3.01858	0.00253963	0.030353
Rdh5	145.589	0.952469	0.256436	3.71426	0.000203799	0.00656321
Junb	243.851	0.952377	0.27774	3.42902	0.000605767	0.0129702
Syk	52.5332	0.95223	0.241061	3.95016	7.81e-05	0.00356391
Mrgprf	113.481	0.950308	0.31151	3.05065	0.00228347	0.0285591
Mogs	95.4869	0.949252	0.198574	4.78035	1.75e-06	0.000211037
Micall1	87.1641	0.94704	0.268427	3.52812	0.000418529	0.010392
Per1	78.3196	0.944162	0.3035	3.11091	0.00186512	0.0257522
Atf5	219.358	0.940111	0.327814	2.86782	0.00413313	0.0394698
Col18a1	212.994	0.939678	0.278856	3.36976	0.000752345	0.0148695
Spaca6	63.015	0.938119	0.235581	3.98215	6.83e-05	0.00329455
Fam214b	298.997	0.937231	0.235979	3.97166	7.14e-05	0.00338774
Arrb1	78.494	0.93718	0.233542	4.01291	6e-05	0.00304201
NA.	47.8064	0.935419	0.331719	2.81991	0.00480367	0.0429135
Lonp1	164.505	0.934933	0.247411	3.77886	0.000157546	0.00550531
Phldb1	190.714	0.934902	0.26723	3.49848	0.00046791	0.0111948
Ptrh1	41.4025	0.93455	0.335453	2.78593	0.0053374	0.045557
Hbegf	136.675	0.933498	0.181322	5.14828	2.63e-07	4.5e-05
Mier2	67.5657	0.933213	0.295264	3.16061	0.0015744	0.0234061
Map1s	77.491	0.929085	0.333571	2.78527	0.00534834	0.0455797
Cox6b1	771.612	0.929019	0.230759	4.02593	5.68e-05	0.00296786
Csk	131.491	0.928828	0.334211	2.77917	0.00544977	0.0459696
Miga2	34.8361	0.92874	0.314033	2.95746	0.00310188	0.0337172
Apeh	113.163	0.927532	0.251215	3.69219	0.000222331	0.00698865
Lrrc8a	53.7835	0.926641	0.303834	3.04983	0.00228972	0.0285861
Tcf3	210.446	0.92335	0.279082	3.30852	0.000937891	0.0168978
Lama5	466.058	0.920774	0.233273	3.9472	7.91e-05	0.00359439
Has1	60.7959	0.9201	0.257952	3.56695	0.000361167	0.00961403
Gm7191	55.9691	0.91941	0.319898	2.87407	0.00405216	0.0390513
Myc	186.398	0.919347	0.236005	3.89546	9.8e-05	0.00413092
Col6a3	1193.71	0.918952	0.184078	4.99219	5.97e-07	9.05e-05
Lamb2	193.649	0.915618	0.270113	3.38976	0.000699541	0.0141816
Trim3	109.445	0.912605	0.258212	3.53433	0.000408811	0.0102803
Hps6	32.1375	0.911198	0.325965	2.79539	0.00518376	0.0451155
Clcf1	99.1139	0.9105	0.30411	2.99398	0.00275365	0.0319386
Ost4	229.026	0.909933	0.318093	2.86059	0.00422858	0.0397594
Kif21b	64.3855	0.908991	0.259534	3.5024	0.000461092	0.0110541
Stk36	33.2905	0.908801	0.316486	2.87154	0.00408481	0.0392507
Adgrg3	61.9099	0.901957	0.235247	3.83408	0.000126035	0.00480519
Apba3	102.683	0.900544	0.302356	2.97843	0.00289733	0.0326936
Gm5732	191.584	0.90031	0.312917	2.87715	0.00401284	0.0388433
Dusp8	64.1485	0.899976	0.270558	3.32637	0.00087985	0.0165492
Tecpr2	55.5645	0.898427	0.287486	3.12511	0.00177737	0.0250006
Fn1	17958.9	0.89783	0.247505	3.62753	0.000286149	0.00816908
Crabp2	223.992	0.896117	0.193342	4.63487	3.57e-06	0.000357731
Hk1	428.509	0.894741	0.248613	3.59893	0.000319523	0.00882347
Ngf	75.7319	0.894113	0.24994	3.57731	0.000347142	0.00930357
Adcy6	161.926	0.893808	0.243227	3.67479	0.000238045	0.00734584
Hdc	92.5345	0.892598	0.231106	3.86229	0.000112328	0.00445504
Dexi	69.9602	0.889792	0.320134	2.77943	0.00544537	0.0459696
Bcorl1	65.458	0.889489	0.315685	2.81765	0.00483772	0.043055
Slc16a11	75.5464	0.889376	0.305607	2.9102	0.00361199	0.0363461
Adam15	109.698	0.889365	0.315565	2.81833	0.00482747	0.0429961
Zfp692	24.4248	0.888431	0.322649	2.75355	0.00589527	0.0481981
P4ha1	1580.58	0.886212	0.14068	6.29947	2.99e-10	8.61e-08
Cope	616.427	0.884936	0.249567	3.54589	0.000391292	0.010085
Eno1b	159.143	0.884495	0.233739	3.78412	0.000154253	0.00547482
Cenpb	357.555	0.882926	0.264682	3.3358	0.000850551	0.0161879
Jag2	62.65	0.882674	0.286056	3.08567	0.00203092	0.0268495
Dpm3	76.9224	0.881473	0.249504	3.53291	0.000411013	0.0103137
Lmf1	125.514	0.879302	0.224724	3.91281	9.12e-05	0.00399338
Ano8	67.2497	0.878849	0.301094	2.91885	0.00351323	0.0358884
Tnks1bp1	292.768	0.875713	0.279708	3.13081	0.00174328	0.0246752
Bsg	3976.93	0.873172	0.123492	7.07066	1.54e-12	6.75e-10
Leng8	147.464	0.872695	0.257576	3.3881	0.000703781	0.0142188
Sh3bp2	95.4631	0.872687	0.202396	4.31178	1.62e-05	0.00117426
Krt13	34.4883	0.863738	0.281604	3.0672	0.00216072	0.0276093
Taok2	98.7933	0.862613	0.259777	3.32059	0.000898264	0.0166668
Szt2	106.737	0.860333	0.269182	3.1961	0.00139299	0.0215588
Micos13	104.323	0.860236	0.2876	2.99109	0.00277985	0.0321164
Hspb1	961.637	0.858607	0.265504	3.23388	0.0012212	0.0197189
Plcb3	281.96	0.858479	0.213227	4.02612	5.67e-05	0.00296786
S1pr2	107.752	0.858414	0.221585	3.87397	0.000107078	0.00433411
Flnc	871.87	0.855271	0.242755	3.52319	0.000426391	0.0105429
Tnnt2	2190.73	0.855123	0.22091	3.8709	0.000108432	0.00437393
Pgf	39.8883	0.855018	0.26705	3.20172	0.00136612	0.021414
Stk40	50.7986	0.851167	0.28718	2.96388	0.0030379	0.033422
Ltbp2	309.391	0.849084	0.24393	3.48085	0.000499817	0.0115921
Itprip	138.461	0.849007	0.225325	3.76792	0.000164616	0.0056558
Plekho2	162.983	0.848687	0.268802	3.1573	0.00159237	0.0235429
Pmepa1	1239.64	0.84714	0.292278	2.89841	0.00375061	0.0371571
Cbx2	58.3903	0.846701	0.250301	3.38273	0.00071769	0.0144013
Cbr2	225.722	0.844815	0.247421	3.41448	0.000639038	0.0134756
Abhd11	55.1056	0.843993	0.297677	2.83527	0.00457871	0.0418206
Midn	610.209	0.84383	0.26542	3.17922	0.0014767	0.0223702
Rps21	1530.47	0.843009	0.251876	3.34693	0.000817133	0.0158064
Cspg4	69.1212	0.842277	0.271741	3.09956	0.00193811	0.0261192
Gm8927	103.796	0.84212	0.304965	2.76136	0.0057561	0.0476077
Upf1	156.347	0.841817	0.244016	3.44985	0.000560896	0.0125526
Mthfr	92.0206	0.84141	0.229554	3.6654	0.000246949	0.00750043
L1cam	223.23	0.839919	0.215316	3.90087	9.58e-05	0.00409333
Scaf1	168.267	0.838335	0.293908	2.85237	0.00433945	0.040448
Mid1	69.667	0.838203	0.280399	2.98932	0.00279598	0.0321456
Neat1	470.287	0.837864	0.215855	3.88161	0.000103768	0.0042733
Atp5k	745.599	0.837687	0.293414	2.85497	0.00430415	0.0402458
Plbd2	221.532	0.837511	0.303932	2.75558	0.00585876	0.0481255
Serpine1	440.027	0.836023	0.158673	5.26885	1.37e-07	2.46e-05
Nab2	159.774	0.835188	0.180178	4.63536	3.56e-06	0.000357731
Lrp1	3072.59	0.831989	0.247211	3.3655	0.000764062	0.0150452
Kif26b	56.4926	0.831345	0.302839	2.74517	0.00604797	0.0489932
Mapk7	85.4841	0.829661	0.274396	3.02359	0.00249796	0.0301567
Pkd1	503.317	0.827361	0.230353	3.59171	0.000328517	0.00895393
Adamts14	105.491	0.827175	0.254282	3.25298	0.00114203	0.0189639
Tspan9	397.29	0.8235	0.192406	4.28002	1.87e-05	0.00129165
S100a4	689.645	0.821153	0.244511	3.35834	0.000784122	0.015293
Uhrf1bp1	56.4844	0.818145	0.267439	3.05919	0.00221939	0.0280846
Klhdc3	166.643	0.817915	0.246922	3.31244	0.000924857	0.0167909
Rpl10a	59.9778	0.815265	0.258687	3.15155	0.00162409	0.0237736
Ckb	244.816	0.813205	0.291824	2.78663	0.00532592	0.045557
Phrf1	145.383	0.812915	0.228689	3.55467	0.000378453	0.00993987
Rhbdf1	204.651	0.809942	0.273882	2.95726	0.00310385	0.0337172
Hcfc1r1	1446.69	0.809391	0.233275	3.46968	0.000521078	0.0119252
Hid1	88.3582	0.808941	0.248715	3.25248	0.00114403	0.0189639
Dtx3	247.497	0.808701	0.189903	4.2585	2.06e-05	0.00138203
H2.K1	304.333	0.806179	0.196401	4.10476	4.05e-05	0.00224579
Dnajb2	82.9957	0.805803	0.249681	3.22733	0.00124949	0.0200377
Col5a1	853.458	0.804456	0.1844	4.36257	1.29e-05	0.00100613
Cuedc1	138.4	0.803964	0.267232	3.00849	0.00262549	0.0310617
Pold4	180.137	0.80346	0.291308	2.75812	0.00581357	0.0479823
Ehbp1l1	241.736	0.802862	0.23197	3.46106	0.000538049	0.0121824
Pkp1	461.326	0.800216	0.200577	3.98958	6.62e-05	0.00324614
Fblim1	228.92	0.799869	0.194206	4.11867	3.81e-05	0.00216531
Gcn1	134.908	0.799644	0.286576	2.79034	0.00526534	0.0452919
Lmf2	253.101	0.798577	0.255557	3.12485	0.00177896	0.0250006
Vasn	270.165	0.797556	0.224951	3.54546	0.000391922	0.010085
B4galt3	62.4244	0.796733	0.27412	2.90651	0.0036548	0.0365527
Rrnad1	41.6579	0.794863	0.27116	2.93134	0.003375	0.0352611
Rbm10	73.3352	0.794802	0.241506	3.29102	0.00099825	0.0174747
Mapk8ip3	210.047	0.792471	0.210449	3.76561	0.000166141	0.00569166
Ttc7	74.5962	0.792078	0.27146	2.91784	0.00352464	0.0359739
Synpo	261.34	0.791868	0.266269	2.97394	0.00294005	0.0329248
Tbl2	129.876	0.790604	0.179961	4.3932	1.12e-05	0.000929673
Cc2d1a	166.022	0.790528	0.28241	2.79922	0.00512264	0.044847
Anxa8	510.435	0.790524	0.210962	3.74723	0.000178795	0.00598634
Pafah1b3	132.974	0.788617	0.223264	3.53222	0.000412081	0.0103186
Pfkp	345.188	0.785937	0.142172	5.52809	3.24e-08	7.46e-06
Rras	240.968	0.783012	0.224971	3.48051	0.000500465	0.0115921
Cd3eap	61.0343	0.779983	0.256897	3.03617	0.00239605	0.0293764
Epha2	192.274	0.774823	0.179395	4.31908	1.57e-05	0.00115017
Plod3	246.736	0.771431	0.232287	3.32103	0.000896874	0.0166668
Mavs	159.079	0.771409	0.223953	3.44451	0.000572098	0.0126891
Eif6	270.568	0.769558	0.233239	3.29944	0.000968787	0.0171666
Cnn2	1941.54	0.769341	0.169498	4.53893	5.65e-06	0.000530348
Slc27a1	214.652	0.76892	0.263424	2.91894	0.00351221	0.0358884
Vldlr	137.941	0.7682	0.267301	2.87392	0.00405415	0.0390513
Irf3	68.0482	0.767287	0.261692	2.93203	0.00336757	0.0352611
Stk10	108.667	0.766762	0.20718	3.70095	0.00021479	0.00682421
Tns1	880.748	0.76651	0.241605	3.17258	0.00151091	0.0227194
Gmppa	174.779	0.766246	0.243521	3.14653	0.00165219	0.0240187
Sbno2	206.969	0.765973	0.203996	3.75485	0.000173445	0.00582372
Aqp5	540.521	0.765618	0.266072	2.87748	0.00400865	0.0388433
Ier2	125.276	0.764019	0.273147	2.7971	0.00515629	0.0449758
Septin5	99.7818	0.763112	0.253062	3.01552	0.00256542	0.0305345
Zfp862.ps	133.479	0.760755	0.20807	3.65625	0.000255931	0.00763852
Clcn6	122.568	0.760316	0.274016	2.77471	0.00552513	0.0463131
Fbxl18	52.2933	0.759582	0.261325	2.90666	0.00365313	0.0365527
Fxyd5	245.139	0.757788	0.218665	3.46552	0.000529212	0.0120516
Pdgfa	204.798	0.756091	0.184077	4.10748	4e-05	0.00224579
Mrc2	359.325	0.755925	0.229652	3.29161	0.000996157	0.0174747
Zfp319	113.845	0.75514	0.26956	2.80138	0.0050885	0.0447145
Ltbp3	496.417	0.754673	0.267368	2.8226	0.00476357	0.0428307
Sertad1	122.209	0.753076	0.255636	2.9459	0.0032202	0.0344073
Fasn	583.935	0.752912	0.250452	3.00622	0.00264521	0.0311392
Prelid1	862.573	0.751495	0.243957	3.08044	0.00206694	0.0271738
Plekhf1	57.0041	0.749781	0.246717	3.03904	0.00237337	0.0291892
Rin1	196.429	0.749321	0.17541	4.27183	1.94e-05	0.00133223
Myl6	673.664	0.749183	0.255947	2.9271	0.00342138	0.035488
Timp3	1017.27	0.748268	0.131861	5.67465	1.39e-08	3.35e-06
Spen	275.077	0.746866	0.245413	3.0433	0.00233999	0.0289292
Ddit3	126.032	0.745873	0.251053	2.97098	0.00296851	0.0330366
Arhgef1	108.289	0.743157	0.246924	3.00966	0.00261543	0.0309737
Ccdc9b	122.187	0.743065	0.20644	3.59943	0.000318914	0.00882347
Tnfrsf22	165.569	0.742714	0.154099	4.81972	1.44e-06	0.000184681
Sema3b	189.712	0.741836	0.171562	4.324	1.53e-05	0.00114035
Supt5	201.515	0.739713	0.243178	3.04186	0.00235119	0.029007
Ipo13	148.751	0.739233	0.226046	3.27027	0.00107444	0.0181932
Plat	174.089	0.738351	0.21187	3.48492	0.000492276	0.0115012
Sh3bp5l	53.2497	0.73804	0.265281	2.7821	0.00540079	0.0458892
Myl9	580.387	0.737706	0.230806	3.19621	0.00139245	0.0215588
Slc25a1	179.003	0.736633	0.238726	3.08569	0.00203082	0.0268495
Ldlr	353.505	0.736437	0.197164	3.73514	0.000187609	0.00619373
Cul7	188.626	0.736121	0.21286	3.45824	0.000543724	0.0122639
Sympk	192.643	0.734585	0.249823	2.94042	0.00327763	0.0346807
Tnfrsf23	361.533	0.734217	0.144791	5.07086	3.96e-07	6.16e-05
Flnb	2356.48	0.733484	0.15338	4.78214	1.73e-06	0.000211037
Myh9	3077.42	0.733222	0.1865	3.93149	8.44e-05	0.00379375
Mob3a	240.261	0.732923	0.172296	4.25387	2.1e-05	0.00140295
Msln	398.788	0.732837	0.187718	3.90392	9.46e-05	0.00406782
Sdc4	747.933	0.732323	0.175923	4.16276	3.14e-05	0.00185811
Slc39a13	299.41	0.731953	0.210038	3.48486	0.000492396	0.0115012
Cep170b	203.76	0.731713	0.266227	2.74845	0.00598775	0.0486052
Zswim4	122.223	0.731676	0.227122	3.22151	0.00127519	0.0203943
Abcd4	101.171	0.730982	0.211126	3.4623	0.000535577	0.0121497
Lsp1	465.46	0.730404	0.23291	3.13599	0.00171274	0.0245078
Mtf1	78.0755	0.730254	0.219948	3.32012	0.000899779	0.0166685
Lamc2	130.606	0.727739	0.192278	3.78484	0.00015381	0.00547482
Trip6	109.826	0.726724	0.247083	2.94121	0.00326931	0.0346807
Itga5	707.504	0.724896	0.173268	4.18366	2.87e-05	0.00172972
Cdc34	186.825	0.723337	0.246611	2.93311	0.00335584	0.0352611
Dhcr24	269.235	0.719744	0.219219	3.28322	0.0010263	0.017682
Pdlim7	680.412	0.719433	0.253493	2.83808	0.00453855	0.0416016
Iqsec1	417.047	0.718984	0.261593	2.74848	0.00598721	0.0486052
Evc	48.3872	0.717884	0.257422	2.78874	0.0052913	0.0454821
Flna	4094.05	0.717827	0.167299	4.29069	1.78e-05	0.00124565
H2.D1	181.332	0.717827	0.251656	2.85242	0.00433882	0.040448
Aacs	117.767	0.717538	0.220307	3.25699	0.00112602	0.0187973
Kmt2b	86.0373	0.716786	0.2024	3.54144	0.000397953	0.0101513
Gga3	72.4549	0.71345	0.239593	2.97776	0.00290364	0.0326936
Fastk	234.332	0.71285	0.240576	2.9631	0.00304558	0.0334533
Tmem45a	512.745	0.711086	0.238398	2.98277	0.00285657	0.0325548
Usp36	77.4351	0.710541	0.248357	2.86096	0.00422359	0.0397441
Por	130.794	0.709654	0.259338	2.7364	0.00621151	0.0496375
Srebf1	205.328	0.708971	0.189853	3.73432	0.000188222	0.00619665
Gpc1	1364.17	0.708925	0.226279	3.13297	0.00173046	0.0246141
Lrrc14	115.782	0.707963	0.201844	3.50748	0.00045237	0.010929
Mus81	63.8544	0.705912	0.248354	2.84236	0.00447814	0.0412887
Dock6	81.3107	0.705684	0.249768	2.82535	0.00472283	0.0426183
Slx4	88.5132	0.70441	0.222268	3.16919	0.00152862	0.0229274
Tmem115	94.0574	0.703062	0.241679	2.90907	0.00362502	0.0364011
Pla1a	585.225	0.701594	0.164539	4.26399	2.01e-05	0.00135621
Mpnd	158.161	0.69979	0.256035	2.73319	0.00627249	0.0499852
Fntb	155.262	0.698083	0.198028	3.52518	0.000423194	0.0104858
Serinc2	187.976	0.69661	0.244942	2.84398	0.0044554	0.0411715
Ptprs	1149.59	0.695351	0.217507	3.19691	0.0013891	0.0215588
Hk2	196.44	0.69461	0.194065	3.57927	0.000344554	0.00927429
Cavin1	1584.32	0.69256	0.208474	3.32204	0.000893621	0.0166668
Pprc1	164.084	0.692397	0.232637	2.97629	0.00291758	0.0328096
Il4ra	126.361	0.691741	0.188467	3.67035	0.000242216	0.00740004
Ift172	72.5085	0.687089	0.242403	2.8345	0.00458981	0.0418895
Plaur	139.958	0.686539	0.236267	2.90577	0.00366346	0.0365697
Tada3	149.013	0.686497	0.240798	2.85093	0.0043592	0.0405773
Zfat	59.0241	0.685992	0.232513	2.95034	0.00317422	0.0341366
Usp11	93.5529	0.683003	0.219646	3.10956	0.00187366	0.0258098
Rasa4	133.649	0.681074	0.241993	2.81444	0.00488626	0.0432914
Rassf1	77.9491	0.680595	0.239979	2.83606	0.00456733	0.0417488
Tnfrsf1b	187.02	0.677971	0.233673	2.90136	0.00371544	0.0369325
Serpinh1	2197.29	0.67793	0.177476	3.81983	0.000133542	0.00501058
Cltb	157.149	0.677927	0.224565	3.01885	0.00253735	0.030353
Ddah1	191.507	0.676631	0.179543	3.76862	0.000164152	0.0056558
Eif4ebp1	917.203	0.674843	0.193251	3.49206	0.000479304	0.0113753
Itgb3	235.161	0.671326	0.15359	4.3709	1.24e-05	0.000981504
Usf2	129.225	0.670873	0.238617	2.81151	0.00493102	0.0436552
Myo9b	337.395	0.669212	0.184202	3.63303	0.000280108	0.00805069
Abhd16a	82.776	0.668648	0.227315	2.94151	0.0032662	0.0346807
Acsbg1	107.394	0.668252	0.19373	3.4494	0.000561834	0.0125526
Trmt2a	75.5572	0.667619	0.203529	3.28022	0.00103725	0.0177728
Tln1	1323.11	0.667336	0.200575	3.32711	0.000877503	0.016541
Kif3c	91.5478	0.665218	0.238741	2.78636	0.00533041	0.045557
Ndufv3	448.888	0.664393	0.170505	3.89662	9.75e-05	0.00413092
Ehmt2	313.764	0.664308	0.240735	2.7595	0.00578901	0.0478129
D8Ertd738e	285.095	0.662269	0.237262	2.7913	0.00524966	0.045286
Mex3d	185.941	0.661553	0.202195	3.27186	0.00106844	0.0181175
Plcd1	73.9736	0.65943	0.22945	2.87395	0.00405367	0.0390513
Bmp1	580.431	0.658376	0.188583	3.49117	0.000480902	0.0113903
Tmem161a	137.378	0.656709	0.233011	2.81836	0.0048269	0.0429961
Tcta	157.543	0.656653	0.191042	3.43722	0.00058771	0.0127919
Rsrp1	658.795	0.655709	0.176944	3.70574	0.000210778	0.00675119
Med15	311.57	0.654733	0.22848	2.8656	0.00416222	0.0395437
Sipa1	81.7565	0.651025	0.234087	2.78112	0.00541712	0.0459422
Ldb3	314.176	0.648346	0.214328	3.02503	0.00248612	0.0300751
Nisch	1579.57	0.643271	0.163868	3.92555	8.65e-05	0.00385928
Tnc	820.449	0.642622	0.151929	4.22975	2.34e-05	0.00151927
Rpl13a	121.569	0.642015	0.231633	2.77169	0.00557655	0.0466119
Ift122	106.688	0.641472	0.23414	2.7397	0.00614961	0.0493828
Plxna3	154.436	0.641198	0.199112	3.22029	0.00128061	0.0204533
Fads3	702.533	0.638618	0.202632	3.15162	0.0016237	0.0237736
Pcbp4	311.788	0.637166	0.23077	2.76104	0.00576171	0.0476208
Noc2l	115.564	0.63564	0.215665	2.94735	0.00320506	0.0344057
Pld2	101.93	0.632475	0.22703	2.78586	0.00533856	0.045557
Flii	501.235	0.630595	0.209716	3.0069	0.00263923	0.0311308
Mustn1	1014.67	0.630519	0.212221	2.97104	0.00296788	0.0330366
Tnfrsf12a	613.631	0.62551	0.20494	3.05215	0.00227205	0.0284464
Map3k4	114.971	0.625205	0.19486	3.20849	0.00133435	0.0210814
X	191.317	0.624381	0.192381	3.24554	0.00117228	0.0193302
Elmo2	149.102	0.624002	0.174238	3.58131	0.000341874	0.00922514
Klf10	281	0.623565	0.145082	4.29802	1.72e-05	0.00121239
Dnmbp	108.696	0.622272	0.22365	2.78235	0.00539673	0.0458877
Lrig1	136.144	0.618966	0.190012	3.25752	0.00112391	0.0187973
Dusp5	108.459	0.618966	0.204981	3.01963	0.00253087	0.030353
Capg	966.178	0.617979	0.186048	3.32161	0.000894997	0.0166668
Niban2	741.401	0.616197	0.224661	2.74279	0.00609192	0.0491924
Phf12	158.41	0.615414	0.221179	2.78243	0.00539538	0.0458877
Oaf	199.466	0.614311	0.199771	3.07508	0.00210449	0.027363
Aldh1l2	128.239	0.613543	0.204425	3.0013	0.00268826	0.0314464
Actb	9375.85	0.613303	0.154814	3.96153	7.45e-05	0.00346429
Znfx1	245.905	0.612419	0.180081	3.40079	0.000671902	0.0137391
Inppl1	302.427	0.610441	0.2159	2.82743	0.00469231	0.0424319
Kdelr3	543.436	0.608742	0.141472	4.3029	1.69e-05	0.0012075
Gm14137	94.3435	0.607513	0.203475	2.98569	0.00282942	0.0324354
Tkt	220.744	0.606846	0.217251	2.79329	0.00521753	0.045276
X2900026A02Rik	177.043	0.606536	0.213072	2.84663	0.00441845	0.0409261
Actn1	1024.77	0.6041	0.195084	3.09662	0.00195743	0.0263195
Ppme1	254.201	0.601862	0.155694	3.86568	0.000110781	0.0044377
Aldh18a1	169.936	0.591128	0.208193	2.83933	0.00452086	0.0415168
Copg1	610.737	0.586749	0.182264	3.21922	0.0012854	0.0204746
Wwp2	296.914	0.586286	0.170377	3.4411	0.000579353	0.0127038
Ank3	152.091	0.576077	0.17014	3.3859	0.000709462	0.0142847
Vamp8	368.193	0.575851	0.203498	2.82976	0.0046583	0.0422212
Fkbp4	376.249	0.575494	0.182189	3.15877	0.00158435	0.0234807
Tor3a	271.78	0.569726	0.157308	3.62173	0.000292638	0.0082942
Ppp1r11	417.275	0.569035	0.173799	3.27411	0.00105996	0.0179995
Igsf3	117.629	0.568155	0.183216	3.10101	0.00192859	0.026077
Zfyve1	145.124	0.562895	0.186724	3.01458	0.00257335	0.0305673
Anapc2	272.009	0.559484	0.175213	3.19316	0.00140725	0.0216284
Pck2	153.929	0.557767	0.187601	2.97315	0.0029476	0.0329248
Nfe2l1	714.93	0.55584	0.173329	3.20684	0.00134202	0.0211484
Htt	251.689	0.55486	0.189802	2.92336	0.00346274	0.0357122
Slc7a1	230.872	0.545564	0.160253	3.40438	0.000663133	0.0136543
Col4a1	359.399	0.544302	0.198467	2.74254	0.00609666	0.0491924
Map6	392.035	0.54374	0.153569	3.54069	0.000399076	0.0101513
Hyou1	213.842	0.542527	0.196805	2.75667	0.00583934	0.0480957
Hnrnpul2	138.92	0.542409	0.193729	2.79983	0.00511289	0.0447956
Atp2b4	448.893	0.539886	0.168998	3.19463	0.0014001	0.0216029
Fosl2	500.698	0.537361	0.173755	3.09264	0.00198385	0.026464
Ncam1	780.519	0.536167	0.168191	3.18785	0.00143333	0.0219691
Pgpep1	236.949	0.536075	0.172647	3.10503	0.00190258	0.0260042
Shisa5	405.339	0.534332	0.191249	2.79391	0.0052075	0.0452222
Arfgap1	116.548	0.530814	0.173235	3.06413	0.00218302	0.0277729
Zcchc2	79.4175	0.528746	0.190126	2.78103	0.00541868	0.0459422
Sipa1l1	286.679	0.522932	0.182624	2.86344	0.00419065	0.0395918
Zfp462	192.063	0.522525	0.155213	3.36651	0.000761267	0.0150207
Tnpo2	490.34	0.520439	0.187357	2.77779	0.00547301	0.0460723
Plxnb2	1001.67	0.519816	0.171019	3.03952	0.00236955	0.0291726
Mast2	461.449	0.519812	0.186207	2.79157	0.00524522	0.045286
Plau	747.215	0.518327	0.136266	3.80379	0.000142502	0.00524682
Enc1	278.918	0.51201	0.163765	3.1265	0.00176902	0.0249203
Loxl2	212.818	0.51181	0.148696	3.44199	0.000577448	0.0127038
Kremen1	527.123	0.51126	0.16701	3.06126	0.00220406	0.0279205
P4hb	3297.32	0.511199	0.0930911	5.49139	3.99e-08	8.73e-06
Myadm	3921.35	0.510422	0.14852	3.43673	0.000588779	0.0127919
Ankrd1	2252.89	0.509334	0.17773	2.86577	0.00415999	0.0395437
Pfas	126.6	0.50914	0.172777	2.9468	0.00321077	0.0344073
Slc1a4	245.369	0.509015	0.147347	3.45454	0.000551234	0.0123625
Plin2	732.16	0.50244	0.1478	3.39947	0.000675177	0.0137822
Eif4g3	345.299	0.500853	0.179359	2.79246	0.00523084	0.045286
Ccnd1	359.036	0.494891	0.139044	3.55925	0.000371919	0.00983381
Sigmar1	264.598	0.488229	0.178102	2.74129	0.00611987	0.0492716
Col1a2	2288.88	0.486739	0.144103	3.37771	0.000730915	0.0146168
H13	920.302	0.484748	0.172231	2.81452	0.00488499	0.0432914
Sec24c	374.242	0.483327	0.172878	2.79576	0.00517772	0.0451155
Sun1	419.217	0.482618	0.133228	3.6225	0.000291772	0.00828955
Csf1	695.585	0.482146	0.133751	3.6048	0.000312389	0.0087491
Emsy	406.993	0.479255	0.128485	3.73004	0.000191453	0.00625898
Fgfr1	865.386	0.47888	0.167092	2.86597	0.00415737	0.0395437
Eya3	242.056	0.475763	0.141471	3.36296	0.000771109	0.015114
Zpr1	197.233	0.475045	0.148748	3.19362	0.00140502	0.0216223
Plekhb2	854.838	0.469265	0.124965	3.75518	0.00017322	0.00582372
Mthfd1l	276.096	0.468331	0.129886	3.60571	0.0003113	0.00874045
Dhx30	146.608	0.465805	0.165377	2.81662	0.00485318	0.0430952
Xpnpep1	501.413	0.463325	0.13172	3.5175	0.000435624	0.0106377
Fads2	505.019	0.461918	0.148339	3.11393	0.00184612	0.0256697
Bicd2	370.072	0.461682	0.145751	3.16762	0.00153694	0.0229938
Elf4	228.397	0.460316	0.162786	2.82774	0.00468781	0.0424236
Amotl2	341.287	0.457585	0.143832	3.18138	0.00146577	0.0222964
Kmt2a	569.147	0.456946	0.151123	3.02367	0.00249729	0.0301567
Hes1	215.16	0.454496	0.160096	2.8389	0.00452691	0.0415401
Timp1	4206.63	0.450515	0.126425	3.5635	0.000365947	0.00971939
Anxa2	7447.13	0.448865	0.16283	2.75666	0.00583953	0.0480957
Jcad	543.446	0.446299	0.161291	2.76704	0.00565673	0.0470492
Alkbh5	675.956	0.445642	0.125142	3.56109	0.000369325	0.00978712
Klc1	564.332	0.445208	0.157805	2.82126	0.00478353	0.0428307
Fbn1	1613.34	0.444289	0.150474	2.95259	0.00315117	0.0339976
Slc44a2	1068.32	0.442581	0.161317	2.74354	0.00607806	0.0491694
Colgalt1	385.938	0.435986	0.131832	3.30714	0.000942553	0.0169559
Tns3	939.612	0.434225	0.100706	4.3118	1.62e-05	0.00117426
Myo1c	1171.03	0.416844	0.143242	2.91008	0.00361339	0.0363461
Foxk2	368.29	0.416265	0.148634	2.8006	0.00510076	0.0447557
Tsc22d1	3044.67	0.392684	0.125592	3.12666	0.00176804	0.0249203
Kdm2a	442.113	0.383573	0.135679	2.82706	0.00469771	0.0424482
Emp2	1563.54	0.378556	0.129267	2.92849	0.00340615	0.0354066
Masp1	855.858	0.347609	0.123286	2.81952	0.00480956	0.0429336
Wdr1	1666.81	0.289284	0.0819881	3.52837	0.000418128	0.010392
Axl	1251.38	0.253313	0.0912748	2.77528	0.0055155	0.0463026
Hdlbp	2456.88	0.217114	0.0652762	3.32609	0.000880739	0.0165492
Stip1	1192.57	-0.322884	0.117187	-2.75529	0.00586408	0.0481255
Kcmf1	537.863	-0.324456	0.114609	-2.83098	0.00464061	0.0421255
Ywhae	4200.77	-0.337427	0.121119	-2.78591	0.00533778	0.045557
X9530068E07Rik	1496.19	-0.348719	0.117885	-2.95813	0.00309509	0.0336841
Mapk1	973.582	-0.352345	0.126735	-2.78017	0.00543306	0.0459652
Uba2	387.425	-0.353899	0.122651	-2.88541	0.00390907	0.0383095
Cpped1	415.937	-0.358946	0.125662	-2.85643	0.00428438	0.0401882
Leprotl1	484.191	-0.35943	0.130083	-2.76309	0.00572577	0.0474232
Calm1	4559.96	-0.364663	0.120826	-3.01808	0.00254381	0.030369
Armcx2	483.733	-0.365751	0.127972	-2.85805	0.00426259	0.0400155
Ahcyl1	996.706	-0.368334	0.116012	-3.17496	0.00149859	0.0225628
Ddx21	519.622	-0.380197	0.132272	-2.87435	0.00404855	0.0390513
Utp20	249.209	-0.397459	0.130123	-3.05449	0.00225441	0.0283025
Rab7	903.681	-0.404594	0.114385	-3.53712	0.000404512	0.0102595
Mrfap1	509.41	-0.409853	0.109398	-3.74643	0.000179366	0.0059885
Ndufb5	951.664	-0.41285	0.150912	-2.7357	0.00622471	0.0497094
Elavl1	661.313	-0.413822	0.151171	-2.73745	0.0061918	0.049547
Ybx3	2575.26	-0.416433	0.0908306	-4.58473	4.55e-06	0.000436804
Copg2	298.5	-0.417197	0.143244	-2.91248	0.00358567	0.0361905
Acat1	196.898	-0.420541	0.140661	-2.98975	0.00279209	0.0321456
Gtpbp4	299.935	-0.422252	0.136023	-3.10426	0.00190757	0.0260042
Sod2	279.055	-0.422683	0.153482	-2.75395	0.005888	0.0481927
Sema6a	646.932	-0.424463	0.150273	-2.82461	0.00473388	0.0426446
Polr2b	551.889	-0.425306	0.133711	-3.18078	0.0014688	0.0223056
Prdx6	1100.76	-0.427103	0.146466	-2.91606	0.00354478	0.0360511
Mapk6	799.062	-0.427857	0.140125	-3.05341	0.00226259	0.0283579
Tsn	414.857	-0.429524	0.122348	-3.51068	0.00044696	0.0108251
Slc44a1	787.965	-0.42994	0.129901	-3.30974	0.000933824	0.0168759
Heatr3	267.504	-0.430912	0.131013	-3.28907	0.00100519	0.0175227
Canx	2293.11	-0.433671	0.151215	-2.8679	0.00413201	0.0394698
Nsmaf	158.577	-0.438645	0.152737	-2.8719	0.00408014	0.0392507
Cxcl12	1055.2	-0.440128	0.128665	-3.42073	0.000624523	0.0132995
Arid5b	732.409	-0.444864	0.149391	-2.97785	0.00290276	0.0326936
Pde6d	275.307	-0.444911	0.1568	-2.83744	0.0045477	0.0416016
Atraid	658.37	-0.445133	0.159484	-2.79109	0.00525316	0.045286
Rbx1	390.754	-0.445288	0.161551	-2.75633	0.0058454	0.0481106
Usp3	171.246	-0.446805	0.160709	-2.78022	0.00543218	0.0459652
Rrm1	717.608	-0.449221	0.14942	-3.00643	0.00264336	0.0311392
Nid1	3110.13	-0.449798	0.12524	-3.59149	0.000328793	0.00895393
Rab12	541.646	-0.450265	0.148966	-3.0226	0.00250613	0.0302155
Mrpl40	217.128	-0.455641	0.160439	-2.83997	0.00451172	0.0415168
Cmc1	256.549	-0.455707	0.152799	-2.98239	0.00286004	0.0325548
Ufd1	262.596	-0.455778	0.163641	-2.78523	0.00534893	0.0455797
Xrn2	548.417	-0.456501	0.146214	-3.12214	0.00179542	0.025202
Ubl3	226.912	-0.457839	0.161602	-2.83314	0.00460935	0.0419707
Gng12	859.166	-0.460826	0.141145	-3.26492	0.00109496	0.0184169
Hsph1	268.3	-0.462017	0.155861	-2.96429	0.00303385	0.033422
Twsg1	585.252	-0.463755	0.139165	-3.33241	0.00086098	0.01636
Prxl2c	170.146	-0.464059	0.169522	-2.73745	0.00619173	0.049547
Rbbp4	2744.52	-0.468427	0.124137	-3.77346	0.000160997	0.00556381
Bloc1s6	252.469	-0.469344	0.150998	-3.10827	0.00188183	0.0258922
Nptn	2399.13	-0.469871	0.145116	-3.2379	0.00120412	0.0196725
Lipa	292.732	-0.471917	0.146776	-3.21521	0.00130348	0.0206529
Cnih1	1022.08	-0.472004	0.134994	-3.49647	0.000471462	0.011257
Rnaseh2b	117.666	-0.473266	0.166054	-2.85007	0.00437098	0.0405818
Knstrn	173.115	-0.475476	0.162801	-2.92059	0.0034937	0.0358189
Laptm4b	528.769	-0.475919	0.139917	-3.40143	0.000670336	0.0137308
Srpx2	278.088	-0.476629	0.149015	-3.19854	0.00138125	0.0214803
Faf1	368.762	-0.480081	0.127673	-3.76023	0.000169756	0.00574884
Snx4	313.528	-0.483023	0.161443	-2.99191	0.00277241	0.0320618
Epdr1	543.429	-0.484555	0.147633	-3.28216	0.00103014	0.0176978
Hsd17b12	642.682	-0.486644	0.170735	-2.85029	0.00436796	0.0405818
Pmpcb	456.889	-0.487358	0.16786	-2.90336	0.0036918	0.0368019
Lrrc17	581.769	-0.48767	0.163578	-2.98128	0.00287048	0.0325548
Mpp1	524.701	-0.488061	0.152815	-3.1938	0.00140414	0.0216223
Senp2	214.259	-0.488485	0.177161	-2.7573	0.00582813	0.0480689
Adi1	204.946	-0.488585	0.178423	-2.73835	0.0061749	0.0495123
Adgrl2	232.374	-0.494619	0.162272	-3.04809	0.00230304	0.0287021
Pip4p2	942.691	-0.494973	0.173162	-2.85844	0.00425724	0.0399971
Peg3	1549.42	-0.499651	0.174443	-2.86426	0.00417987	0.0395531
Slc25a3	3391.81	-0.499806	0.168926	-2.95873	0.00308914	0.0336609
Coa8	236.601	-0.500699	0.18304	-2.73547	0.00622919	0.0497116
Cct4	1668.82	-0.504449	0.143576	-3.51345	0.00044232	0.0107567
Psmd5	367.244	-0.505625	0.178409	-2.83408	0.00459576	0.0419029
Sgcb	373.672	-0.50566	0.15386	-3.28649	0.00101446	0.0176236
Copb1	1050.47	-0.506581	0.172772	-2.93208	0.00336699	0.0352611
Srpk2	396.251	-0.507463	0.172609	-2.93995	0.0032826	0.0346822
Ppp2r2d	281.345	-0.508072	0.12828	-3.96065	7.47e-05	0.00346429
Ide	659.486	-0.510485	0.152593	-3.3454	0.000821625	0.0158414
Mrpl3	216.371	-0.510877	0.160448	-3.18408	0.00145217	0.0221746
Nus1	360.887	-0.512363	0.164979	-3.10562	0.00189877	0.0260042
Ube2j2	149.106	-0.51366	0.167993	-3.05763	0.00223097	0.028179
Echs1	303.852	-0.513968	0.12542	-4.09798	4.17e-05	0.00229106
Mrps35	184.728	-0.514014	0.155059	-3.31496	0.000916579	0.0167823
Amot	144.427	-0.515339	0.15917	-3.23767	0.00120509	0.0196725
Ncaph	163.831	-0.515692	0.167681	-3.07544	0.00210189	0.0273593
Ddx1	434.867	-0.516975	0.172597	-2.99528	0.00274191	0.0318437
Nckap1	1123.23	-0.517191	0.178157	-2.903	0.00369607	0.0368019
Utp6	163.354	-0.518091	0.183605	-2.82177	0.00477598	0.0428307
Smndc1	244.772	-0.519288	0.187662	-2.76714	0.00565504	0.0470492
Topors	197.558	-0.519942	0.175497	-2.96268	0.00304974	0.0334538
Fnta	386.389	-0.520507	0.187691	-2.77321	0.00555061	0.0464937
Ppp2r5c	805.143	-0.521478	0.135264	-3.85526	0.000115605	0.00455444
Sypl	828.513	-0.524413	0.17809	-2.94465	0.00323318	0.0344623
Sqor	155.921	-0.524784	0.166662	-3.1488	0.00163945	0.0239513
Tef	302.346	-0.525102	0.181941	-2.8861	0.00390043	0.0382883
Dpy30	388.903	-0.526416	0.148477	-3.54544	0.000391965	0.010085
Lyn	78.7696	-0.526751	0.187485	-2.80957	0.00496084	0.0438207
Anapc4	217.697	-0.527791	0.174058	-3.03227	0.00242718	0.0296658
Antxr1	207.124	-0.528257	0.191852	-2.75346	0.00589681	0.0481981
Psma1	606.727	-0.530379	0.171806	-3.08708	0.0020213	0.0268425
Syap1	340.721	-0.531261	0.18451	-2.87931	0.00398544	0.0388006
Ndufs1	314.643	-0.533452	0.183523	-2.90673	0.00365225	0.0365527
Galc	131.015	-0.534008	0.184916	-2.88785	0.00387887	0.0381083
Nasp	169.971	-0.534501	0.190495	-2.80585	0.00501842	0.0441973
Brd8	158.024	-0.534833	0.153582	-3.48238	0.000496972	0.0115798
Nceh1	146.048	-0.53554	0.18426	-2.90643	0.00365575	0.0365527
Cpd	903.827	-0.536431	0.172972	-3.10127	0.00192695	0.026077
Nab1	185.303	-0.538944	0.168304	-3.20221	0.00136376	0.0214054
Rab28	215.104	-0.539112	0.181052	-2.97767	0.0029045	0.0326936
Ctps2	341.934	-0.539291	0.166278	-3.24331	0.00118148	0.0194484
Ccz1	310.12	-0.539308	0.157031	-3.4344	0.000593871	0.0128553
Rps24	1396.47	-0.540242	0.187333	-2.88386	0.00392828	0.0384023
Mrpl13	744.985	-0.541152	0.191555	-2.82505	0.00472735	0.0426183
Fam98b	187.75	-0.541165	0.191815	-2.82128	0.00478324	0.0428307
Dlat	267.728	-0.541734	0.196815	-2.7525	0.00591417	0.0482399
Vezf1	753.833	-0.543586	0.159752	-3.4027	0.000667244	0.0136913
Prdx3	965.687	-0.543785	0.188617	-2.88302	0.00393884	0.0384419
Golph3	942.667	-0.544215	0.195217	-2.78775	0.00530757	0.0455557
Txnrd1	399.667	-0.546413	0.119032	-4.59046	4.42e-06	0.000428467
Pik3r1	432.682	-0.546586	0.186821	-2.92572	0.00343656	0.0355663
Mboat1	105.65	-0.547762	0.185913	-2.94634	0.0032156	0.0344073
Rtraf	893.65	-0.548752	0.18834	-2.91363	0.00357253	0.0361504
Gadd45a	639.989	-0.549349	0.174907	-3.14081	0.00168481	0.0242542
Tcf12	875.374	-0.55071	0.173152	-3.18051	0.00147018	0.0223056
Ppp6r3	480.396	-0.550737	0.180309	-3.0544	0.00225511	0.0283025
Lgals8	290.22	-0.550948	0.173313	-3.17892	0.00147823	0.0223702
Pcdh7	420.344	-0.551767	0.172675	-3.19541	0.00139634	0.021573
Hnrnpr	275.772	-0.552621	0.169137	-3.2673	0.00108579	0.0183329
Nudt4	1262.08	-0.552623	0.170891	-3.23377	0.00122166	0.0197189
Malsu1	150.261	-0.553426	0.18196	-3.04147	0.00235429	0.0290149
Atg12	209.804	-0.553771	0.159124	-3.48012	0.000501191	0.0115921
Zbtb44	158.23	-0.553945	0.202688	-2.73299	0.00627617	0.0499852
Pkd2	254.209	-0.55422	0.193023	-2.87126	0.00408838	0.0392531
Ccna2	548.958	-0.554725	0.180511	-3.07308	0.00211858	0.0274556
Eif4g2	4925.81	-0.554916	0.194996	-2.84579	0.00443021	0.0410028
Scarb2	606.925	-0.555326	0.126907	-4.37585	1.21e-05	0.000965949
Gyg	473.165	-0.555505	0.153443	-3.62028	0.000294282	0.00830101
Dnttip2	303.07	-0.555945	0.199408	-2.78798	0.00530386	0.0455557
Steap1	113.859	-0.55623	0.196604	-2.82918	0.0046667	0.0422649
Sfpq	549.925	-0.557126	0.199511	-2.79246	0.00523083	0.045286
Grsf1	494.697	-0.55866	0.143012	-3.90639	9.37e-05	0.00404109
Sec22b	403.433	-0.558983	0.136327	-4.10031	4.13e-05	0.00227872
Rap2b	140.684	-0.55963	0.203955	-2.74389	0.0060716	0.0491509
Phax	217.562	-0.559864	0.200312	-2.79496	0.00519053	0.0451181
AW554918	97.549	-0.559983	0.191054	-2.93101	0.00337857	0.0352611
Clcn5	1021.39	-0.560817	0.162958	-3.44148	0.000578531	0.0127038
Sh3glb1	7050.68	-0.561036	0.158922	-3.53027	0.000415131	0.0103511
Mtap	811.16	-0.56132	0.16774	-3.34638	0.000818756	0.0158119
Tbl1xr1	512.899	-0.564561	0.200086	-2.8216	0.00477854	0.0428307
Six4	608.549	-0.564739	0.202365	-2.79069	0.00525958	0.0452919
Lsm6	99.4104	-0.565473	0.184224	-3.06949	0.00214425	0.0275999
Gnl3	305.66	-0.566089	0.183433	-3.08608	0.00202814	0.0268495
Pola1	103.233	-0.567016	0.203195	-2.79051	0.00526257	0.0452919
Bves	1291.17	-0.568246	0.135182	-4.20355	2.63e-05	0.00162106
Ptp4a2	2242.62	-0.568682	0.195033	-2.91583	0.00354746	0.0360511
Cul1	591.679	-0.569407	0.154759	-3.67931	0.000233869	0.00725895
Enah	295.612	-0.569656	0.201261	-2.83044	0.00464845	0.0421643
Pa2g4	722.925	-0.570241	0.138893	-4.10563	4.03e-05	0.00224579
Ddx46	329.713	-0.570663	0.187993	-3.03555	0.002401	0.0294066
Aktip	288.962	-0.571878	0.15609	-3.66378	0.00024852	0.00750043
Cdc25c	80.5309	-0.572334	0.173966	-3.28993	0.00100214	0.0174952
Chtop	532.35	-0.572816	0.166966	-3.43073	0.000601951	0.0129549
Matn2	355.56	-0.573275	0.175513	-3.26627	0.00108973	0.0183731
Dph3	248.885	-0.574731	0.20899	-2.75004	0.00595874	0.0485364
Tm9sf2	781.317	-0.575694	0.172139	-3.34435	0.000824746	0.0158499
Fech	568.829	-0.576331	0.118079	-4.88091	1.06e-06	0.000143455
Srsf3	391.173	-0.576579	0.198838	-2.89975	0.00373465	0.0370564
Hibadh	348.9	-0.577292	0.152878	-3.77615	0.000159272	0.00553658
Ppp3cc	137.825	-0.579629	0.187731	-3.08756	0.0020181	0.0268425
Fut8	198.732	-0.580362	0.194305	-2.98687	0.00281853	0.0323734
Smn1	109.642	-0.580557	0.176059	-3.2975	0.000975487	0.0172594
Esd	1364.64	-0.581218	0.149954	-3.87596	0.000106204	0.00431349
Ndc1	276.207	-0.582488	0.137089	-4.24896	2.15e-05	0.00141803
Poglut2	107.3	-0.582758	0.206484	-2.82229	0.00476825	0.0428307
Prkag2	81.9877	-0.583993	0.211294	-2.76389	0.00571176	0.0473404
Ttk	125.053	-0.584039	0.203462	-2.8705	0.00409824	0.0393158
Cep20	374.65	-0.58421	0.202685	-2.88236	0.00394707	0.0384904
Atp6v1a	547.589	-0.584265	0.203758	-2.86744	0.00413802	0.0394698
Rragc	606.124	-0.584864	0.179348	-3.26106	0.00110997	0.0186346
Idh3a	551.997	-0.585487	0.195352	-2.99708	0.00272577	0.031771
Ube2k	452.474	-0.586107	0.157571	-3.71964	0.000199508	0.00644259
Man1a2	311.277	-0.586341	0.194116	-3.02057	0.00252298	0.030353
Oxr1	426.732	-0.5873	0.19667	-2.98622	0.00282447	0.0324101
Ssr3	3626.43	-0.587584	0.206931	-2.83952	0.00451817	0.0415168
Hnrnpk	811.491	-0.588445	0.210105	-2.80072	0.00509885	0.0447557
Rfk	325.397	-0.589838	0.169687	-3.47603	0.000508888	0.0117015
Papola	1011.02	-0.590682	0.195107	-3.02748	0.00246606	0.0298937
Osbpl1a	119.647	-0.591255	0.18284	-3.23373	0.00122185	0.0197189
Tmem70	253.83	-0.593961	0.188896	-3.14438	0.0016644	0.0241072
Akap6	342.024	-0.594753	0.209254	-2.84225	0.00447957	0.0412887
Cisd2	319.376	-0.595086	0.195386	-3.04569	0.00232151	0.0287745
Gsr	248.592	-0.595127	0.154527	-3.85129	0.000117497	0.00460087
Cmpk1	391.466	-0.595233	0.172049	-3.45968	0.000540825	0.0122218
Ccdc141	657.146	-0.595413	0.166375	-3.57873	0.000345265	0.00927429
Mmadhc	242.603	-0.595534	0.201704	-2.95252	0.00315192	0.0339976
Mmachc	313.678	-0.596258	0.16321	-3.65333	0.000258865	0.00769524
Ndufv2	1141.93	-0.602624	0.168073	-3.58548	0.000336454	0.0091415
Ppp2cb	250.746	-0.602703	0.195369	-3.08495	0.00203584	0.0268844
Ak3	480.647	-0.60286	0.207212	-2.90939	0.00362139	0.0363956
Taf1b	124.131	-0.603405	0.209768	-2.87654	0.00402062	0.0388868
Dnaja2	918.183	-0.603819	0.173253	-3.48519	0.000491796	0.0115012
Eps8	682.898	-0.603875	0.158576	-3.8081	0.000140039	0.00518845
Rpp30	282.062	-0.604189	0.217408	-2.77905	0.00545177	0.0459696
Apip	107.708	-0.604622	0.200249	-3.01936	0.0025331	0.030353
Dut	189.079	-0.605323	0.220949	-2.73965	0.00615039	0.0493828
Lrrc4c	82.3211	-0.606469	0.208296	-2.91157	0.00359619	0.0362657
Spata6	518.992	-0.607719	0.210071	-2.89292	0.00381673	0.0376858
Tor1aip1	592.424	-0.608824	0.17466	-3.48576	0.000490739	0.0115012
Ola1	438.794	-0.60955	0.206209	-2.95598	0.00311675	0.0337953
Scamp1	219.241	-0.60964	0.199134	-3.06146	0.00220264	0.0279205
Katna1	125.547	-0.610713	0.209229	-2.91887	0.00351306	0.0358884
Myo5a	621.747	-0.61109	0.198582	-3.07726	0.00208911	0.0272831
Gclc	137.193	-0.611503	0.203779	-3.00081	0.00269259	0.0314464
Zfp143	106.169	-0.61233	0.184006	-3.32778	0.000875416	0.016528
Pex2	376.903	-0.612928	0.20612	-2.97364	0.00294287	0.0329248
Impa1	218.671	-0.613673	0.223947	-2.74026	0.00613905	0.0493588
Kif4	125.396	-0.614493	0.178205	-3.44825	0.000564242	0.0125826
Peli2	286.635	-0.615228	0.181899	-3.38225	0.00071894	0.014402
Prps1	151.44	-0.616768	0.198652	-3.10477	0.00190429	0.0260042
Mrps30	237.228	-0.616988	0.206946	-2.98139	0.00286942	0.0325548
Ugcg	3640.29	-0.617177	0.202515	-3.04756	0.00230705	0.0287021
Vamp3	888.203	-0.617323	0.188288	-3.27862	0.00104317	0.0178054
Sdcbp	1620.12	-0.617445	0.21533	-2.86744	0.00413804	0.0394698
Ppp2r2a	456.823	-0.618536	0.18462	-3.35032	0.000807184	0.0156652
Dcn	2824.93	-0.619231	0.188576	-3.28372	0.00102445	0.017682
mt.Cytb	49913.6	-0.619389	0.204336	-3.03123	0.00243557	0.0297069
Erp44	921.211	-0.61997	0.181925	-3.40783	0.00065481	0.0135479
Ipo11	230.846	-0.620454	0.217798	-2.84876	0.00438898	0.040685
Tlk2	268.801	-0.620587	0.19493	-3.18364	0.00145433	0.0221791
Sugt1	455.326	-0.623012	0.213103	-2.92352	0.00346097	0.0357122
Asah1	861.437	-0.623783	0.211763	-2.94566	0.00322268	0.0344073
Sash1	159.988	-0.626003	0.217535	-2.87771	0.00400568	0.0388433
Marchf5	224.92	-0.626066	0.218744	-2.86209	0.0042086	0.0396662
Plekhf2	100.686	-0.626208	0.210905	-2.96915	0.00298624	0.0330781
Farsb	503.973	-0.626467	0.181883	-3.44433	0.000572476	0.0126891
Gtdc1	103.177	-0.62753	0.218081	-2.87751	0.00400826	0.0388433
Rbbp9	249.235	-0.629394	0.184484	-3.41164	0.000645727	0.0135316
Terf1	66.5429	-0.62941	0.220614	-2.85299	0.00433105	0.0404408
Laptm4a	5425.13	-0.629941	0.190047	-3.31466	0.000917554	0.0167823
Ibtk	153.221	-0.630801	0.224686	-2.80748	0.00499311	0.0440071
Ppic	673.454	-0.631217	0.165561	-3.81259	0.000137517	0.00512719
Dhrs7	137.299	-0.632005	0.229898	-2.74907	0.00597644	0.0486036
Mmd	930.567	-0.633828	0.21626	-2.93086	0.00338022	0.0352611
Pdhb	287.089	-0.635395	0.182179	-3.48775	0.000487098	0.011491
Tmpo	993.257	-0.636383	0.189654	-3.35549	0.000792255	0.0154008
Slc25a32	152.669	-0.636725	0.220198	-2.8916	0.00383288	0.0378137
Prim1	214.022	-0.638873	0.209672	-3.04702	0.00231124	0.0287241
Cask	302.497	-0.639808	0.219141	-2.91962	0.00350459	0.0358884
Dtymk	168.386	-0.640403	0.186689	-3.43033	0.000602858	0.0129549
Ttc39b	440.697	-0.640977	0.225733	-2.83954	0.00451791	0.0415168
Zfp655	269.926	-0.641351	0.228403	-2.80798	0.00498536	0.0439716
Krcc1	342.927	-0.641853	0.225271	-2.84924	0.00438237	0.0406556
Eif2s1	457.52	-0.642326	0.212944	-3.0164	0.00255792	0.0304758
Plekhh2	209.104	-0.642702	0.165654	-3.87979	0.000104546	0.00429036
Psma6	929.469	-0.642707	0.204776	-3.13859	0.00169761	0.0243991
Pithd1	79.368	-0.642966	0.214261	-3.00085	0.00269228	0.0314464
Cops3	531.322	-0.643953	0.217465	-2.96117	0.00306469	0.0335385
Mrps22	152.651	-0.644318	0.20995	-3.06891	0.0021484	0.0275999
Tnks2	687.041	-0.644607	0.193503	-3.33126	0.000864552	0.0163918
Idh1	859.744	-0.645882	0.190832	-3.38456	0.000712933	0.0143302
Eya1	109.574	-0.646108	0.21074	-3.0659	0.00217017	0.0276691
Atp2c1	209.253	-0.647772	0.202226	-3.20321	0.00135906	0.0213601
Arsk	103.852	-0.649458	0.223958	-2.8999	0.00373276	0.0370564
Rab1a	943.525	-0.650921	0.205726	-3.16402	0.00155609	0.023163
Klhdc2	483.138	-0.651594	0.170205	-3.82828	0.000129042	0.00489227
Pias2	413.237	-0.652036	0.200903	-3.24552	0.00117236	0.0193302
Maoa	227.99	-0.652087	0.193136	-3.37631	0.000734652	0.0146423
Adss	534.588	-0.652456	0.212093	-3.07627	0.00209608	0.0273137
Fzd6	163.796	-0.652789	0.236978	-2.75464	0.00587561	0.048158
Slc7a2	215.849	-0.656205	0.225403	-2.91125	0.0035998	0.0362712
Brd7	257.596	-0.656305	0.232696	-2.82043	0.00479587	0.0429087
Dis3	183.731	-0.656886	0.236377	-2.77898	0.00545303	0.0459696
Marchf6	784.859	-0.657328	0.19286	-3.40832	0.000653648	0.0135479
Pros1	121.449	-0.659078	0.211129	-3.12168	0.00179823	0.0252114
Mettl6	60.1801	-0.660091	0.229415	-2.87728	0.00401125	0.0388433
Snx5	1016.32	-0.660776	0.196359	-3.36514	0.000765054	0.0150452
Txndc15	227.341	-0.662023	0.217416	-3.04497	0.00232707	0.0287996
Foxn3	266.094	-0.662104	0.182868	-3.62067	0.000293841	0.00830101
Fbxo3	380.573	-0.662258	0.220154	-3.00817	0.0026283	0.0310638
Rnf217	625.275	-0.666461	0.242299	-2.75057	0.00594916	0.0484918
Mtrex	251.022	-0.667543	0.205881	-3.24237	0.00118541	0.0194858
Enoph1	64.9162	-0.668325	0.205223	-3.25658	0.00112762	0.0187973
Tmem59	1314.58	-0.669252	0.225709	-2.96511	0.00302571	0.0334214
Lamp2	2583.7	-0.670768	0.224115	-2.99296	0.00276289	0.031983
Fam102b	291.559	-0.670887	0.202448	-3.31388	0.000920125	0.0167823
Cul2	276.906	-0.670993	0.218083	-3.07678	0.00209248	0.0272969
Raet1e	117.045	-0.673058	0.227751	-2.95524	0.00312424	0.0338454
Pde5a	490.48	-0.675585	0.21936	-3.0798	0.00207141	0.0271907
Xrcc5	481.786	-0.67752	0.185759	-3.6473	0.00026501	0.00779411
Sytl2	393.097	-0.677584	0.211814	-3.19896	0.00137926	0.0214776
Metap2	859.657	-0.678716	0.202787	-3.34694	0.000817088	0.0158064
Krr1	207.987	-0.680585	0.243783	-2.79176	0.00524215	0.045286
Ptcd2	223.737	-0.681367	0.201059	-3.38889	0.000701754	0.0142021
Zfand6	295.169	-0.681522	0.236762	-2.87851	0.00399558	0.0388433
Acsl3	368.939	-0.68246	0.227471	-3.0002	0.00269798	0.0314782
Crbn	268.631	-0.682627	0.234093	-2.91605	0.00354496	0.0360511
Tlk1	174.673	-0.683348	0.224068	-3.04973	0.00229047	0.0285861
Sema3e	344.353	-0.683838	0.184655	-3.70332	0.000212793	0.00677899
Ube2n	252.937	-0.68505	0.182068	-3.76261	0.000168149	0.00572725
Crot	223.757	-0.685411	0.229666	-2.98438	0.00284152	0.032511
Haus1	80.5815	-0.685605	0.237208	-2.89032	0.00384851	0.0379362
Cntln	100.296	-0.687056	0.224082	-3.06609	0.0021688	0.0276691
Rnf138	120.005	-0.687273	0.235278	-2.92111	0.00348784	0.0358189
Lrp11	66.0825	-0.688581	0.241124	-2.85571	0.00429401	0.0402309
Mindy3	222.849	-0.688796	0.224266	-3.07134	0.00213099	0.0275258
Lancl2	132.563	-0.689697	0.193903	-3.55691	0.000375237	0.00987735
Id2	414.974	-0.68973	0.195144	-3.53446	0.000408602	0.0102803
Larp7	119.381	-0.69175	0.225829	-3.06316	0.00219013	0.0278335
Cnbp	1567.53	-0.692181	0.211778	-3.26843	0.00108146	0.0182857
Pik3r3	89.1958	-0.693134	0.250521	-2.76677	0.00566148	0.0470556
Map4k3	119.132	-0.694303	0.252739	-2.74711	0.00601223	0.048737
Tpmt	88.3361	-0.695263	0.238313	-2.91744	0.00352922	0.0359895
Zfp799	89.4013	-0.695286	0.217262	-3.20021	0.00137326	0.0214407
Gls	535.097	-0.695522	0.238066	-2.92155	0.00348289	0.0358189
Timm17a	354.92	-0.699145	0.202863	-3.44638	0.000568145	0.0126458
Chmp2b	283.113	-0.699708	0.235133	-2.9758	0.00292225	0.0328309
Erlec1	218.702	-0.700657	0.216566	-3.2353	0.00121516	0.0197189
Sacm1l	105.749	-0.70081	0.250392	-2.79885	0.00512852	0.044847
Stxbp3	153.241	-0.701108	0.249579	-2.80916	0.0049671	0.0438433
Uba3	578.264	-0.701643	0.223299	-3.14216	0.00167704	0.0241719
Mef2a	785.722	-0.7017	0.236133	-2.97163	0.0029622	0.0330286
Nucks1	705.537	-0.702198	0.206049	-3.40792	0.000654598	0.0135479
Peli1	99.2429	-0.70438	0.221095	-3.18587	0.0014432	0.0220662
Zfp706	595.455	-0.704529	0.239105	-2.94653	0.00321366	0.0344073
Fam76a	114.746	-0.705239	0.195941	-3.59925	0.000319141	0.00882347
Cyrib	450.977	-0.706031	0.242941	-2.90618	0.00365867	0.0365527
Cacul1	288.215	-0.706679	0.250599	-2.81995	0.00480305	0.0429135
Cul3	501.37	-0.706714	0.236076	-2.99359	0.00275717	0.0319481
Dbf4	163.272	-0.707358	0.229118	-3.0873	0.00201983	0.0268425
Rnf2	378.785	-0.707586	0.255837	-2.76577	0.00567886	0.0471338
Tmem33	663.926	-0.709307	0.225659	-3.14326	0.00167075	0.0241401
Lsm3	278.494	-0.710738	0.216718	-3.27956	0.0010397	0.0177833
Rgs20	73.15	-0.711543	0.248096	-2.86802	0.00413054	0.0394698
Tm9sf3	756.124	-0.71242	0.215641	-3.30373	0.000954075	0.0170593
Ube2d1	1513.03	-0.713236	0.16931	-4.21261	2.52e-05	0.00159548
Vps45	78.6296	-0.713443	0.248729	-2.86836	0.00412608	0.0394698
Ankrd13c	402.46	-0.713643	0.25688	-2.77812	0.00546743	0.0460582
Arl8b	978.605	-0.713731	0.155011	-4.60437	4.14e-06	0.000410891
Txnl1	604.647	-0.713929	0.227673	-3.13576	0.00171407	0.0245078
Psmd14	541.178	-0.713981	0.201109	-3.55022	0.000384906	0.0100646
Rcn2	909.731	-0.714907	0.23274	-3.0717	0.00212844	0.0275231
Kpna3	547.906	-0.715163	0.252518	-2.83212	0.00462402	0.0420072
Adam9	651.388	-0.715662	0.243806	-2.93537	0.00333148	0.0351247
Bmi1	501.561	-0.716051	0.23307	-3.07226	0.00212447	0.0275017
Ppat	95.2293	-0.716283	0.261167	-2.74263	0.00609499	0.0491924
Frg1	130.938	-0.717007	0.214357	-3.34491	0.000823085	0.0158437
Pno1	297.522	-0.719037	0.242881	-2.96045	0.00307191	0.0335864
Rab2a	876.142	-0.721643	0.20489	-3.52209	0.000428156	0.0105645
Strn3	851.74	-0.72375	0.224142	-3.22898	0.00124231	0.019971
Alg10b	865.699	-0.7243	0.23102	-3.13522	0.00171724	0.0245122
Deptor	969.313	-0.72438	0.197846	-3.66134	0.000250901	0.00752941
Lin7c	193.531	-0.724686	0.246452	-2.94047	0.00327712	0.0346807
Dars	1268.83	-0.725442	0.226395	-3.20431	0.00135385	0.0213064
Septin10	370.978	-0.727365	0.193355	-3.76182	0.000168685	0.00572898
Ptpn2	173.484	-0.727789	0.24141	-3.01474	0.002572	0.0305673
Tmem184c	299.367	-0.727877	0.249224	-2.92057	0.00349389	0.0358189
Ckap2	200.361	-0.728193	0.215808	-3.37426	0.000740151	0.014727
Tfam	183.945	-0.73111	0.231988	-3.15149	0.00162438	0.0237736
Fxr1	611.025	-0.73259	0.238004	-3.07806	0.00208354	0.0272831
Ndc80	77.2156	-0.734011	0.248784	-2.95039	0.00317375	0.0341366
Lrch1	141.956	-0.734998	0.20452	-3.59377	0.000325922	0.00895393
Cct6a	1061.25	-0.738666	0.174618	-4.23018	2.34e-05	0.00151927
Plaa	424.059	-0.739442	0.209155	-3.53538	0.000407194	0.0102803
C1d	236.51	-0.740482	0.246741	-3.00105	0.0026905	0.0314464
Dek	245.098	-0.740872	0.21563	-3.43585	0.000590693	0.0128099
Bzw1	1106.37	-0.74102	0.242358	-3.05754	0.00223162	0.028179
Fbxo11	399.725	-0.741062	0.189609	-3.90837	9.29e-05	0.00403769
Rap1b	1322.33	-0.743129	0.249152	-2.98264	0.00285776	0.0325548
Ostm1	154.735	-0.743719	0.253403	-2.93492	0.0033363	0.0351442
Dhx29	174.553	-0.74377	0.159956	-4.64985	3.32e-06	0.000341387
Slc1a3	266.432	-0.743892	0.202491	-3.67371	0.000239052	0.00735771
Cct8	1111.19	-0.745255	0.260049	-2.86582	0.00415926	0.0395437
Klhl24	465.297	-0.745369	0.231306	-3.22243	0.00127107	0.020356
Glt8d2	72.7075	-0.745459	0.227029	-3.28355	0.00102509	0.017682
Gm49172	77.815	-0.746582	0.267062	-2.79554	0.00518138	0.0451155
Acsl4	1352.77	-0.747736	0.263501	-2.8377	0.00454398	0.0416016
Map4k5	225.234	-0.747787	0.255483	-2.92695	0.00342299	0.035488
Rpf2	192.594	-0.747856	0.255213	-2.93032	0.00338611	0.0352678
Sdc2	4453.77	-0.749508	0.226126	-3.31455	0.000917898	0.0167823
Tmem62	147.994	-0.751529	0.258003	-2.91287	0.00358127	0.0361769
Atp6ap2	333.413	-0.752777	0.218681	-3.44235	0.000576684	0.0127038
Cops5	328.971	-0.753069	0.174171	-4.32373	1.53e-05	0.00114035
Spin1	320.25	-0.754477	0.180311	-4.1843	2.86e-05	0.00172972
Prdx1	1407.75	-0.757047	0.218249	-3.46872	0.000522938	0.0119317
Mrps5	104.921	-0.757128	0.239164	-3.16573	0.00154695	0.0230851
Mid2	223.944	-0.757728	0.276292	-2.74249	0.00609754	0.0491924
Cenpi	85.6392	-0.757949	0.254176	-2.98199	0.00286384	0.0325548
Pex13	166.293	-0.758227	0.268713	-2.8217	0.00477696	0.0428307
Golm2	226.46	-0.75833	0.184043	-4.12039	3.78e-05	0.00215961
Acadl	670.172	-0.75836	0.172868	-4.38694	1.15e-05	0.00094217
Cse1l	854.518	-0.75989	0.231523	-3.28214	0.00103021	0.0176978
Rpap3	71.316	-0.760527	0.24795	-3.06725	0.00216036	0.0276093
N4bp2	114.11	-0.760817	0.27417	-2.77498	0.00552048	0.046307
Yme1l1	617.601	-0.760875	0.271985	-2.79749	0.00515017	0.0449556
Kif2a	252.118	-0.76165	0.248259	-3.06796	0.00215526	0.0276093
Tspan3	583.258	-0.761764	0.154685	-4.92462	8.45e-07	0.000123346
Ppp3cb	739.497	-0.762399	0.256953	-2.96708	0.00300647	0.033271
Vapa	2267.61	-0.763411	0.261394	-2.92054	0.00349431	0.0358189
Srp19	259.87	-0.764072	0.24508	-3.11765	0.00182301	0.0255114
Rnf115	302.02	-0.770898	0.194316	-3.96724	7.27e-05	0.00343745
Me1	179.65	-0.771929	0.168037	-4.5938	4.35e-06	0.000426548
Gm13340	415.055	-0.772331	0.280959	-2.74891	0.00597932	0.0486036
Capn7	309.855	-0.775561	0.249614	-3.10704	0.00188972	0.0259403
Tmem123	1349.57	-0.777918	0.228892	-3.39862	0.000677267	0.0138011
C330007P06Rik	68.2758	-0.778499	0.283942	-2.74175	0.00611127	0.049243
Ppp2r2b	74.1362	-0.778635	0.23101	-3.37057	0.000750127	0.0148556
Prr11	244.507	-0.778909	0.263415	-2.95696	0.00310687	0.0337191
Maf	105.011	-0.778981	0.279751	-2.78455	0.00536022	0.045643
Dhx40	219.834	-0.77908	0.235267	-3.31147	0.000928059	0.0168122
Csgalnact2	390.624	-0.779515	0.28472	-2.73783	0.00618461	0.049547
Vrk1	80.7011	-0.779532	0.196724	-3.96256	7.41e-05	0.00346429
Ctsl	2590.7	-0.779577	0.188922	-4.12645	3.68e-05	0.00214488
Mrps6	264.63	-0.77962	0.182785	-4.26523	2e-05	0.00135621
Tiprl	316.291	-0.779741	0.228223	-3.41657	0.000634157	0.0134321
Arl15	211.18	-0.780901	0.194966	-4.00532	6.19e-05	0.00310208
Fgf2	119.167	-0.782813	0.252784	-3.09677	0.00195642	0.0263195
Ttc33	212.949	-0.783326	0.248942	-3.14662	0.00165172	0.0240187
Ggnbp2	319.013	-0.784747	0.24667	-3.18137	0.0014658	0.0222964
Usp14	801.061	-0.784916	0.20427	-3.84254	0.000121769	0.00469536
Atxn3	101.225	-0.786106	0.276595	-2.84208	0.00448205	0.0412887
Prkaa1	1112.06	-0.786734	0.275507	-2.85559	0.00429574	0.0402309
Kif11	204.185	-0.789384	0.284345	-2.77615	0.00550072	0.0462726
Atp6v1d	408.98	-0.789921	0.201979	-3.9109	9.2e-05	0.00401027
Fzd4	57.0954	-0.790492	0.281218	-2.81096	0.00493935	0.0436962
Amacr	92.7606	-0.790776	0.244448	-3.23495	0.00121664	0.0197189
Armc1	200.371	-0.791197	0.236898	-3.33982	0.000838323	0.0159886
Mmgt1	457.16	-0.791324	0.248213	-3.18808	0.00143219	0.0219691
Gpbp1	238.157	-0.791394	0.265174	-2.98443	0.00284103	0.032511
Lin9	53.7104	-0.791825	0.265496	-2.98243	0.00285966	0.0325548
Ube2d3	1958.93	-0.792229	0.220558	-3.59192	0.000328247	0.00895393
Stag1	383.149	-0.792713	0.22728	-3.48782	0.000486975	0.011491
Pdp1	233.338	-0.79384	0.202599	-3.91829	8.92e-05	0.00394769
Gemin2	55.5021	-0.795138	0.272764	-2.91512	0.00355557	0.0360715
Ube2e3	250.512	-0.795514	0.236717	-3.36061	0.000777702	0.0151928
Tmed10	927.162	-0.796018	0.252943	-3.14703	0.00164939	0.0240187
Rabep1	231.103	-0.796928	0.226748	-3.51459	0.00044043	0.0107329
Gclm	220.101	-0.797132	0.210247	-3.79141	0.000149796	0.00543078
Tomm70a	537.169	-0.797229	0.252687	-3.155	0.00160496	0.0236491
Mettl9	573.419	-0.798455	0.204698	-3.90065	9.59e-05	0.00409333
Cnep1r1	685.152	-0.798917	0.267923	-2.98189	0.00286478	0.0325548
Fmo1	378.122	-0.799026	0.168302	-4.74756	2.06e-06	0.000233972
Mff	800.778	-0.799318	0.210364	-3.79969	0.000144876	0.00528825
Mrpl18	135.427	-0.799762	0.217796	-3.67208	0.000240589	0.00738577
Bcas2	283.83	-0.799878	0.220165	-3.63307	0.000280064	0.00805069
Mphosph10	93.0926	-0.801889	0.253059	-3.16878	0.00153083	0.0229313
Fkbp7	271.674	-0.803045	0.226369	-3.54751	0.00038889	0.010085
Erbin	685.471	-0.803218	0.25291	-3.1759	0.00149374	0.0225185
X1500011B03Rik	53.2024	-0.803458	0.289997	-2.77057	0.00559576	0.0467064
Hnrnpd	275.593	-0.803509	0.259914	-3.09144	0.0019919	0.0265415
Gtf2e2	101.393	-0.807168	0.279944	-2.88332	0.00393502	0.0384364
Pdss1	50.6348	-0.807454	0.243749	-3.31265	0.000924181	0.0167909
Wee1	179.906	-0.807678	0.249224	-3.24077	0.00119207	0.0195682
Ankra2	93.5437	-0.810717	0.273509	-2.96413	0.00303541	0.033422
Med30	667.418	-0.811144	0.171558	-4.7281	2.27e-06	0.000252693
Gm9234	46.545	-0.812555	0.267721	-3.03508	0.00240468	0.0294213
Arhgap18	340.187	-0.81274	0.246071	-3.30287	0.000957014	0.0170755
Psmd12	424.693	-0.813446	0.168078	-4.83969	1.3e-06	0.000168893
Alg13	69.2911	-0.813632	0.264947	-3.07092	0.00213401	0.0275348
B4galt6	285.894	-0.814315	0.251869	-3.23308	0.00122461	0.0197189
Matr3	390.273	-0.814343	0.293401	-2.77553	0.00551115	0.0463026
Tmx2	136.248	-0.814597	0.28459	-2.86235	0.00420509	0.0396662
Strap	717.922	-0.814633	0.239072	-3.40747	0.000655673	0.0135479
Nr1d2	160.438	-0.814763	0.287677	-2.83221	0.00462274	0.0420072
Trp53inp1	166.155	-0.816124	0.274521	-2.9729	0.00295	0.0329248
Rbbp7	785.963	-0.816179	0.160493	-5.08545	3.67e-07	5.85e-05
Cd164	4016.94	-0.816412	0.222769	-3.66483	0.000247505	0.00750043
Dcun1d5	242.764	-0.817698	0.246204	-3.32122	0.000896244	0.0166668
Cdc42se2	325.281	-0.818052	0.162798	-5.02494	5.04e-07	7.73e-05
Ap4e1	71.4457	-0.818652	0.279306	-2.93102	0.00337851	0.0352611
Glrx2	84.2348	-0.819385	0.236176	-3.46939	0.000521647	0.0119252
Retreg1	413.428	-0.819454	0.248142	-3.30236	0.000958746	0.0170755
Rad21	2005.95	-0.820488	0.200742	-4.08728	4.36e-05	0.00236633
Rsl1d1	678.425	-0.82079	0.293986	-2.79194	0.00523932	0.045286
Chrnd	576.989	-0.821584	0.20152	-4.07695	4.56e-05	0.00244989
Hprt	825.525	-0.822552	0.276958	-2.96995	0.00297852	0.0330781
Eif5	1138.81	-0.823823	0.236973	-3.47644	0.000508116	0.0117015
Ifit2	44.1666	-0.824309	0.264958	-3.1111	0.00186394	0.0257522
Rab9	219.439	-0.826198	0.26987	-3.06147	0.00220251	0.0279205
Snrpd1	263.497	-0.826247	0.282035	-2.92959	0.00339407	0.035312
Zmpste24	409.913	-0.826535	0.298939	-2.7649	0.00569407	0.0472268
Capza2	1381.47	-0.827975	0.258698	-3.20054	0.00137168	0.0214407
Nol10	131.046	-0.828422	0.246259	-3.36402	0.000768154	0.0150811
Nt5dc1	87.77	-0.828693	0.248784	-3.33097	0.000865426	0.0163918
Bcl2l11	210.412	-0.830177	0.198523	-4.18176	2.89e-05	0.00173541
Ddx3x	933.914	-0.830527	0.228859	-3.629	0.000284526	0.00814241
Snx7	368.565	-0.830663	0.195489	-4.24916	2.15e-05	0.00141803
Gemin6	56.5035	-0.830745	0.281375	-2.95245	0.00315267	0.0339976
Dynlt3	997.441	-0.831176	0.28264	-2.94076	0.00327404	0.0346807
Ssb	541.375	-0.831969	0.216487	-3.84305	0.000121515	0.00469536
Prickle1	79.0962	-0.832095	0.234963	-3.54139	0.000398028	0.0101513
Tspan12	128.807	-0.833437	0.284981	-2.92453	0.00344972	0.03564
Tbpl1	125.608	-0.835236	0.224384	-3.72235	0.000197375	0.00639116
Colec12	371.55	-0.835827	0.221029	-3.78153	0.000155869	0.00548529
Bmpr1a	1072.56	-0.835866	0.282146	-2.96252	0.00305129	0.0334538
Klhl7	183.944	-0.836176	0.299555	-2.79139	0.00524817	0.045286
Etf1	703.29	-0.836984	0.24783	-3.37725	0.000732141	0.0146168
Fmnl2	219.29	-0.83744	0.299334	-2.79768	0.00514714	0.0449556
Bet1	173.532	-0.838115	0.295746	-2.8339	0.00459836	0.0419029
Lrrc40	178.344	-0.838641	0.2552	-3.28621	0.00101545	0.0176236
Syncrip	297.036	-0.83881	0.299284	-2.80272	0.00506734	0.0445617
Eif5a2	90.9234	-0.840418	0.293746	-2.86104	0.00422254	0.0397441
Ppp3r1	528.62	-0.840806	0.271157	-3.1008	0.00192995	0.026077
Sesn3	412.119	-0.842715	0.163529	-5.15329	2.56e-07	4.45e-05
Ofd1	45.0712	-0.842998	0.2957	-2.85085	0.0043602	0.0405773
Aspm	124.387	-0.843009	0.281993	-2.98947	0.00279463	0.0321456
Vps35	1579.2	-0.843247	0.272387	-3.09577	0.00196304	0.0263318
Nek7	702.106	-0.843523	0.268779	-3.13835	0.001699	0.0243991
Rbm12	39.9661	-0.844447	0.303677	-2.78074	0.00542356	0.0459505
Zfp68	219.445	-0.845779	0.297564	-2.84234	0.00447837	0.0412887
Cript	501.985	-0.848918	0.293762	-2.88981	0.00385473	0.0379659
Cd200	281.103	-0.849484	0.208409	-4.07604	4.58e-05	0.00244989
Megf9	133.692	-0.850496	0.291793	-2.91472	0.00356005	0.0360859
Zfp868	69.7599	-0.851014	0.248316	-3.42715	0.00060996	0.0130364
Vcam1	653.762	-0.851433	0.249633	-3.41074	0.000647873	0.0135412
Stil	90.2488	-0.85562	0.258829	-3.30573	0.000947292	0.0169894
Hbp1	180.503	-0.856582	0.273474	-3.13223	0.00173485	0.0246141
Clec2d	87.2933	-0.858313	0.304808	-2.81591	0.00486391	0.0431581
Hdac2	512.71	-0.859334	0.238765	-3.59908	0.000319351	0.00882347
Sesn1	173.471	-0.859521	0.189471	-4.53642	5.72e-06	0.000532489
Prrx1	1024.18	-0.860824	0.290917	-2.959	0.00308637	0.0336609
Wdr44	95.8	-0.864067	0.311713	-2.77199	0.0055714	0.0466019
Mtpap	176.37	-0.865278	0.244395	-3.54049	0.000399387	0.0101513
Ginm1	311.541	-0.866569	0.269588	-3.21442	0.00130711	0.020681
Mrps9	148.785	-0.866896	0.235774	-3.6768	0.000236178	0.00730728
Nqo1	136.904	-0.871514	0.179428	-4.85717	1.19e-06	0.000156372
Apobec1	75.584	-0.875079	0.27216	-3.21531	0.00130304	0.0206529
Stag2	381.734	-0.875604	0.309102	-2.83273	0.00461523	0.0419919
Ap3m1	433.585	-0.87822	0.304043	-2.88847	0.00387115	0.0380642
Ccnh	319.208	-0.880006	0.248234	-3.54507	0.000392511	0.010085
Spc25	191.499	-0.88218	0.248312	-3.55271	0.000381288	0.00999211
Arhgef9	82.6295	-0.883059	0.280822	-3.14455	0.00166345	0.0241072
Hhip	97.4568	-0.883412	0.266271	-3.31772	0.000907562	0.016737
Anp32e	480.315	-0.8846	0.221247	-3.99825	6.38e-05	0.00316892
Psmc6	744.201	-0.88623	0.242064	-3.66114	0.000251094	0.00752941
Ube2b	1191.49	-0.889304	0.296079	-3.0036	0.00266803	0.0313142
Trim13	118.21	-0.890194	0.301891	-2.94872	0.00319089	0.0342847
Ska3	55.6699	-0.890414	0.241485	-3.68725	0.000226693	0.00710685
Dnajb4	339.309	-0.891176	0.302794	-2.94318	0.00324864	0.0345596
Sf3b6	645.548	-0.892809	0.245558	-3.63584	0.000277077	0.00804611
Cip2a	221.035	-0.893153	0.276152	-3.23428	0.00121949	0.0197189
Ngly1	140.431	-0.897427	0.268538	-3.3419	0.000832076	0.0159389
Setdb2	49.1681	-0.901691	0.324431	-2.7793	0.00544764	0.0459696
Bpnt2	698.739	-0.902339	0.256367	-3.51972	0.000432006	0.0105975
Haus2	124.552	-0.90242	0.256398	-3.51961	0.000432186	0.0105975
Rab21	484.572	-0.903678	0.296519	-3.04762	0.00230662	0.0287021
Mad2l1	270.827	-0.905357	0.202698	-4.46653	7.95e-06	0.000717236
Clpx	113.146	-0.905799	0.241893	-3.74463	0.000180661	0.00601474
Ddit4l	71.7092	-0.906728	0.237972	-3.81024	0.000138835	0.00516002
Vps54	129.821	-0.907765	0.306185	-2.96476	0.00302924	0.033422
Ica1	45.0092	-0.908884	0.285138	-3.18752	0.00143499	0.0219691
Cbfb	434.128	-0.911414	0.277405	-3.2855	0.00101801	0.0176421
Btbd1	224.159	-0.911734	0.297192	-3.06783	0.00215618	0.0276093
Cep57	95.4069	-0.913862	0.258109	-3.54061	0.000399207	0.0101513
Rbl1	160.271	-0.914785	0.2785	-3.28469	0.00102094	0.0176669
Akr1e1	32.6489	-0.915683	0.328534	-2.78718	0.00531694	0.045557
Acvr2a	152.744	-0.916857	0.304351	-3.0125	0.00259108	0.0307161
Rbak	41.7917	-0.916993	0.274482	-3.34081	0.000835334	0.0159754
Ccng1	1249.31	-0.917223	0.331375	-2.76793	0.00564134	0.0470205
Lztfl1	110.117	-0.917482	0.285986	-3.20814	0.00133598	0.0210814
Dennd10	236.873	-0.918125	0.299338	-3.06719	0.00216081	0.0276093
Atp6v1h	270.467	-0.918901	0.187708	-4.89537	9.81e-07	0.000134849
Depdc7	32.3865	-0.919342	0.317614	-2.89452	0.00379736	0.0375259
Sarnp	78.3784	-0.919949	0.296178	-3.10607	0.00189591	0.0259951
Calm2	692.205	-0.920482	0.253256	-3.6346	0.000278414	0.00805069
Snx10	62.912	-0.922898	0.270405	-3.41302	0.000642464	0.0135112
Abcb7	109.626	-0.923972	0.319874	-2.88855	0.00387022	0.0380642
Gulp1	279.067	-0.925863	0.253449	-3.65306	0.000259134	0.00769524
Nuf2	105.848	-0.926039	0.33476	-2.76628	0.00567	0.0470933
Eny2	451.235	-0.927044	0.253818	-3.65239	0.000259812	0.00769602
Cacna2d1	899.454	-0.927425	0.271972	-3.41	0.00064962	0.0135412
Trdmt1	64.26	-0.927861	0.320533	-2.89474	0.00379467	0.0375259
Cept1	352.548	-0.928674	0.295412	-3.14365	0.00166852	0.0241374
Cibar1	472.419	-0.929775	0.28757	-3.23321	0.00122408	0.0197189
Ptpmt1	184.839	-0.92983	0.238568	-3.89755	9.72e-05	0.00413092
Cdc42	3573.41	-0.930432	0.325061	-2.86233	0.00420537	0.0396662
Gm28653	345.402	-0.93242	0.252389	-3.69438	0.000220423	0.00694714
Elp4	71.1422	-0.933268	0.283358	-3.2936	0.000989134	0.0174226
Birc2	95.9833	-0.9339	0.316369	-2.95193	0.00315796	0.0340236
Chic2	149.259	-0.935111	0.274072	-3.41192	0.000645075	0.0135316
Vps26a	454.531	-0.935132	0.196815	-4.75133	2.02e-06	0.000231883
Manea	426.787	-0.938644	0.321354	-2.92091	0.00349016	0.0358189
Nbdy	223.164	-0.940098	0.272055	-3.45554	0.000549182	0.0123399
Man1a	256.293	-0.940513	0.337585	-2.78601	0.00533619	0.045557
Zfp930	101.566	-0.940867	0.316744	-2.97044	0.00297377	0.033064
Fam171b	51.2257	-0.942511	0.300581	-3.13563	0.00171486	0.0245078
Mir22hg	86.6435	-0.943785	0.322506	-2.92641	0.00342902	0.0355193
Mob4	678.88	-0.946408	0.303909	-3.11411	0.00184499	0.0256697
Mycbp	179.486	-0.947956	0.328631	-2.88456	0.00391955	0.0383805
Trim59	471.134	-0.948688	0.304415	-3.11643	0.00183054	0.0255299
Nbn	161.081	-0.949684	0.221494	-4.28763	1.81e-05	0.00125549
Chmp1b	246.267	-0.950036	0.346513	-2.7417	0.00611216	0.049243
Zfand5	548.939	-0.950676	0.250068	-3.80167	0.000143725	0.00527544
Stk17b	626.435	-0.951235	0.288783	-3.29395	0.000987917	0.0174226
Fmr1	225.25	-0.952053	0.319469	-2.98011	0.00288144	0.0325893
Afg1l	32.4985	-0.952606	0.311824	-3.05494	0.00225104	0.0283025
Tyw5	62.8553	-0.953028	0.314669	-3.02867	0.00245634	0.0298371
Nadk2	94.0228	-0.954681	0.319227	-2.9906	0.0027843	0.0321363
Vma21	391.367	-0.955082	0.338239	-2.82369	0.00474741	0.0427339
Pts	85.0079	-0.955815	0.269308	-3.54915	0.000386479	0.0100679
Yipf4	504.444	-0.956811	0.272867	-3.50651	0.000454026	0.010929
Pdcl	133.466	-0.957219	0.288976	-3.31245	0.000924837	0.0167909
Fundc1	338.924	-0.958418	0.307975	-3.112	0.00185823	0.0257171
Arl1	250.241	-0.960482	0.211235	-4.54699	5.44e-06	0.000514534
Usp1	102.626	-0.96161	0.338889	-2.83754	0.00454627	0.0416016
Adk	144.31	-0.962483	0.263968	-3.64621	0.000266136	0.0078051
Hey1	75.9416	-0.96696	0.293353	-3.29623	0.00097992	0.0173119
Kbtbd2	295.775	-0.967257	0.244425	-3.95727	7.58e-05	0.0034729
Armcx1	110.306	-0.97008	0.308697	-3.14249	0.00167516	0.0241719
Plpp6	32.3229	-0.970498	0.353228	-2.74751	0.00600495	0.0487114
Taf9b	64.7186	-0.971372	0.263503	-3.68638	0.000227469	0.00711231
Pnrc2	368.349	-0.971866	0.273154	-3.55794	0.000373773	0.00986076
Mrpl50	190.511	-0.973676	0.315663	-3.08454	0.00203867	0.0268918
Ccdc73	25.5649	-0.974576	0.348071	-2.79993	0.0051113	0.0447956
Ddx52	162.142	-0.975742	0.251048	-3.88668	0.000101625	0.00422798
Ap3s1	305.058	-0.97604	0.296515	-3.29171	0.000995802	0.0174747
Cops2	1305.6	-0.976077	0.292266	-3.33969	0.000838729	0.0159886
Emc2	831.407	-0.978687	0.248236	-3.94256	8.06e-05	0.00365059
Eif3e	1263.1	-0.979725	0.298896	-3.27781	0.00104617	0.0178165
Zfp91	493.966	-0.979823	0.279388	-3.50704	0.000453129	0.010929
X4930453N24Rik	151.487	-0.982032	0.204704	-4.79732	1.61e-06	0.000200772
Shcbp1	49.7618	-0.984823	0.317623	-3.1006	0.00193129	0.026077
Pcnp	100.967	-0.986027	0.357991	-2.75434	0.00588109	0.0481695
Car13	775.094	-0.986817	0.212134	-4.65186	3.29e-06	0.000341051
Hat1	342.05	-0.988316	0.258508	-3.82315	0.000131755	0.00497512
Eif2a	632.694	-0.988651	0.335629	-2.94567	0.00322256	0.0344073
D030056L22Rik	126.181	-0.990157	0.277468	-3.56855	0.000358961	0.00957687
Mycl	109.18	-0.990281	0.288747	-3.42959	0.000604502	0.0129666
Lrrc57	149.281	-0.99283	0.250578	-3.96216	7.43e-05	0.00346429
Rpe	134.8	-0.997077	0.288526	-3.45577	0.000548727	0.0123399
Acbd5	186.077	-0.999764	0.321178	-3.1128	0.00185319	0.0256774
Atp13a3	1794.75	-1.00073	0.321124	-3.11633	0.0018312	0.0255299
Dck	230.307	-1.00265	0.270303	-3.70936	0.000207783	0.00667333
Hibch	71.1294	-1.00444	0.319398	-3.1448	0.00166198	0.0241072
Il1rn	102.75	-1.00516	0.210549	-4.77399	1.81e-06	0.000215617
Tmem65	965.279	-1.00876	0.270637	-3.72736	0.000193498	0.00630015
Ube2w	344.952	-1.01042	0.326448	-3.09519	0.00196685	0.0263318
Casp12	410.555	-1.01295	0.334259	-3.03042	0.00244214	0.0297564
Rab27b	92.4475	-1.01324	0.271669	-3.7297	0.000191704	0.00625898
Dld	461.352	-1.01333	0.245877	-4.12127	3.77e-05	0.00215961
Gnai3	476.181	-1.01691	0.298343	-3.40852	0.000653155	0.0135479
Ccl7	105.953	-1.01714	0.25343	-4.01351	5.98e-05	0.00304201
Brix1	393.19	-1.01768	0.236677	-4.29986	1.71e-05	0.00120954
Emb	255.623	-1.01954	0.233811	-4.36054	1.3e-05	0.00100885
Isca1	135.923	-1.02643	0.325129	-3.15699	0.00159405	0.0235429
Immp1l	46.8114	-1.02692	0.344356	-2.98216	0.00286223	0.0325548
Phip	400.911	-1.02727	0.334729	-3.06895	0.0021481	0.0275999
Dnaja1	325.039	-1.02832	0.340666	-3.01855	0.0025399	0.030353
Pbk	149.195	-1.02878	0.344093	-2.98983	0.00279131	0.0321456
Nrep	44.2336	-1.03052	0.341199	-3.0203	0.00252522	0.030353
Mob1b	370.539	-1.03293	0.347847	-2.96949	0.00298296	0.0330781
Tmem64	2009.69	-1.03313	0.259235	-3.98532	6.74e-05	0.00326422
Selenot	910.696	-1.03579	0.253417	-4.08728	4.36e-05	0.00236633
Angpt1	519.695	-1.03622	0.344586	-3.00713	0.00263725	0.0311308
Oip5	30.7479	-1.03716	0.359433	-2.88555	0.00390731	0.0383095
P2ry10b	26.849	-1.0374	0.334183	-3.10429	0.00190739	0.0260042
Rpl15	229.9	-1.03921	0.314895	-3.30018	0.000966217	0.0171467
mt.Co1	90968.9	-1.03978	0.308498	-3.37048	0.000750384	0.0148556
Arl6	74.8193	-1.03979	0.377344	-2.75555	0.00585936	0.0481255
Ugp2	613.922	-1.04037	0.356085	-2.92169	0.0034814	0.0358189
Atp1b1	175.915	-1.04155	0.247091	-4.21523	2.5e-05	0.00158554
Paip1	449.271	-1.0422	0.270213	-3.85696	0.000114805	0.00453807
Igfbp5	8032.07	-1.04282	0.156426	-6.66652	2.62e-11	8.85e-09
X5730480H06Rik	60.0861	-1.04413	0.254323	-4.10551	4.03e-05	0.00224579
Hs2st1	863.045	-1.04617	0.234614	-4.45914	8.23e-06	0.000736809
Mospd1	78.9807	-1.04733	0.332344	-3.15133	0.00162527	0.0237736
Slc40a1	62.669	-1.04998	0.306081	-3.43042	0.000602655	0.0129549
Gem	90.3624	-1.05143	0.293546	-3.58182	0.000341207	0.00922514
Asf1a	99.7737	-1.05478	0.278658	-3.78522	0.000153571	0.00547482
Pfn2	43.0229	-1.06057	0.325466	-3.25863	0.00111953	0.0187684
Cacybp	443.104	-1.06265	0.316601	-3.35644	0.00078954	0.0153733
Pla2g7	23.5061	-1.07275	0.325954	-3.29111	0.000997926	0.0174747
Cyp39a1	186.006	-1.0755	0.287897	-3.73571	0.000187184	0.00619373
Ednra	94.0786	-1.07781	0.245927	-4.38266	1.17e-05	0.000949085
Ptbp2	200.069	-1.07852	0.301036	-3.5827	0.000340061	0.00921829
Rab18	339.741	-1.08039	0.356578	-3.02988	0.00244647	0.0297784
Mamdc2	138.066	-1.08444	0.365644	-2.96583	0.00301864	0.0333744
Lpl	357.512	-1.08639	0.226224	-4.80226	1.57e-06	0.000199381
Coq7	54.8275	-1.08821	0.273018	-3.98585	6.72e-05	0.00326422
Cfl2	2411.57	-1.08823	0.309368	-3.51758	0.000435499	0.0106377
Gk	31.6616	-1.08894	0.378776	-2.87488	0.00404179	0.0390513
Pms1	24.695	-1.09089	0.398365	-2.73842	0.00617351	0.0495123
Nkap	180.855	-1.09118	0.284513	-3.83526	0.000125429	0.00480232
NA..44	92.5667	-1.09156	0.328724	-3.32059	0.000898281	0.0166668
X0610010F05Rik	107.327	-1.09183	0.319757	-3.41457	0.000638825	0.0134756
Rps15a.ps8	312.928	-1.09267	0.371075	-2.94461	0.00323366	0.0344623
Sowahc	132.131	-1.09865	0.249339	-4.40624	1.05e-05	0.00088166
Otud6b	206.256	-1.1069	0.303233	-3.65032	0.000261918	0.00773902
Ccnb1	183.003	-1.10697	0.265292	-4.17267	3.01e-05	0.00179706
Dipk2a	920.604	-1.10942	0.277565	-3.99699	6.42e-05	0.00317244
Rp2	142.389	-1.11199	0.406571	-2.73503	0.0062374	0.0497435
Sfrp2	197.119	-1.11321	0.256157	-4.34582	1.39e-05	0.00105125
Mr1	128.214	-1.11357	0.226346	-4.91977	8.66e-07	0.000123379
Tasp1	24.9667	-1.11646	0.398299	-2.80308	0.00506169	0.0445452
Sntb1	182.08	-1.1226	0.295124	-3.80382	0.000142482	0.00524682
Prkar2b	360.258	-1.1237	0.287641	-3.90661	9.36e-05	0.00404109
Tmem47	155.409	-1.12402	0.391677	-2.86977	0.00410774	0.039375
X2610301B20Rik	281.448	-1.1271	0.289568	-3.89236	9.93e-05	0.00416068
Maip1	58.7266	-1.1326	0.322586	-3.511	0.000446421	0.0108251
Tmem126a	135.622	-1.13387	0.23639	-4.7966	1.61e-06	0.000200772
Sh3bgrl	1456.35	-1.13636	0.335493	-3.38712	0.000706295	0.0142452
Vdac3	73.6313	-1.13717	0.403687	-2.81697	0.00484789	0.0430918
Zfp938	88.8311	-1.14149	0.345495	-3.30391	0.00095345	0.0170593
Cfh	624.82	-1.14249	0.336742	-3.39276	0.000691919	0.0140754
Slc30a4	1136.21	-1.14568	0.318143	-3.60114	0.000316824	0.00882347
Ndufa12.ps	299.511	-1.15109	0.29651	-3.88212	0.000103551	0.0042733
Sar1b	496.939	-1.15261	0.3315	-3.47697	0.000507113	0.0117015
Rnf128	32.65	-1.15565	0.375535	-3.07734	0.00208858	0.0272831
Gm49336	181.406	-1.16082	0.413082	-2.81013	0.00495208	0.0437761
Sucla2	306.332	-1.164	0.268924	-4.32837	1.5e-05	0.00113085
Ppp2r3c	95.588	-1.16626	0.381668	-3.05568	0.00224553	0.0283025
Cxcl5	312.545	-1.16629	0.291259	-4.00429	6.22e-05	0.00310208
Cenpq	99.9928	-1.17608	0.381024	-3.08662	0.00202449	0.0268495
Bcap29	180.338	-1.18268	0.410053	-2.88422	0.00392379	0.0383901
Ggh	139.091	-1.18292	0.32315	-3.66059	0.000251639	0.00752941
Uqcrb	180.579	-1.18325	0.38012	-3.11283	0.00185304	0.0256774
Zfp51	89.5692	-1.18472	0.399004	-2.9692	0.00298575	0.0330781
Esco2	60.3008	-1.18772	0.409272	-2.90202	0.0037076	0.0368856
D16Ertd472e	68.679	-1.18776	0.279695	-4.24662	2.17e-05	0.001425
Spryd7	65.1912	-1.18935	0.362591	-3.28013	0.00103759	0.0177728
X1110059E24Rik	143.184	-1.19048	0.359529	-3.31123	0.000928876	0.0168122
Rab30	40.9322	-1.19412	0.416855	-2.86459	0.00417552	0.0395437
Hpf1	114.935	-1.19671	0.288948	-4.14161	3.45e-05	0.00202792
Ncapg	94.4837	-1.19782	0.374379	-3.19949	0.00137669	0.0214658
Chrdl1	107.878	-1.19796	0.437043	-2.74105	0.00612432	0.0492739
Rbm24	189.929	-1.21479	0.414567	-2.93026	0.00338683	0.0352678
Myef2	64.6686	-1.21602	0.415799	-2.92454	0.00344964	0.03564
Galnt15	56.6362	-1.21664	0.388975	-3.12781	0.00176112	0.0248932
Ggct	23.6779	-1.21714	0.411386	-2.95863	0.00309011	0.0336609
Vbp1	341.882	-1.22159	0.446382	-2.73664	0.00620697	0.0496348
X2610008E11Rik	126.558	-1.22392	0.400597	-3.05524	0.00224882	0.0283025
Gtf2a2	207.5	-1.22547	0.323717	-3.78562	0.000153327	0.00547482
Ndufa12	404.372	-1.22872	0.324235	-3.78958	0.000150901	0.00543884
mt.Nd1	58836.2	-1.23086	0.273512	-4.50019	6.79e-06	0.000626903
Fancb	25.7213	-1.23354	0.414929	-2.97289	0.00295011	0.0329248
Serf1	146.681	-1.23995	0.373516	-3.31967	0.000901232	0.0166693
Prl2c5	24.0379	-1.24871	0.419984	-2.97323	0.00294679	0.0329248
Kcnj2	267.262	-1.26395	0.236392	-5.34683	8.95e-08	1.71e-05
Zfp959	57.4144	-1.26446	0.399503	-3.16509	0.00155038	0.023107
Sema3c	545.579	-1.26447	0.260307	-4.85761	1.19e-06	0.000156372
X1700066M21Rik	103.208	-1.26873	0.414022	-3.06441	0.002181	0.0277729
Sms	152.686	-1.27369	0.320103	-3.979	6.92e-05	0.00332497
Ube2g1	536.476	-1.28867	0.449802	-2.86499	0.00417029	0.0395437
Ogn	6969.96	-1.29562	0.288085	-4.49735	6.88e-06	0.000630394
Nt5c3	168.736	-1.29598	0.33425	-3.87729	0.000105627	0.00430486
Gpcpd1	99.6085	-1.29713	0.355649	-3.64721	0.000265101	0.00779411
Chchd2	169.005	-1.29733	0.416753	-3.11294	0.00185231	0.0256774
Prrg1	33.1976	-1.30074	0.399855	-3.25303	0.00114179	0.0189639
Nxt2	189.522	-1.30374	0.339955	-3.83502	0.000125554	0.00480232
Shld2	23.3368	-1.30631	0.42368	-3.08325	0.00204752	0.0269784
Cep70	36.3156	-1.31003	0.44203	-2.96367	0.00303991	0.033422
Fam199x	65.4035	-1.3153	0.430637	-3.05431	0.00225577	0.0283025
Cep85l	123.277	-1.31852	0.397513	-3.31691	0.000910175	0.016737
Gm45716	14.511	-1.32174	0.450843	-2.9317	0.00337107	0.0352611
Nsa2	104.509	-1.33048	0.430157	-3.09301	0.0019814	0.026462
Cd53	114.213	-1.33088	0.344555	-3.86262	0.000112179	0.00445504
Gnpda2	54.4887	-1.33118	0.35361	-3.76454	0.000166859	0.00569973
Fetub	19.1141	-1.33179	0.420219	-3.16926	0.00152825	0.0229274
Gsta4	483.511	-1.33466	0.199894	-6.67686	2.44e-11	8.49e-09
Triqk	37.2577	-1.33579	0.466276	-2.86481	0.00417263	0.0395437
Ska1	75.1453	-1.34083	0.317187	-4.22726	2.37e-05	0.00152644
Pclaf	117.303	-1.36642	0.359681	-3.79897	0.000145299	0.00528825
Tceanc	41.3318	-1.36926	0.419401	-3.26479	0.00109545	0.0184169
Zfp955a	33.7268	-1.37582	0.444512	-3.09513	0.00196725	0.0263318
Zfp874a	40.8443	-1.37879	0.444718	-3.10037	0.00193277	0.026077
Selenop	351.129	-1.37898	0.269759	-5.11189	3.19e-07	5.2e-05
Fgf7	75.6194	-1.39399	0.326519	-4.26924	1.96e-05	0.00134002
Lix1	23.4804	-1.39498	0.432059	-3.22868	0.00124365	0.019971
Ptprq	16.5874	-1.40084	0.483879	-2.89502	0.00379139	0.0375259
Gas1	1824.81	-1.40662	0.424451	-3.31399	0.000919761	0.0167823
Clca2	16.5736	-1.41582	0.485842	-2.91416	0.00356646	0.03612
Phex	84.8988	-1.42934	0.323902	-4.41288	1.02e-05	0.000867348
Zfp128	23.8783	-1.43114	0.415615	-3.44343	0.000574387	0.0126891
Uchl5	90.0136	-1.44132	0.331123	-4.35283	1.34e-05	0.00103139
Igf1	194.159	-1.45578	0.305684	-4.76236	1.91e-06	0.000223908
Fra10ac1	21.5449	-1.45692	0.468905	-3.10706	0.00188956	0.0259403
Gm4989	41.8444	-1.46663	0.526455	-2.78586	0.00533854	0.045557
Sirt1	169.788	-1.48196	0.391907	-3.78141	0.00015594	0.00548529
Tifa	43.5313	-1.48256	0.458205	-3.23557	0.00121399	0.0197189
Psma5.ps	13.5901	-1.48857	0.532604	-2.79489	0.00519169	0.0451181
Car2	53.901	-1.49279	0.407473	-3.66353	0.000248766	0.00750043
Mir17hg	16.9334	-1.49927	0.479381	-3.12752	0.00176289	0.0248932
Naa50	516.827	-1.50734	0.458466	-3.28779	0.00100976	0.0175764
Rab40b	28.6918	-1.52019	0.52939	-2.87159	0.00408416	0.0392507
Haus3	22.8076	-1.52451	0.490191	-3.11003	0.00187067	0.0257986
Rgs2	13.6434	-1.52595	0.520065	-2.93415	0.00334463	0.0352005
Mettl18	20.6119	-1.52904	0.493965	-3.09544	0.00196522	0.0263318
Kbtbd3	11.9095	-1.54271	0.529156	-2.91542	0.00355206	0.0360669
Ranbp3l	220.246	-1.55044	0.329605	-4.70394	2.55e-06	0.000279262
Ormdl1	41.1578	-1.55341	0.410756	-3.78183	0.000155681	0.00548529
Abcd2	19.3982	-1.55942	0.520605	-2.99539	0.00274093	0.0318437
F3	144.93	-1.56133	0.221788	-7.03973	1.93e-12	8.13e-10
Cenph	18.2656	-1.57158	0.343454	-4.5758	4.74e-06	0.00045217
Zfp119b	30.014	-1.57744	0.499412	-3.15858	0.00158538	0.0234807
Zfp960	38.0701	-1.57983	0.478418	-3.30219	0.000959315	0.0170755
Snrpe	241.867	-1.60427	0.493207	-3.25272	0.00114304	0.0189639
Prkg1	25.322	-1.62473	0.513088	-3.16658	0.00154243	0.0230468
Pdlim3	684.269	-1.63901	0.23157	-7.07782	1.46e-12	6.66e-10
Agbl3	36.7629	-1.65129	0.392955	-4.20223	2.64e-05	0.00162106
Ptgfr	97.2251	-1.6533	0.345232	-4.78895	1.68e-06	0.000206407
Pdcd10	53.9332	-1.65713	0.437381	-3.78876	0.000151399	0.00543884
Serpinb7	39.585	-1.68081	0.484148	-3.47169	0.000517198	0.0118695
Capza1	51.7664	-1.70052	0.564313	-3.01343	0.00258311	0.0306523
Mest	44.8634	-1.70589	0.321504	-5.30597	1.12e-07	2.04e-05
Ccl11	15.3231	-1.81269	0.60079	-3.01717	0.00255143	0.0304292
Cxcl1	62.0129	-1.85973	0.349305	-5.32409	1.01e-07	1.9e-05
Fmo2	24.6934	-1.91912	0.609865	-3.1468	0.00165066	0.0240187
Rerg	25.3172	-1.92963	0.458955	-4.2044	2.62e-05	0.00162106
X2810013P06Rik	18.2112	-1.95391	0.595997	-3.27839	0.00104401	0.0178054
Kcnip4	12.9232	-1.97581	0.718679	-2.74923	0.00597352	0.0486036
Stmn1	34.1033	-2.08917	0.542494	-3.85105	0.00011761	0.00460087
Omd	62.2405	-2.10745	0.474555	-4.4409	8.96e-06	0.00079014
Akr1c14	29.1689	-2.11364	0.526586	-4.01386	5.97e-05	0.00304201
Hnrnpf	16.8362	-2.11745	0.563835	-3.75544	0.000173038	0.00582372
Eid2	17.2284	-2.20186	0.539328	-4.0826	4.45e-05	0.00240342
Gm28229	12.5554	-2.21092	0.561636	-3.93657	8.27e-05	0.00372865
Nxf7	23.586	-2.31474	0.840909	-2.75266	0.00591135	0.0482399
Phyhipl	14.3909	-2.3489	0.801115	-2.93204	0.00336748	0.0352611
Cage1	10.4131	-2.38355	0.835475	-2.85293	0.00433184	0.0404408
Shld3	10.7127	-2.72187	0.716514	-3.79877	0.000145417	0.00528825
Hspe1.rs1	13.1778	-3.00118	0.719544	-4.17095	3.03e-05	0.00180155
Kcna4	11.1957	-3.99992	1.28915	-3.10277	0.00191718	0.026077
Lum	18.5406	-4.10962	1.31217	-3.13193	0.00173663	0.0246141
Scara5	28.9462	-4.12092	1.30629	-3.15468	0.00160675	0.0236491

## Sheet: H&N->Diff-H vs N&H->Diff-N 72h
Gene	baseMean	log2FoldChange	lfcSE	stat	pvalue	padj
X2610528A11Rik	282.173	7.80386	0.548098	14.2381	5.32e-46	2.78e-43
Sprr2g	6.12995	7.63626	1.35279	5.64484	1.65e-08	3.57e-07
Aire	15.3438	7.46937	1.32198	5.65014	1.6e-08	3.47e-07
Car9	898.501	6.92873	0.295635	23.4367	1.8e-121	1.41e-117
Gm38388	2.55736	5.83256	1.45883	3.99812	6.38e-05	0.000580223
Gm16201	3.38424	5.59169	1.5256	3.66524	0.000247102	0.00184205
Rgs11	13.7323	5.20559	1.1491	4.53013	5.89e-06	7.14e-05
Apln	202.81	5.15306	0.296129	17.4014	8.05e-68	1.58e-64
Oosp1	3.0064	5.03944	1.36592	3.68941	0.000224779	0.0017006
Gpr35	100.433	4.99963	0.524055	9.54029	1.42e-21	1.67e-19
Lratd2	2.61532	4.87358	1.5068	3.2344	0.00121899	0.0070331
Adm	31.9332	4.86548	0.579509	8.39586	4.63e-17	3.55e-15
Wt1	7.37121	4.80775	0.916105	5.24804	1.54e-07	2.74e-06
Sprr2h	2.51709	4.76312	1.64508	2.89537	0.00378715	0.0177746
Gm5401	2.24881	4.75022	1.45155	3.27253	0.00106591	0.00628875
Ighe	2.17187	4.71771	1.52038	3.10299	0.00191579	0.0101778
Gm7831	4.86464	4.71691	1.50083	3.14287	0.00167302	0.00913486
Sprr2e	6.196	4.71657	1.42924	3.30005	0.000966661	0.00577932
Lrrc55	5.01398	4.70707	1.1735	4.01113	6.04e-05	0.000552994
Acrbp	3.61395	4.689	1.50903	3.10729	0.00188812	0.0100687
Tlr5	3.07102	4.65419	1.46764	3.17122	0.00151802	0.00843052
Myh11	2.62102	4.57133	1.55149	2.94642	0.00321477	0.015487
G6pc	2.16803	4.53679	1.68553	2.69161	0.00711079	0.0296066
Gipr	6.52395	4.40622	0.975796	4.51552	6.32e-06	7.58e-05
Gm43010	2.41414	4.38587	1.54849	2.83236	0.00462055	0.0209643
Nos2	19.2018	4.33174	0.83507	5.18728	2.13e-07	3.66e-06
Gm10051	3.01304	4.24533	1.59613	2.65977	0.00781945	0.0318851
Hal	2.54268	4.22343	1.51291	2.79159	0.00524495	0.0232786
Ltc4s	2.34632	4.22028	1.54918	2.7242	0.00644572	0.0274127
Sprr1a	299.058	4.13893	0.391294	10.5775	3.79e-26	6.12e-24
Fam71f2	5.36759	4.12444	0.934849	4.41188	1.02e-05	0.000117173
Selp	9.09662	4.11495	0.865734	4.75313	2e-06	2.73e-05
F730311O21Rik	16.2738	4.05803	0.581326	6.98064	2.94e-12	1.2e-10
Drc3	2.94076	3.98801	1.38355	2.88245	0.00394597	0.0184098
Tbx3os1	2.87456	3.97793	1.27922	3.10965	0.00187306	0.010011
Gm37800	14.894	3.96273	0.623975	6.35077	2.14e-10	6.32e-09
Epm2a	19.9822	3.96187	0.598596	6.61859	3.63e-11	1.2e-09
Serpina3n	7.21157	3.95106	1.22186	3.23365	0.0012222	0.00704643
Cfap100	3.44552	3.95072	1.15631	3.41666	0.000633949	0.00409971
Fyb2	11.3169	3.90653	0.770706	5.06877	4e-07	6.47e-06
Kcna4	11.1957	3.86168	0.84033	4.59544	4.32e-06	5.39e-05
Col25a1	2.76039	3.85155	1.49186	2.58171	0.0098313	0.0381852
Ret	29.8071	3.78326	0.508768	7.43613	1.04e-13	5.16e-12
Acap1	7.60506	3.77515	0.970445	3.89013	0.000100191	0.000850811
S100a7a	2.96337	3.76596	1.35016	2.78927	0.00528266	0.0234194
Pfkfb3	166.314	3.71774	0.216259	17.1911	3.09e-66	5.39e-63
Aldoc	20.6311	3.68912	0.575922	6.40558	1.5e-10	4.52e-09
Erc2	2.23846	3.65858	1.46136	2.50355	0.0122953	0.0456409
Slc2a3	10.4486	3.64005	0.663854	5.4832	4.18e-08	8.37e-07
Pyroxd2	4.54003	3.62036	0.922527	3.92439	8.69e-05	0.000755361
Pgbd5	3.21559	3.61859	1.36704	2.64702	0.00812037	0.0328164
Tbx6	2.32128	3.61565	1.34529	2.68764	0.00719588	0.0298578
Rsph1	2.20275	3.59495	1.36145	2.64052	0.00827783	0.0333324
Prr9	5.12692	3.54146	0.919293	3.85237	0.000116979	0.000970761
Eno2	149.739	3.51429	0.305089	11.5189	1.06e-30	2.37e-28
Gm48427	3.60188	3.48707	1.25771	2.77256	0.00556173	0.0244217
Gm16754	11.5928	3.4482	0.599118	5.75547	8.64e-09	1.99e-07
Olfr920	6.51278	3.39245	0.942899	3.59789	0.000320807	0.00231323
Psrc1	56.4799	3.38761	0.361521	9.37044	7.22e-21	7.92e-19
Rpl10.ps5	2.6825	3.3702	1.26616	2.66175	0.00777356	0.0317753
Gm5828	4.53715	3.34663	1.22487	2.73222	0.00629083	0.0269587
Ankrd37	81.2464	3.32843	0.340147	9.78528	1.3e-22	1.62e-20
D630029K05Rik	3.71926	3.32435	0.907131	3.66469	0.00024764	0.00184506
Ndrg1	1794.42	3.29433	0.161242	20.431	8.87e-93	2.78e-89
Gna14	13.4864	3.27327	0.688928	4.75125	2.02e-06	2.75e-05
Mif.ps3	10.7635	3.26194	0.824448	3.95651	7.61e-05	0.00067242
Prelid2	58.0437	3.25767	0.349782	9.31344	1.24e-20	1.32e-18
Gm45772	5.7297	3.25082	0.8669	3.74994	0.000176876	0.00138639
Mgarp	69.9549	3.24885	0.302034	10.7566	5.52e-27	9.51e-25
Eif1ad3	4.97047	3.24282	0.991462	3.27074	0.00107265	0.00632138
Tfec	4.49843	3.22934	1.02374	3.15446	0.00160795	0.00883696
Rtbdn	3.52797	3.2003	1.2371	2.58695	0.00968304	0.0377351
Bnip3	121.879	3.18361	0.282255	11.2792	1.66e-29	3.38e-27
Vldlr	137.941	3.16976	0.269516	11.7609	6.2e-32	1.62e-29
Fxyd5	245.139	3.16118	0.248452	12.7235	4.38e-37	1.46e-34
Fhit	3.33087	3.14674	1.08304	2.90548	0.00366693	0.0172881
Galnt15	56.6362	3.13688	0.275442	11.3885	4.77e-30	1.02e-27
Gm29514	3.8411	3.12649	1.07025	2.92128	0.00348599	0.0165746
Cebpd	110.748	3.12113	0.195589	15.9576	2.52e-57	3.29e-54
Ankrd22	5.03332	3.10279	0.821199	3.77836	0.000157861	0.00125552
Pon1	3.72932	3.0985	0.997773	3.10542	0.00190011	0.0101141
Eif1ad7	7.57118	3.08377	0.776523	3.97126	7.15e-05	0.000641161
Lrrc15	5.12665	3.07656	1.2398	2.4815	0.0130832	0.0479971
Gm12867	4.67138	3.06063	1.03694	2.95161	0.00316122	0.0152901
Cables1	13.6362	3.05527	0.579458	5.27263	1.34e-07	2.43e-06
Gm9159	2.2831	3.04843	1.22966	2.47908	0.0131722	0.0482917
Gm12185	4.39892	3.03148	0.970128	3.12483	0.0017791	0.00960038
Krt19	341.518	3.00829	0.229524	13.1066	3.02e-39	1.1e-36
Cys1	13.9206	3.00749	0.696653	4.31706	1.58e-05	0.000172312
Gm47794	4.39518	2.96822	0.993447	2.9878	0.00280993	0.0138998
Slpi	47.3068	2.96588	0.287061	10.3319	5.06e-25	7.34e-23
Aldh1a3	25.6235	2.95986	0.44575	6.64017	3.13e-11	1.06e-09
Rtl5	10.3213	2.95648	0.77422	3.81865	0.000134181	0.00109303
Ache	7.85679	2.95419	0.868688	3.40075	0.000672013	0.00428746
Sgpp2	4.14355	2.94292	1.05659	2.78529	0.00534796	0.0236487
Car12	58.505	2.93194	0.43257	6.77797	1.22e-11	4.4e-10
D730003I15Rik	5.2219	2.92471	0.763059	3.83287	0.000126656	0.00103842
Isoc2b	3.38862	2.89707	0.966136	2.99862	0.00271207	0.0135482
Angptl7	3.92384	2.89589	0.902366	3.20922	0.00133095	0.00755668
Cblif	5.87257	2.88768	0.819676	3.52295	0.00042677	0.00293423
Gm13690	2.82049	2.87115	1.16438	2.46582	0.0136702	0.0497256
Gm19705	8.30094	2.86621	0.612982	4.67584	2.93e-06	3.82e-05
Habp2	4.48842	2.86578	0.936068	3.06151	0.00220222	0.0114311
X5031434O11Rik	7.75783	2.86264	0.756671	3.7832	0.000154824	0.00123701
Ak4	60.091	2.8626	0.341202	8.38973	4.87e-17	3.73e-15
Gm5976	7.08233	2.85935	0.793253	3.60459	0.000312649	0.00226274
Tinagl1	19.4629	2.81615	0.780723	3.6071	0.000309633	0.00224195
Gm41724	25.669	2.81395	0.404115	6.96326	3.32e-12	1.35e-10
AU021092	101.18	2.79892	0.311259	8.99226	2.42e-19	2.32e-17
Foxf1	3.14432	2.78178	1.01839	2.73154	0.00630397	0.0269782
Ackr4	7.08493	2.77019	0.625757	4.42695	9.56e-06	0.000110113
Fam162a	1808.74	2.76915	0.203056	13.6374	2.4e-42	1.08e-39
Rasl11a	18.4458	2.7659	0.44271	6.24765	4.17e-10	1.16e-08
Pik3ip1	57.1961	2.76172	0.269103	10.2627	1.04e-24	1.47e-22
Gjb5	11.2791	2.75948	0.71263	3.87225	0.000107837	0.000906703
Gm43618	3.44505	2.75505	1.07915	2.55298	0.0106807	0.0407275
Pdk1	607.545	2.74191	0.17844	15.366	2.77e-53	2.28e-50
Epb41l4aos	23.2064	2.73486	0.365766	7.47709	7.6e-14	3.82e-12
X4933417E11Rik	6.97226	2.73329	0.764815	3.5738	0.000351842	0.00249456
Gm14101	3.45152	2.72426	1.07046	2.54494	0.0109297	0.0414651
Pappa	35.6114	2.7075	0.370922	7.29938	2.89e-13	1.38e-11
Eif1ad15	2.82359	2.6928	1.03927	2.59105	0.00956826	0.0373952
Rab6b	10.7818	2.69086	0.587591	4.57948	4.66e-06	5.76e-05
Mogat2	7.61263	2.68015	0.725036	3.69658	0.000218521	0.00166201
Mif.ps1	9.23974	2.67112	0.788356	3.38821	0.000703507	0.00444135
Gm49218	3.36061	2.66523	1.05754	2.52022	0.011728	0.0439619
Ndrg2	207.611	2.65976	0.23399	11.367	6.1e-30	1.29e-27
X4930412C18Rik	3.20786	2.65438	1.07685	2.46496	0.013703	0.0497703
X9630013D21Rik	3.31529	2.65011	0.905043	2.92816	0.00340975	0.0162515
Gm14014	4.68103	2.64814	1.00982	2.62238	0.00873182	0.034803
Gngt2	6.35737	2.648	0.840723	3.14968	0.00163452	0.00894962
Olfr1372.ps1	3.60203	2.6474	0.921536	2.87281	0.00406835	0.0188674
Nt5e	103.221	2.64203	0.269052	9.81977	9.26e-23	1.17e-20
Gm15398	16.4132	2.63334	0.576205	4.57014	4.87e-06	6.01e-05
Gm43489	3.86641	2.61526	0.934364	2.79898	0.00512646	0.0228484
Rps27	18.9888	2.60266	0.38102	6.83077	8.45e-12	3.15e-10
Snhg12	271.278	2.59234	0.304835	8.50409	1.83e-17	1.46e-15
Gm10635	5.61609	2.59053	0.858716	3.01674	0.00255507	0.0129287
Tex26	25.2584	2.58631	0.434519	5.95213	2.65e-09	6.68e-08
Ero1a	464.523	2.58513	0.263537	9.80935	1.03e-22	1.29e-20
Ly6i	7.69689	2.58084	0.631689	4.08561	4.4e-05	0.00041995
Hpse	52.0144	2.58081	0.292525	8.82251	1.12e-18	1.04e-16
Marchf10	5.4079	2.57141	0.838821	3.06551	0.00217301	0.0112982
Pgk1	226.373	2.56168	0.21737	11.7848	4.67e-32	1.26e-29
Tmem45a	512.745	2.55782	0.239735	10.6694	1.42e-26	2.41e-24
X2410006H16Rik	746.917	2.55781	0.26638	9.6021	7.83e-22	9.37e-20
Lemd1	10.7212	2.55669	0.569416	4.49002	7.12e-06	8.44e-05
Cdhr1	142.931	2.55097	0.233387	10.9302	8.26e-28	1.52e-25
X9330179D12Rik	9.69493	2.54691	0.57696	4.41436	1.01e-05	0.000116089
Wincr1	9.48645	2.53701	0.631031	4.02042	5.81e-05	0.00053413
Prdm1	20.0252	2.53494	0.484503	5.23204	1.68e-07	2.96e-06
Arl4d	13.7481	2.52898	0.749102	3.37601	0.000735441	0.00460047
P4htm	5.13709	2.52782	0.949537	2.66216	0.00776408	0.0317531
Mipol1	29.0855	2.5174	0.348598	7.2215	5.14e-13	2.36e-11
Stab2	4.88392	2.50131	0.954271	2.62117	0.00876278	0.034882
Gbp7	7.00963	2.49706	0.803624	3.10725	0.00188836	0.0100687
Lsamp	3.81756	2.49292	0.989666	2.51895	0.0117706	0.0441004
Cd38	4.07659	2.49045	1.00503	2.47799	0.0132125	0.0484148
Rab3b	11.0904	2.48711	0.614252	4.04901	5.14e-05	0.000481945
Macrod2	8.66428	2.4859	0.714238	3.48049	0.00050049	0.00336436
Gm16230	4.60594	2.48163	0.861071	2.88203	0.00395127	0.0184291
Efemp1	154.85	2.46078	0.222704	11.0495	2.2e-28	4.16e-26
Tap1	5.73743	2.46021	0.666271	3.6925	0.00022206	0.00168328
Slc39a4	5.1012	2.45502	0.935106	2.6254	0.00865482	0.0345664
Rps15.ps2	12.0273	2.45014	0.72054	3.40042	0.000672827	0.00428746
Gm47163	9.28942	2.44298	0.681942	3.58239	0.000340462	0.00242705
Lama4	40.975	2.44239	0.354726	6.88529	5.77e-12	2.22e-10
Cd55os	6.03351	2.43956	0.910666	2.67887	0.00738703	0.0304815
Npy4r	6.23086	2.42914	0.775222	3.13348	0.00172744	0.00936198
Cep85l	123.277	2.42895	0.375997	6.46004	1.05e-10	3.25e-09
Vill	5.02651	2.42126	0.805562	3.00568	0.0026499	0.013297
Il13ra2	12.085	2.39902	0.593655	4.0411	5.32e-05	0.000495235
Gm15921	5.78144	2.39388	0.875923	2.73299	0.00627631	0.0269112
Nppc	4.18652	2.3889	0.910786	2.6229	0.0087185	0.0347675
Gm15675	16.497	2.38049	0.546836	4.35321	1.34e-05	0.000148731
Rasgrf2	11.1418	2.3796	0.577399	4.12124	3.77e-05	0.000369208
Tcim	95.791	2.37151	0.232057	10.2195	1.62e-24	2.25e-22
Gm28557	4.71141	2.37016	0.820604	2.88831	0.00387323	0.0181352
B230206L02Rik	7.83648	2.36594	0.691331	3.42229	0.000620954	0.00403067
Cthrc1	12.0378	2.35877	0.665918	3.54213	0.000396914	0.00274946
Cldn16	8.50352	2.35373	0.700477	3.36018	0.00077893	0.00482628
Syce2	4.64273	2.35324	0.838673	2.80591	0.00501742	0.0224696
Gm36899	5.51653	2.35131	0.823258	2.8561	0.00428881	0.0197044
X2700069I18Rik	6.90466	2.34565	0.748587	3.13343	0.00172775	0.00936198
Qpct	75.4802	2.33967	0.279738	8.3638	6.07e-17	4.58e-15
Isg20	53.8657	2.33757	0.372611	6.2735	3.53e-10	9.97e-09
Nmnat3	4.96285	2.32971	0.779163	2.99001	0.00278966	0.0138213
Ptges	4.10269	2.32661	0.880982	2.64093	0.00826793	0.0333011
Odam	5.77986	2.3258	0.776987	2.99336	0.00275926	0.0137184
Ccdc159	6.61414	2.32447	0.814756	2.85296	0.0043314	0.0198477
Gng11	33.0218	2.32417	0.357029	6.50976	7.53e-11	2.41e-09
Slurp1	32.8993	2.3182	0.46773	4.95629	7.19e-07	1.08e-05
Lrrc6	7.12502	2.31555	0.701261	3.30198	0.000960035	0.00574409
Sbsn	6.08878	2.30428	0.890371	2.588	0.00965343	0.0376506
Mocos	10.9039	2.30226	0.591307	3.89351	9.88e-05	0.000841298
Gm45745	7.74634	2.29839	0.70012	3.28285	0.00102764	0.00609967
P4ha2	370.791	2.29629	0.175584	13.078	4.4e-39	1.57e-36
Rps6.ps3	5.43235	2.29464	0.82839	2.77	0.00560564	0.0245595
Rnasel	12.4625	2.29297	0.541197	4.23685	2.27e-05	0.000235946
Pcsk6	6.99466	2.28243	0.611742	3.73104	0.000190691	0.00147692
Snhg6	59.9043	2.28074	0.372535	6.1222	9.23e-10	2.48e-08
Gm21885	4.21	2.27692	0.887104	2.56669	0.0102674	0.0394199
Defb42	10.115	2.2712	0.537489	4.22557	2.38e-05	0.000246289
Rps12	159.005	2.26974	0.27874	8.14287	3.86e-16	2.67e-14
Gm41780	4.65299	2.26734	0.851441	2.66294	0.00774606	0.031696
Lims2	79.0718	2.2655	0.347587	6.51779	7.14e-11	2.29e-09
P4ha1	1580.58	2.26245	0.13967	16.1986	5.16e-59	7.36e-56
Gm20554	4.96738	2.24948	0.911534	2.4678	0.0135946	0.0495486
Gm16297	4.59476	2.24093	0.845317	2.65099	0.00802567	0.0324923
Vwa1	77.6449	2.24014	0.391863	5.71664	1.09e-08	2.43e-07
Rpl10.ps2	8.77772	2.24008	0.627516	3.56976	0.000357311	0.00252648
Stmn2	660.125	2.24004	0.152414	14.6971	6.73e-49	4.79e-46
Dbp	81.8483	2.23892	0.267296	8.3762	5.47e-17	4.14e-15
Edn1	16.5332	2.23545	0.565274	3.95463	7.67e-05	0.00067698
Hck	4.37358	2.22875	0.864012	2.57954	0.00989318	0.038327
Txnip	1567.09	2.21872	0.142374	15.5838	9.38e-55	1.05e-51
Gm6913	11.1823	2.21642	0.608514	3.64234	0.000270166	0.00199206
Nos3	6.99705	2.21024	0.855042	2.58495	0.00973936	0.0378938
Sfrp4	135.414	2.2088	0.189591	11.6503	2.29e-31	5.55e-29
X1700123M08Rik	9.66648	2.20876	0.5613	3.93508	8.32e-05	0.000725971
Lrrc51	15.7685	2.20763	0.472425	4.67297	2.97e-06	3.87e-05
Ccser1	28.474	2.20601	0.392312	5.62309	1.88e-08	4.01e-07
Sycp1	10.8787	2.20449	0.666952	3.30532	0.000948684	0.00567834
Gm4221	7.4265	2.20128	0.663639	3.31698	0.000909963	0.00548637
Gm4518	7.31623	2.1991	0.763827	2.87905	0.00398873	0.0185817
X4933439C10Rik	12.1769	2.19742	0.545552	4.02789	5.63e-05	0.000519589
Gstt1	17.0019	2.19739	0.466828	4.70706	2.51e-06	3.32e-05
Mxi1	326.119	2.19278	0.183499	11.9499	6.5e-33	1.92e-30
Snhg18	257.186	2.19263	0.151154	14.5059	1.11e-47	6.45e-45
Car10	5.74472	2.18367	0.679681	3.21278	0.00131455	0.00748799
Gm48226	6.51357	2.1827	0.732632	2.97926	0.00288949	0.0142305
Gm12165	5.66503	2.17868	0.754598	2.8872	0.00388685	0.0181827
Trnp1	8.16477	2.17756	0.708469	3.07361	0.00211483	0.0110581
Gm7299	10.2579	2.17621	0.635537	3.4242	0.000616612	0.00400913
Gm11110	98.5451	2.17314	0.208547	10.4204	2e-25	3.05e-23
Gm8451	3.36858	2.17291	0.870063	2.49742	0.0125101	0.046263
Gm10369	9.05711	2.17218	0.547243	3.96931	7.21e-05	0.000645475
X1810062G17Rik	4.24548	2.17072	0.857915	2.53023	0.0113987	0.0429122
Rgs17	104.264	2.17001	0.33875	6.40594	1.49e-10	4.51e-09
Gm16251	5.20283	2.16959	0.87252	2.48657	0.012898	0.0474732
Ifi203.ps	6.04659	2.16394	0.706928	3.06104	0.00220569	0.0114415
Slc44a5	9.15815	2.16382	0.592336	3.65302	0.000259173	0.00192094
Zfas1	629.022	2.16381	0.237054	9.1279	6.98e-20	7.02e-18
Frat2	5.01599	2.15885	0.729812	2.95809	0.00309554	0.0150514
Kng2	21.3787	2.15866	0.434578	4.96725	6.79e-07	1.03e-05
Fas	34.8994	2.15488	0.339083	6.35502	2.08e-10	6.19e-09
Snhg10	6.28895	2.15184	0.705684	3.04929	0.00229382	0.0118205
Fxyd1	9.86953	2.14851	0.687452	3.12533	0.00177607	0.00958733
X1700017N19Rik	9.12442	2.1453	0.616019	3.48251	0.000496728	0.00334624
Gm9247	12.044	2.14315	0.589077	3.63815	0.000274606	0.0020191
Snhg16	24.8319	2.14189	0.426615	5.02066	5.15e-07	8.08e-06
Lrmda	11.1226	2.14076	0.666251	3.21315	0.00131289	0.00748668
Rora	21.0334	2.1334	0.428026	4.98427	6.22e-07	9.57e-06
X4930447F24Rik	47.6849	2.13258	0.40814	5.22511	1.74e-07	3.05e-06
Plek	23.7155	2.13039	0.814278	2.6163	0.00888896	0.0353036
Hyi	45.9597	2.12922	0.306406	6.94901	3.68e-12	1.47e-10
H2.M3	13.2153	2.12841	0.53505	3.97797	6.95e-05	0.000625487
X2900052L18Rik	6.80119	2.1255	0.673118	3.15769	0.00159026	0.00876234
Gpi.ps	47.7821	2.12366	0.304656	6.97066	3.15e-12	1.28e-10
Gm37090	4.469	2.12156	0.761595	2.78568	0.00534162	0.0236273
Gm11613	11.5385	2.12066	0.507431	4.17921	2.93e-05	0.000295083
Snhg5	165.627	2.11849	0.271183	7.81201	5.63e-15	3.38e-13
Ier3	276.67	2.11726	0.26336	8.0394	9.03e-16	5.9e-14
Sprr2k	14.7329	2.11596	0.568705	3.72066	0.000198705	0.00153141
Rcan2	543.883	2.11372	0.113598	18.607	2.82e-77	6.32e-74
Tkt	220.744	2.11305	0.224408	9.41611	4.68e-21	5.32e-19
Zfr2	8.18785	2.11242	0.695256	3.03833	0.00237891	0.012167
Btc	51.2244	2.10276	0.419889	5.0079	5.5e-07	8.58e-06
Gpi1	1854.31	2.09956	0.230738	9.09934	9.09e-20	8.9e-18
Maff	115.53	2.09662	0.261932	8.00444	1.2e-15	7.77e-14
Gm46404	12.2469	2.09653	0.625036	3.35426	0.000795785	0.00490166
Gm5177	10.8791	2.09156	0.643348	3.25106	0.00114977	0.00669031
X9130024F11Rik	4.393	2.09085	0.83772	2.49589	0.0125643	0.046418
Cox7a1	24.4991	2.08832	0.404574	5.16176	2.45e-07	4.12e-06
Bdkrb2	23.3852	2.08745	0.483698	4.31561	1.59e-05	0.000173028
Gm19503	7.60839	2.08716	0.822579	2.53733	0.0111701	0.0422077
Tpsab1	29.1964	2.08549	0.458536	4.54815	5.41e-06	6.59e-05
Krt88	6.04522	2.08407	0.799167	2.6078	0.00911264	0.0360095
Gm8130	10.1648	2.06968	0.613436	3.37392	0.000741054	0.00463004
Rorc	5.14745	2.06413	0.695294	2.96872	0.00299048	0.0146131
D430040D24Rik	8.54288	2.06364	0.617203	3.34354	0.000827167	0.00506907
Mif.ps6	35.7564	2.05983	0.432678	4.76067	1.93e-06	2.64e-05
Rdm1	51.4495	2.05739	0.359107	5.72918	1.01e-08	2.29e-07
Gm13226	4.22319	2.0522	0.828636	2.4766	0.0132642	0.0485364
Pappa2	17.3092	2.04922	0.497783	4.1167	3.84e-05	0.000375139
Gm10291	6.48232	2.04537	0.711957	2.87289	0.00406737	0.0188674
Gm8661	13.3581	2.04159	0.524273	3.89413	9.86e-05	0.000840064
Ccdc58	99.0627	2.03744	0.261402	7.7943	6.48e-15	3.82e-13
Aicda	4.56397	2.03527	0.768523	2.64829	0.00808997	0.0327273
N4bp2l1	11.2591	2.03421	0.709278	2.868	0.0041307	0.0191283
Cmc4	17.9584	2.03148	0.540439	3.75894	0.000170632	0.00134617
Casp4	92.9422	2.02058	0.299888	6.73778	1.61e-11	5.7e-10
Gm43980	13.8471	2.01925	0.738213	2.73532	0.0062319	0.0267721
Pgam1	17.4497	2.01533	0.488294	4.12728	3.67e-05	0.000361034
Gm12013	4.51226	2.01223	0.790168	2.54659	0.0108782	0.0413296
Slc16a3	90.7201	2.0115	0.334176	6.01929	1.75e-09	4.54e-08
F730043M19Rik	63.8346	2.00763	0.281357	7.13553	9.64e-13	4.28e-11
Pdk4	232.9	2.00318	0.188994	10.5991	3.01e-26	4.91e-24
Rbis	98.5116	1.99756	0.276367	7.22794	4.9e-13	2.26e-11
Tslp	137.103	1.99619	0.288339	6.92305	4.42e-12	1.74e-10
Higd1a	126.115	1.98865	0.256712	7.74661	9.44e-15	5.44e-13
Rbpj	276.592	1.98794	0.193011	10.2996	7.08e-25	1.01e-22
Ccl9	19.6745	1.98535	0.431856	4.59724	4.28e-06	5.34e-05
Gm15417	28.1813	1.98397	0.388145	5.11143	3.2e-07	5.25e-06
Snhg1	128.596	1.98281	0.276417	7.17326	7.32e-13	3.32e-11
Gm15616	8.0498	1.98276	0.585653	3.38555	0.00071037	0.00447579
Platr3	7.22155	1.98242	0.758818	2.61251	0.00898794	0.0356515
Sp100	14.3357	1.98217	0.495972	3.99653	6.43e-05	0.000583794
Gm17066	9.9277	1.98113	0.779941	2.5401	0.011082	0.04192
Reep2	6.16882	1.97932	0.777073	2.54715	0.0108608	0.0412936
Ptgs2	233.457	1.97139	0.246565	7.99541	1.29e-15	8.3e-14
Gm9034	10.2293	1.96702	0.619192	3.17675	0.00148933	0.00830256
Adcy3	8.08128	1.96051	0.76298	2.56955	0.0101832	0.0391592
Plod2	2110.62	1.95859	0.250407	7.82161	5.22e-15	3.17e-13
Gm7583	21.6079	1.95793	0.506732	3.86384	0.00011162	0.0009332
Ocln	10.0463	1.95703	0.634832	3.08276	0.00205093	0.0107706
Rapgef5	4.63892	1.95258	0.7863	2.48326	0.0130187	0.047783
Lmo1	8.95214	1.94929	0.631134	3.08856	0.00201129	0.0105908
mt.Tq	21.9971	1.94769	0.671657	2.89983	0.0037337	0.0175448
Gm28151	7.6188	1.94755	0.646921	3.01048	0.00260831	0.0131521
Gm32219	10.0832	1.94721	0.526664	3.69726	0.00021794	0.00165846
Trpc1	49.867	1.94585	0.292844	6.64465	3.04e-11	1.03e-09
Ovgp1	9.24797	1.94491	0.612404	3.17586	0.00149394	0.00832346
Jak3	8.33656	1.94443	0.652879	2.97824	0.00289913	0.014269
Plac8	34.304	1.94403	0.306937	6.33364	2.39e-10	7.02e-09
Mif	509.556	1.9439	0.338556	5.74174	9.37e-09	2.14e-07
Mir155hg	14.7954	1.93902	0.517992	3.74333	0.000181597	0.00141698
X1110046J04Rik	50.8496	1.93713	0.356169	5.43879	5.36e-08	1.06e-06
Gm7123	11.2473	1.93421	0.622663	3.10635	0.00189414	0.0100892
Pebp4	15.3063	1.93405	0.448386	4.31337	1.61e-05	0.000174185
Clybl	220.802	1.93022	0.239417	8.06218	7.49e-16	4.98e-14
Rasl12	12.6147	1.92975	0.4933	3.91192	9.16e-05	0.000788681
Cercam	142.522	1.92814	0.246885	7.80985	5.73e-15	3.43e-13
Pcbd1	14.3477	1.9265	0.547361	3.51962	0.000432172	0.00296747
Gm28710	15.6696	1.92534	0.568667	3.3857	0.000709962	0.00447501
Actr3b	13.8378	1.91928	0.457954	4.19099	2.78e-05	0.000281991
Gm7363	7.88972	1.90813	0.733476	2.60148	0.00928217	0.0365504
Ifitm1	420.808	1.90733	0.228395	8.35103	6.77e-17	5.05e-15
Dlx2	16.3844	1.90294	0.441732	4.3079	1.65e-05	0.000178055
Gm13921	9.70055	1.90235	0.633018	3.0052	0.00265405	0.0133136
Tnfrsf9	14.7575	1.9004	0.587506	3.23469	0.00121774	0.00702848
Gpx3	664.697	1.89747	0.237002	8.00616	1.18e-15	7.7e-14
Rd3l	19.9894	1.89268	0.537792	3.51935	0.00043261	0.00296917
Celf4	60.2257	1.8908	0.221807	8.52454	1.53e-17	1.25e-15
Tnfsf9	84.1372	1.88874	0.398095	4.74446	2.09e-06	2.83e-05
Lamb3	65.014	1.87761	0.292827	6.41201	1.44e-10	4.36e-09
Gm45457	13.5591	1.87318	0.621612	3.01343	0.00258311	0.0130411
Zfp958	64.5493	1.87203	0.48143	3.88848	0.000100872	0.00085613
Nts	37.5676	1.87198	0.344546	5.43317	5.54e-08	1.09e-06
Unc13a	21.3726	1.86934	0.423751	4.41141	1.03e-05	0.000117342
Procr	14.7129	1.86371	0.479562	3.88627	0.000101798	0.00086305
Gm13056	20.4575	1.86269	0.438283	4.24997	2.14e-05	0.000223588
Ptpn22	146.638	1.86051	0.203345	9.14954	5.72e-20	5.9e-18
Sdc3	175.653	1.8524	0.313455	5.90963	3.43e-09	8.46e-08
X9930111J21Rik2	15.1818	1.85159	0.659923	2.80577	0.00501969	0.0224696
Prkn	11.4638	1.85009	0.50312	3.67723	0.000235785	0.00176681
Larp6	15.3104	1.84278	0.422515	4.36146	1.29e-05	0.000143936
Gm13219	6.37133	1.83964	0.688929	2.67029	0.00757865	0.0311247
Osr1	32.4535	1.83929	0.380378	4.83543	1.33e-06	1.88e-05
Gas5	146.063	1.83733	0.318749	5.76419	8.21e-09	1.89e-07
Mfap5	102.902	1.8372	0.270685	6.78724	1.14e-11	4.16e-10
Sema3f	44.7391	1.83003	0.358359	5.1067	3.28e-07	5.36e-06
Tmprss11b	127.875	1.82802	0.387699	4.71505	2.42e-06	3.2e-05
Nsg1	207.394	1.81947	0.241895	7.52175	5.4e-14	2.81e-12
Psca	15.1668	1.81737	0.575983	3.15525	0.0016036	0.00882345
Nrg4	6.90794	1.8165	0.708696	2.56317	0.0103723	0.0397544
Gja1	936.448	1.81575	0.118107	15.3738	2.46e-53	2.26e-50
Gm9439	15.3991	1.81395	0.530092	3.42196	0.000621725	0.00403401
H2.T23	85.5006	1.81188	0.25716	7.04573	1.84e-12	7.82e-11
Mllt3	221.043	1.81165	0.265485	6.82392	8.86e-12	3.28e-10
Rpl36	15.4437	1.81007	0.512491	3.53191	0.000412568	0.00284532
Sugct	9.03835	1.80919	0.575165	3.14551	0.00165797	0.00905586
Gm12174	17.9645	1.80888	0.542361	3.33521	0.000852364	0.00520314
Pvt1	67.3564	1.80818	0.238028	7.5965	3.04e-14	1.66e-12
Ccdc65	11.7978	1.80545	0.520451	3.469	0.000522392	0.0034951
Tspan2	9.07117	1.80458	0.630333	2.8629	0.0041979	0.0193779
Ccdc163	58.9342	1.80429	0.290519	6.21055	5.28e-10	1.46e-08
Hscb	64.7351	1.7979	0.240131	7.48717	7.04e-14	3.57e-12
Hs3st5	6.75519	1.7967	0.718385	2.50103	0.0123833	0.0458847
Gm7627	18.1974	1.79587	0.469306	3.82665	0.000129899	0.00106223
Wnt10b	67.7941	1.79505	0.303194	5.92046	3.21e-09	7.98e-08
Efcab2	9.56204	1.79246	0.609612	2.94033	0.00327861	0.0157317
H2bc21	19.46	1.78925	0.478858	3.73649	0.00018661	0.00145116
Gm17430	8.82069	1.78763	0.574927	3.10933	0.00187514	0.0100187
Bsg	3976.93	1.78752	0.123428	14.4823	1.57e-47	8.78e-45
Platr14	40.9734	1.78654	0.321303	5.56029	2.69e-08	5.63e-07
Il15	36.0812	1.78535	0.297894	5.99323	2.06e-09	5.28e-08
Gm4013	5.6874	1.78426	0.644437	2.76871	0.00562783	0.0246292
Gpr176	30.2313	1.78376	0.329311	5.41665	6.07e-08	1.18e-06
Aplp1	27.7739	1.78195	0.433598	4.10968	3.96e-05	0.000385059
B330016D10Rik	7.3084	1.77927	0.610051	2.9166	0.00353871	0.0167947
Rarres2	16.9734	1.77748	0.449563	3.9538	7.69e-05	0.000678556
Adamts16	15.6359	1.77727	0.578417	3.07265	0.00212168	0.0110865
Gm2011	6.39585	1.77709	0.720714	2.46574	0.0136731	0.0497256
Gm3940	6.74584	1.77483	0.650509	2.72837	0.00636484	0.0271645
Mettl7a1	54.47	1.77162	0.265919	6.66227	2.7e-11	9.23e-10
Chrna1os	18.59	1.76988	0.392234	4.51229	6.41e-06	7.68e-05
Fstl3	26.1649	1.76918	0.573679	3.08392	0.00204295	0.0107323
Clmn	32.0307	1.76665	0.341127	5.17886	2.23e-07	3.79e-06
Il2rb	9.99873	1.76433	0.568721	3.10228	0.00192035	0.0101942
Defb25	11.0889	1.7625	0.540003	3.26387	0.001099	0.0064366
Gm35248	9.93705	1.76243	0.621444	2.83602	0.00456792	0.0207616
Xdh	58.4052	1.75859	0.307141	5.72568	1.03e-08	2.32e-07
Nrn1	21.8917	1.7584	0.408197	4.30771	1.65e-05	0.000178083
Cyp2d22	37.2648	1.75591	0.34034	5.15928	2.48e-07	4.17e-06
Gls2	8.98184	1.75307	0.696776	2.51597	0.0118706	0.0444324
Csrp2	312.559	1.75279	0.237207	7.38926	1.48e-13	7.23e-12
Ccdc74a	24.1573	1.74878	0.425631	4.10868	3.98e-05	0.000386243
Gm15148	14.3932	1.74389	0.566754	3.07698	0.00209107	0.0109448
Gm20762	22.3904	1.74226	0.490005	3.5556	0.000377123	0.00263801
Ctsf	26.646	1.73897	0.360698	4.82114	1.43e-06	2e-05
Hpgd	39.521	1.7364	0.416807	4.16595	3.1e-05	0.000310767
Car11	32.5335	1.7355	0.407077	4.26333	2.01e-05	0.000211895
X4833418N02Rik	15.4816	1.73512	0.484034	3.58471	0.000337456	0.00241111
Itga2b	10.0988	1.73451	0.640167	2.70947	0.00673914	0.02833
Eif3s6.ps2	21.3775	1.73228	0.454672	3.80995	0.000138993	0.00112777
Gdnf	63.9978	1.72872	0.302926	5.70673	1.15e-08	2.56e-07
Ppp1r3b	23.9227	1.72645	0.37226	4.63775	3.52e-06	4.5e-05
Egln3	1210.72	1.72193	0.148236	11.6161	3.41e-31	7.98e-29
Eif4a2	1764.69	1.7215	0.301728	5.70548	1.16e-08	2.57e-07
Rexo5	21.0087	1.72033	0.361527	4.75851	1.95e-06	2.67e-05
Irf7	11.1169	1.71934	0.541836	3.17318	0.00150778	0.00839049
Caprin2	50.1205	1.71889	0.296051	5.80608	6.4e-09	1.51e-07
Fbxo36	102.71	1.71726	0.211824	8.107	5.19e-16	3.54e-14
Gm49599	23.3171	1.71704	0.516407	3.32497	0.000884267	0.00535617
Spaca9	7.97326	1.7157	0.647012	2.65173	0.00800794	0.0324541
Nxph2	10.5339	1.71287	0.644145	2.65914	0.00783413	0.0319118
Ifi203	81.2149	1.71268	0.367105	4.66537	3.08e-06	3.99e-05
X6720427I07Rik	22.1298	1.7096	0.603725	2.83176	0.0046293	0.0209919
Nsa2	104.509	1.70956	0.416365	4.10592	4.03e-05	0.000389919
Prl2c2	44.7784	1.7022	0.448005	3.79951	0.000144981	0.0011673
Gpx8	1394.56	1.70119	0.230884	7.36817	1.73e-13	8.4e-12
Casp12	410.555	1.69856	0.326337	5.20494	1.94e-07	3.36e-06
Upp2	9.91024	1.69674	0.587302	2.88904	0.0038642	0.0180983
Acsbg1	107.394	1.6966	0.254265	6.67257	2.51e-11	8.64e-10
Asgr2	16.3233	1.6938	0.43777	3.86915	0.000109215	0.000915535
Gpr137b	284.44	1.69309	0.142459	11.8847	1.42e-32	3.98e-30
Tmem176a	9.8298	1.69301	0.518066	3.26793	0.00108337	0.00637095
Abhd18	30.3901	1.68826	0.325785	5.18215	2.19e-07	3.74e-06
Tmeff1	62.1439	1.68807	0.293599	5.74957	8.95e-09	2.05e-07
Aph1c	7.27816	1.68299	0.67008	2.51162	0.0120177	0.044812
Zfp52	102.713	1.68208	0.381201	4.41257	1.02e-05	0.000116883
Dlg2	30.337	1.68178	0.385156	4.36649	1.26e-05	0.000141375
Sox5	21.6903	1.68139	0.457641	3.67403	0.000238757	0.00178652
S1pr1	158.741	1.67663	0.1688	9.93268	3e-23	3.99e-21
Gm2546	27.4481	1.67469	0.446786	3.7483	0.000178038	0.00139268
Pla2r1	52.1581	1.67409	0.280057	5.97768	2.26e-09	5.79e-08
Bcl2l11	210.412	1.67369	0.184225	9.08502	1.04e-19	1.01e-17
Gm6771	8.46409	1.6732	0.548167	3.05235	0.00227057	0.0117122
Nampt	368.842	1.6703	0.235599	7.08958	1.35e-12	5.79e-11
Ccng2	313.173	1.66797	0.240447	6.93695	4.01e-12	1.59e-10
Stat6	8.98805	1.66714	0.633145	2.63312	0.00846053	0.0339461
Mif.ps8	35.515	1.66643	0.41921	3.97516	7.03e-05	0.00063218
Gm2a	138.832	1.66568	0.18255	9.12449	7.21e-20	7.2e-18
Tfap4	35.4414	1.66405	0.306827	5.42342	5.85e-08	1.15e-06
Clec2d	87.2933	1.66385	0.241236	6.8972	5.3e-12	2.05e-10
Egln1	437.026	1.66385	0.118437	14.0483	7.89e-45	3.86e-42
Gm19029	10.5409	1.6626	0.518835	3.20449	0.00135303	0.00765984
Gm12182	20.9367	1.66167	0.526728	3.1547	0.00160662	0.0088339
Serping1	275.855	1.66155	0.193421	8.59034	8.67e-18	7.27e-16
Enkur	15.1474	1.65979	0.492681	3.36888	0.00075474	0.00469799
Aldh5a1	10.4959	1.65179	0.539841	3.05978	0.00221503	0.0114786
Rps26.ps1	162.982	1.65036	0.332122	4.96915	6.72e-07	1.02e-05
H2.Q4	11.5184	1.64982	0.464729	3.55008	0.00038512	0.00268317
Dhrs3	203.342	1.64509	0.312684	5.26118	1.43e-07	2.56e-06
Rbpj.ps3	30.1102	1.64438	0.316444	5.19643	2.03e-07	3.51e-06
Trib2	26.5225	1.6441	0.397038	4.14091	3.46e-05	0.000342789
Pim1	55.6084	1.64314	0.282658	5.81318	6.13e-09	1.45e-07
Oxld1	21.0825	1.64223	0.499346	3.28877	0.00100625	0.00598636
Kif21b	64.3855	1.6406	0.240655	6.81721	9.28e-12	3.42e-10
X1110038B12Rik	881.115	1.64006	0.221836	7.39311	1.43e-13	7.06e-12
Ifi202b	527.206	1.63902	0.309562	5.29464	1.19e-07	2.18e-06
Inhbb	174.084	1.63667	0.186448	8.77814	1.66e-18	1.51e-16
Trappc6a	47.8031	1.63524	0.35046	4.66599	3.07e-06	3.98e-05
A430103D13Rik	8.73557	1.6345	0.555715	2.94126	0.00326877	0.0157013
Iqch	9.718	1.63157	0.628674	2.59525	0.00945221	0.0370803
Gm48106	10.4429	1.6308	0.616534	2.6451	0.00816657	0.0329691
Rad51b	31.2617	1.62945	0.326957	4.98368	6.24e-07	9.58e-06
Man2a1	770.634	1.62587	0.219258	7.41531	1.21e-13	6.02e-12
AA986860	11.9895	1.62341	0.545214	2.97757	0.00290541	0.0142954
Glrb	254.135	1.62309	0.343364	4.72703	2.28e-06	3.03e-05
Cda	106.792	1.62302	0.300238	5.4058	6.45e-08	1.25e-06
Etfbkmt	69.4437	1.61728	0.206182	7.84394	4.37e-15	2.68e-13
Rps4x	1339.66	1.61727	0.234121	6.90785	4.92e-12	1.91e-10
Tcea3	20.8304	1.61593	0.462008	3.49763	0.000469419	0.00318692
Arrdc3	279.587	1.61344	0.242366	6.65705	2.79e-11	9.52e-10
Pgm1	637.083	1.61272	0.154959	10.4074	2.29e-25	3.46e-23
Stmn4	14.5924	1.61152	0.577313	2.79142	0.00524772	0.0232843
Gm3716	28.5141	1.60818	0.365626	4.39843	1.09e-05	0.00012368
Gm43672	10.1393	1.60505	0.553786	2.89832	0.00375164	0.0176185
Adgrl4	20.6145	1.60491	0.396049	4.05229	5.07e-05	0.000476658
Gm6336	65.7584	1.60453	0.399578	4.01556	5.93e-05	0.000543344
Gm4959	16.5595	1.60448	0.581811	2.75773	0.00582045	0.0253378
Particl	10.8588	1.60019	0.539315	2.96707	0.00300653	0.0146686
Elovl4	24.0825	1.59635	0.469486	3.4002	0.000673369	0.00428746
Id2	414.974	1.59514	0.197209	8.08857	6.04e-16	4.06e-14
X3830403N18Rik	152.051	1.59483	0.417963	3.81571	0.000135792	0.00110351
Per3	104.672	1.59381	0.175476	9.0828	1.06e-19	1.02e-17
Sh3gl3	29.6159	1.59353	0.335596	4.74835	2.05e-06	2.79e-05
Aqp1	869.423	1.59259	0.209248	7.61102	2.72e-14	1.49e-12
Gm16409	16.197	1.59237	0.558995	2.84863	0.00439079	0.0200787
Camk2n1	12.7103	1.58634	0.525329	3.01971	0.00253017	0.0128276
Pparg	121.534	1.5854	0.17364	9.13036	6.83e-20	6.95e-18
Tprg	9.83542	1.58361	0.524664	3.01833	0.00254169	0.0128735
Gm10923	44.36	1.58319	0.430262	3.6796	0.000233602	0.0017538
Gria1	21.3563	1.58258	0.362279	4.36841	1.25e-05	0.000140236
Ddit4	133.979	1.5816	0.229986	6.87695	6.11e-12	2.34e-10
Gm16185	36.6732	1.57945	0.447086	3.53276	0.000411241	0.00283742
Rpl23a.ps5	76.5641	1.57852	0.225772	6.99166	2.72e-12	1.12e-10
Gm30025	21.8112	1.57427	0.496848	3.16853	0.00153214	0.00848986
Gramd1a	136.755	1.57343	0.263601	5.96899	2.39e-09	6.08e-08
Shc2	104.889	1.57257	0.235635	6.67375	2.49e-11	8.59e-10
Sp3os	24.6688	1.56841	0.389167	4.03016	5.57e-05	0.000515788
Dnai4	14.551	1.56509	0.494786	3.16316	0.00156065	0.00861837
Sh2d4a	7.1164	1.56475	0.617545	2.53382	0.0112826	0.042567
Gm45454	12.1642	1.56424	0.547584	2.85663	0.00428165	0.019683
Prl2c3	443.954	1.5629	0.321363	4.86335	1.15e-06	1.66e-05
Gm31759	46.4798	1.56168	0.287311	5.4355	5.46e-08	1.07e-06
Tspan11	19.6298	1.55816	0.43864	3.55226	0.000381938	0.00266812
Hotair	24.5422	1.55767	0.41366	3.76559	0.000166156	0.00131416
Pfkl	454.928	1.55584	0.21474	7.24523	4.32e-13	2.01e-11
Gm7765	58.7771	1.55268	0.45451	3.41616	0.000635108	0.00410386
Csf2rb	16.8663	1.55139	0.512965	3.02435	0.00249167	0.0126693
Npas2	12.4716	1.54861	0.573494	2.70031	0.00692751	0.0289975
Slc25a23	9.49938	1.54836	0.586812	2.6386	0.0083248	0.0334786
Grb14	32.8473	1.53566	0.291729	5.26401	1.41e-07	2.53e-06
Gm32899	17.0564	1.53412	0.428067	3.58384	0.000338582	0.00241673
Hebp1	60.0735	1.52909	0.292658	5.22484	1.74e-07	3.05e-06
Ly6e	2316.38	1.52814	0.238727	6.4012	1.54e-10	4.63e-09
Hilpda	92.2077	1.5258	0.32314	4.72179	2.34e-06	3.11e-05
Gm11759	9.65206	1.52491	0.572989	2.66131	0.00778361	0.0318013
Hspb11	217.909	1.52071	0.321486	4.73025	2.24e-06	2.99e-05
Ypel4	36.5708	1.51907	0.358721	4.23468	2.29e-05	0.000237613
X2810013P06Rik	18.2112	1.5185	0.450105	3.37365	0.000741791	0.00463156
Gm11907	43.9344	1.51561	0.373453	4.05837	4.94e-05	0.000466093
Elovl7	39.3652	1.51359	0.308024	4.91387	8.93e-07	1.31e-05
Rpl35a	642.673	1.51108	0.342656	4.40991	1.03e-05	0.000118071
Spag6	53.464	1.51068	0.280198	5.39147	6.99e-08	1.34e-06
Gm26881	9.62387	1.50872	0.60002	2.51446	0.0119215	0.0445275
Eif2a	632.694	1.50848	0.334407	4.51091	6.45e-06	7.72e-05
Has2os	12.1385	1.5076	0.565429	2.6663	0.00766905	0.0314301
Gm3695	76.5311	1.50755	0.335593	4.49219	7.05e-06	8.36e-05
Wtip	36.6336	1.50678	0.379824	3.96706	7.28e-05	0.000650309
Cmc1	256.549	1.50579	0.143819	10.4701	1.19e-25	1.84e-23
Nacad	14.0527	1.50574	0.522513	2.88173	0.00395499	0.018441
Pafah1b3	132.974	1.50534	0.239292	6.29082	3.16e-10	9e-09
Car8	44.9846	1.50415	0.329413	4.56615	4.97e-06	6.1e-05
Cav2	256.015	1.4994	0.283434	5.29012	1.22e-07	2.23e-06
Chchd5	204.8	1.49931	0.208713	7.18359	6.79e-13	3.09e-11
Igip	113.408	1.49512	0.384219	3.89131	9.97e-05	0.000847611
Cib2	34.5047	1.49047	0.402848	3.69982	0.000215749	0.00164418
Efhc1	10.7074	1.49009	0.568279	2.62211	0.00873881	0.0348075
Cyp39a1	186.006	1.48963	0.27762	5.3657	8.06e-08	1.53e-06
Eid1	101.018	1.48935	0.368062	4.04647	5.2e-05	0.000486909
Gm12164	40.3415	1.48704	0.448426	3.31613	0.000912739	0.00549466
Susd1	26.4603	1.48702	0.36333	4.09276	4.26e-05	0.000408954
Mpst	187.46	1.48541	0.231561	6.41476	1.41e-10	4.31e-09
P3h2	27.4803	1.48451	0.411919	3.60388	0.000313498	0.00226783
Tnfrsf21	19.217	1.4844	0.42513	3.49165	0.00048005	0.00324365
Gm9162	10.5189	1.48414	0.591146	2.51061	0.0120524	0.0449093
Tmem71	9.76626	1.48147	0.531666	2.78646	0.00532864	0.0235832
Smim27	44.459	1.4797	0.342051	4.32596	1.52e-05	0.000166247
Fam110c	10.7684	1.47721	0.489377	3.01855	0.00253988	0.0128685
Dok1	124.129	1.47566	0.235749	6.25946	3.86e-10	1.08e-08
Ifi207	15.9071	1.4743	0.518917	2.84111	0.00449574	0.0204913
Pcmtd2	271.415	1.4723	0.253223	5.81426	6.09e-09	1.45e-07
Gm8483	32.8024	1.46823	0.433834	3.3843	0.000713589	0.00448525
Rps26	4603.49	1.46562	0.25839	5.67212	1.41e-08	3.09e-07
Gadd45a	639.989	1.46497	0.148315	9.87744	5.21e-23	6.81e-21
Stmnd1	16.8131	1.46417	0.405605	3.60985	0.000306378	0.00222145
Cfh	624.82	1.46336	0.325599	4.49437	6.98e-06	8.29e-05
Mill2	14.899	1.46263	0.511901	2.85725	0.00427333	0.0196506
Gm13466	53.4923	1.46059	0.368948	3.9588	7.53e-05	0.000666378
Uqcc3	16.3947	1.459	0.446259	3.26941	0.00107772	0.00634412
Cd24a	15.4168	1.45883	0.516757	2.82305	0.00475697	0.0214962
X4732440D04Rik	31.7211	1.458	0.467749	3.11705	0.0018267	0.00981336
Gm3809	34.7859	1.45772	0.481011	3.03052	0.0024413	0.0124455
Il33	1045.36	1.45393	0.225646	6.4434	1.17e-10	3.6e-09
Clk1	755.674	1.45303	0.280195	5.18579	2.15e-07	3.68e-06
Mcub	194.725	1.4524	0.158375	9.17065	4.7e-20	4.88e-18
Samd12	74.5495	1.45095	0.344191	4.21553	2.49e-05	0.000256325
Tmem171	18.692	1.45083	0.48455	2.99417	0.00275189	0.0136984
Gm8231	13.7603	1.44781	0.52642	2.7503	0.0059541	0.0257907
Gm15050	12.3441	1.44779	0.482902	2.99811	0.0027166	0.0135555
Rpl7	2608.98	1.44667	0.214947	6.73037	1.69e-11	5.99e-10
Haus3	22.8076	1.44538	0.491967	2.93796	0.00330376	0.0158298
Mctp2	30.2023	1.44516	0.486066	2.97318	0.00294733	0.0144382
Nfkbil1	14.2962	1.44417	0.469204	3.07793	0.00208447	0.0109212
Prdx5	596.661	1.44405	0.207629	6.95495	3.53e-12	1.42e-10
Dcxr	31.2218	1.44366	0.349927	4.12562	3.7e-05	0.000362931
Zfp712	17.8689	1.4433	0.577062	2.50112	0.0123803	0.0458847
Ace	33.6041	1.4417	0.351097	4.10628	4.02e-05	0.000389919
Ghr	866.992	1.4412	0.235373	6.12306	9.18e-10	2.47e-08
Glul	465.976	1.44103	0.203099	7.0952	1.29e-12	5.58e-11
Cpne8	205.402	1.44032	0.173287	8.31179	9.43e-17	6.94e-15
X8430429K09Rik	8.48647	1.43977	0.578013	2.4909	0.0127421	0.0469659
Gm13680	11.4765	1.43583	0.568801	2.52431	0.0115925	0.0435578
Ddit3	126.032	1.4342	0.235755	6.08345	1.18e-09	3.11e-08
Gm5617	14.8735	1.43347	0.448345	3.19723	0.00138752	0.00782121
Prdm9	9.80407	1.43313	0.562932	2.54583	0.0109017	0.041379
Ankrd28	391.111	1.4331	0.167063	8.57824	9.63e-18	7.99e-16
Gm14494	13.7268	1.43146	0.481134	2.97518	0.0029282	0.0143759
Vwa5a	980.372	1.42869	0.189628	7.53414	4.92e-14	2.58e-12
Gm13415	33.1059	1.42243	0.330403	4.30514	1.67e-05	0.000179427
Nop53	172.469	1.42049	0.216537	6.56002	5.38e-11	1.76e-09
Vsir	142.57	1.42014	0.238036	5.96608	2.43e-09	6.17e-08
Ell2	154.83	1.41611	0.244634	5.78868	7.09e-09	1.66e-07
Gm4754	14.3951	1.41486	0.536194	2.6387	0.0083224	0.0334776
Gm5276	14.1529	1.41389	0.51775	2.73084	0.00631727	0.027015
Hoxa13	28.8144	1.4135	0.340386	4.15265	3.29e-05	0.000327733
Nudt13	35.1427	1.41169	0.278004	5.07796	3.82e-07	6.2e-06
Vegfa	792.983	1.41117	0.125132	11.2774	1.7e-29	3.41e-27
Ahr	197.658	1.4093	0.204701	6.88471	5.79e-12	2.22e-10
X2300009A05Rik	46.1551	1.40894	0.321783	4.37855	1.19e-05	0.000134351
Ephx1	896.855	1.40814	0.150189	9.37578	6.87e-21	7.58e-19
Trappc6b	61.0543	1.40363	0.278559	5.03891	4.68e-07	7.4e-06
Lipc	13.7738	1.40331	0.446677	3.14166	0.00167993	0.00916305
Abca4	10.5462	1.40324	0.524649	2.67462	0.00748147	0.0308144
C130026L21Rik	18.1159	1.40157	0.429271	3.265	0.00109466	0.00642128
Hrct1	7.61836	1.40081	0.540556	2.59142	0.00955813	0.0373649
Ankzf1	44.2277	1.4004	0.295942	4.732	2.22e-06	2.98e-05
Slc39a8	20.1712	1.39752	0.386238	3.61829	0.000296552	0.00215893
Dpyd	16.529	1.39708	0.547154	2.55336	0.0106689	0.0406922
Slc43a1	24.0285	1.39662	0.381738	3.65859	0.000253611	0.00188328
Havcr2	24.2252	1.39659	0.415517	3.36109	0.000776358	0.00481415
Polg2	21.8809	1.39634	0.415804	3.35817	0.000784612	0.00485247
Abtb1	32.5242	1.39625	0.414301	3.37013	0.000751337	0.00467936
Ifih1	19.4434	1.39488	0.428009	3.259	0.00111806	0.00652764
Nudt18	50.2219	1.39359	0.285925	4.87397	1.09e-06	1.58e-05
Eng	22.9664	1.39288	0.423196	3.29132	0.000997174	0.0059391
Ly6a	4792.2	1.3924	0.152961	9.10293	8.79e-20	8.67e-18
Zkscan14	15.9685	1.39133	0.44859	3.10156	0.00192506	0.0102157
Enpp3	346.942	1.38883	0.210135	6.60926	3.86e-11	1.28e-09
Gbp2b	14.2948	1.38833	0.534238	2.5987	0.0093577	0.0367816
Rps23	12.5902	1.386	0.510636	2.71426	0.00664241	0.0280588
Gm32618	197.293	1.38588	0.208522	6.6462	3.01e-11	1.02e-09
Hotairm1	16.4938	1.38575	0.466553	2.97018	0.00297626	0.0145572
Gm11960	37.6285	1.38529	0.369421	3.74989	0.00017691	0.00138639
Gfpt2	15.2182	1.38498	0.511069	2.70996	0.00672906	0.0283104
Dpm3	76.9224	1.38447	0.247345	5.59732	2.18e-08	4.62e-07
Slc2a1	901.854	1.38438	0.163078	8.48908	2.08e-17	1.64e-15
Fndc3a	943.812	1.38381	0.217615	6.35899	2.03e-10	6.05e-09
Aldoa	6979.1	1.38344	0.210128	6.58382	4.59e-11	1.51e-09
Hoxa11os	51.787	1.38187	0.298366	4.63145	3.63e-06	4.61e-05
Gm13882	73.7567	1.3815	0.338076	4.08635	4.38e-05	0.00041889
Cd55	259.792	1.38052	0.277084	4.98231	6.28e-07	9.61e-06
S100a3	26.8502	1.37953	0.422531	3.26493	0.00109493	0.00642128
Bnip3l	490.913	1.37781	0.26433	5.21246	1.86e-07	3.25e-06
Ypel2	81.3838	1.37735	0.201864	6.82316	8.91e-12	3.29e-10
Gabarapl1	264.678	1.37693	0.235595	5.84449	5.08e-09	1.22e-07
Gm8513	60.3485	1.37673	0.31955	4.30834	1.64e-05	0.000177827
Tnn	45.0257	1.376	0.3071	4.48062	7.44e-06	8.78e-05
Foxf2	61.8616	1.37566	0.299498	4.5932	4.36e-06	5.44e-05
Enpp5	104.748	1.37541	0.233597	5.88797	3.91e-09	9.55e-08
Gm5270	69.9321	1.3725	0.427326	3.21183	0.00131891	0.00750661
Ndufa6	1432.87	1.37238	0.190649	7.19845	6.09e-13	2.78e-11
Gm9843	39.0713	1.37068	0.408378	3.35641	0.000789602	0.00487699
Vmp1	1538.83	1.36927	0.239035	5.72832	1.01e-08	2.29e-07
Gm47986	15.7358	1.36926	0.543036	2.52149	0.0116859	0.04384
Cxcr4	309.756	1.36887	0.164912	8.30056	1.04e-16	7.59e-15
Tfap2a	8.83116	1.36766	0.527361	2.5934	0.00950308	0.0372333
Gm5523	21.2888	1.36728	0.433019	3.15755	0.00159102	0.00876348
Klhl33	15.5746	1.36721	0.432753	3.15934	0.00158128	0.00871613
Lox	4321.79	1.36574	0.243959	5.59824	2.17e-08	4.61e-07
Tcp11l2	277.577	1.36517	0.156854	8.70345	3.22e-18	2.79e-16
Hcfc1r1	1446.69	1.36487	0.232622	5.86733	4.43e-09	1.08e-07
Stk19	26.0967	1.36452	0.388676	3.51068	0.000446964	0.00305166
Pla1a	585.225	1.36403	0.151778	8.98699	2.54e-19	2.41e-17
Gstm1	575.328	1.36372	0.416179	3.27675	0.00105008	0.00620705
Col14a1	76.3787	1.36309	0.274627	4.96343	6.93e-07	1.05e-05
Tmem47	155.409	1.3629	0.384354	3.54595	0.000391195	0.00271704
Zcwpw1	14.2424	1.36007	0.463972	2.93136	0.00337477	0.0161044
Lgalsl	26.0506	1.35953	0.368671	3.68765	0.00022633	0.00170986
Gm26929	20.5675	1.35939	0.460287	2.95334	0.00314352	0.0152216
Zic1	69.0012	1.35849	0.356006	3.81592	0.000135674	0.00110313
Lpl	357.512	1.35818	0.204741	6.63363	3.28e-11	1.1e-09
Pir	123.986	1.35788	0.190755	7.11849	1.09e-12	4.79e-11
Crim1	71.8495	1.35446	0.250583	5.40523	6.47e-08	1.25e-06
Nfkbiz	77.8095	1.34896	0.312534	4.3162	1.59e-05	0.000172806
Syt17	86.243	1.34891	0.245176	5.50181	3.76e-08	7.61e-07
Chrdl1	107.878	1.3483	0.343588	3.92419	8.7e-05	0.000755361
Dipk1b	12.208	1.34677	0.493726	2.72777	0.00637631	0.0271986
Mrpl33	269.648	1.34648	0.366065	3.67826	0.000234835	0.00176203
Rasgrf1	10.8284	1.3423	0.446396	3.00697	0.00263866	0.0132789
X4930556M19Rik	13.5928	1.34205	0.493452	2.71971	0.00653389	0.0276675
Pde4b	151.429	1.34166	0.175482	7.64555	2.08e-14	1.15e-12
Pecam1	27.4432	1.3414	0.342475	3.91677	8.97e-05	0.000775547
Rpl18a	1934.9	1.34084	0.225027	5.95859	2.54e-09	6.44e-08
Ogn	6969.96	1.33985	0.287672	4.65755	3.2e-06	4.13e-05
Gm15867	16.1656	1.33922	0.511263	2.61944	0.00880749	0.0350248
BC002059	55.6857	1.33701	0.371955	3.59455	0.000324954	0.00233991
Neat1	470.287	1.33678	0.213546	6.25991	3.85e-10	1.08e-08
Luc7l2	545.175	1.33578	0.269738	4.95214	7.34e-07	1.1e-05
Gm16374	22.1871	1.33565	0.446096	2.99409	0.00275262	0.0136984
Rpl37rt	85.3868	1.33489	0.422474	3.15971	0.00157927	0.00871102
Gng2	69.4474	1.33425	0.265344	5.02836	4.95e-07	7.79e-06
Dkk3	31.7662	1.33397	0.26467	5.04014	4.65e-07	7.37e-06
Rnf114	175.014	1.33372	0.205809	6.48036	9.15e-11	2.87e-09
Polr1has	33.0368	1.33288	0.413935	3.22002	0.00128182	0.0073496
Gm5863	79.1801	1.3315	0.353286	3.7689	0.000163971	0.00130016
Smim26	79.9994	1.3313	0.314055	4.23908	2.24e-05	0.000233777
Ptprf	109.568	1.32955	0.22907	5.80413	6.47e-09	1.53e-07
Pde1b	20.2531	1.32928	0.374291	3.55147	0.000383088	0.00267377
Lrrc74b	15.7781	1.32792	0.470701	2.82115	0.00478513	0.0216047
Clip4	45.3579	1.32783	0.324612	4.0905	4.3e-05	0.000412443
Gm6944	36.8674	1.32587	0.468913	2.82754	0.00469067	0.0212272
Pla2g4a	191.339	1.32561	0.21518	6.16048	7.25e-10	1.98e-08
Dkk2	99.0331	1.32495	0.287367	4.61065	4.01e-06	5.03e-05
Far2	14.3543	1.32462	0.479395	2.76312	0.00572519	0.0249856
Npm1	519.924	1.32256	0.312283	4.23512	2.28e-05	0.000237461
Gm13292	27.6359	1.32167	0.442901	2.98413	0.00284383	0.0140453
Gm5093	28.7333	1.31953	0.350781	3.76168	0.000168773	0.00133284
Gm7476	18.7921	1.31883	0.386328	3.41377	0.000640718	0.00412989
Tmem60	153.679	1.31823	0.256411	5.14109	2.73e-07	4.55e-06
Gm49713	19.8141	1.31774	0.49886	2.64151	0.00825374	0.0332696
Tmem205	49.4691	1.31682	0.30757	4.28137	1.86e-05	0.000197275
Ctla2a	12.7982	1.31648	0.481956	2.73154	0.0063039	0.0269782
Cdkn1b	511.897	1.31416	0.253642	5.18113	2.21e-07	3.75e-06
Gm14921	61.4705	1.31394	0.308801	4.25496	2.09e-05	0.000219238
H2.T22	65.0706	1.31262	0.26346	4.98223	6.29e-07	9.61e-06
Mir100hg	1026.04	1.31229	0.212344	6.18005	6.41e-10	1.75e-08
Mplkip	92.2657	1.3119	0.341367	3.84308	0.000121502	0.00100193
P3h3	26.8293	1.31175	0.42222	3.10679	0.00189128	0.0100774
Gm7059	11.6614	1.31097	0.506771	2.58691	0.00968413	0.0377351
Gm48974	11.8551	1.30821	0.51383	2.546	0.0108966	0.041379
Gm8934	31.1997	1.30812	0.463587	2.82174	0.00477644	0.0215779
Gm3534	22.6434	1.30779	0.493294	2.65114	0.00802217	0.0324866
Snx21	113.308	1.30714	0.272701	4.79329	1.64e-06	2.28e-05
Ifitm2	572.34	1.30661	0.20098	6.50118	7.97e-11	2.53e-09
Rps13	11.699	1.30639	0.51195	2.55179	0.0107171	0.0408463
Slc19a2	74.5025	1.30602	0.234098	5.57895	2.42e-08	5.08e-07
Gm13321	22.3261	1.30553	0.402423	3.24418	0.00117789	0.00684128
Triqk	37.2577	1.30457	0.398014	3.27769	0.0010466	0.00618877
Zrsr1	122.381	1.30368	0.229627	5.67735	1.37e-08	3.01e-07
Eno1b	159.143	1.30343	0.245204	5.31572	1.06e-07	1.96e-06
Acyp1	32.9705	1.30299	0.424874	3.06678	0.00216378	0.011254
Emb	255.623	1.29893	0.231002	5.623	1.88e-08	4.01e-07
Mr1	128.214	1.29427	0.199737	6.47987	9.18e-11	2.87e-09
Cav1	2145.11	1.29279	0.163533	7.90536	2.67e-15	1.66e-13
Gm11953	36.4835	1.292	0.382973	3.37361	0.00074189	0.00463156
X1700096K18Rik	11.9571	1.29142	0.523961	2.46474	0.0137115	0.0497894
Gm4859	19.6086	1.29142	0.4251	3.03793	0.00238212	0.0121715
Hr	122.003	1.29076	0.323501	3.98997	6.61e-05	0.000597751
Fbxl5	159.939	1.29022	0.288255	4.47596	7.61e-06	8.95e-05
Prdx4	989.8	1.28919	0.180092	7.1585	8.16e-13	3.66e-11
X1810024B03Rik	12.434	1.28845	0.492193	2.61777	0.0088507	0.0351873
Gbe1	263.934	1.28743	0.259552	4.9602	7.04e-07	1.06e-05
Alcam	218.712	1.28601	0.214245	6.00253	1.94e-09	5e-08
Cep112	16.7965	1.28481	0.458737	2.80077	0.00509813	0.0227493
Kantr	128.826	1.28415	0.297606	4.31493	1.6e-05	0.00017332
Pdxp	25.8573	1.2822	0.415094	3.08893	0.00200877	0.0105812
Zfp949	30.1075	1.28217	0.408318	3.14011	0.00168884	0.00919495
Letm2	27.9724	1.28203	0.312279	4.10539	4.04e-05	0.000390582
Cxcl12	1055.2	1.28195	0.12402	10.3366	4.81e-25	7.05e-23
Gm2614	52.9602	1.28144	0.418744	3.0602	0.0022119	0.0114662
Ccni	743.299	1.28052	0.182561	7.01419	2.31e-12	9.67e-11
Gm4034	19.0884	1.28025	0.507373	2.52329	0.0116262	0.0436533
Gm7788	70.5291	1.27987	0.386747	3.30931	0.000935249	0.00561293
Lrch2	125.265	1.27913	0.415348	3.07966	0.00207237	0.0108723
Stbd1	106.143	1.27901	0.207845	6.15368	7.57e-10	2.06e-08
Prrg1	33.1976	1.2771	0.387777	3.2934	0.00098983	0.00590208
Rps16.ps2	34.0598	1.2761	0.44942	2.83944	0.00451923	0.0205582
Il6ra	76.5876	1.27609	0.231957	5.50139	3.77e-08	7.62e-07
Tmco6	26.1268	1.27598	0.374591	3.40633	0.000658414	0.00421794
Crebzf	61.9858	1.27428	0.321811	3.95973	7.5e-05	0.000664555
Scn1b	12.188	1.27419	0.459111	2.77534	0.00551434	0.0242612
Ctnna3	14.6663	1.27274	0.453915	2.80392	0.00504857	0.0225731
Gm10036	18.6933	1.27215	0.452822	2.80939	0.00496351	0.0222627
Samhd1	493.862	1.26994	0.113772	11.1622	6.25e-29	1.21e-26
Gm13527	67.2962	1.26923	0.394379	3.2183	0.00128952	0.00738296
Clca1	18.279	1.26737	0.41195	3.0765	0.00209443	0.0109551
Omd	62.2405	1.26718	0.421532	3.00613	0.00264598	0.0132946
Dixdc1	52.6402	1.26696	0.261061	4.85312	1.22e-06	1.74e-05
Khnyn	62.11	1.26623	0.244506	5.17873	2.23e-07	3.79e-06
Zfp9	149.472	1.26621	0.214442	5.90468	3.53e-09	8.68e-08
Cilp	185.27	1.26564	0.228152	5.54734	2.9e-08	6.01e-07
Dcaf4	93.8333	1.26516	0.243513	5.19546	2.04e-07	3.52e-06
Igbp1	414.894	1.26393	0.168227	7.51323	5.77e-14	2.96e-12
Serpinb6a	1828.27	1.26369	0.116301	10.8657	1.68e-27	2.99e-25
Auh	99.3148	1.26313	0.196959	6.41318	1.43e-10	4.34e-09
Gm11816	24.3842	1.26303	0.385027	3.28036	0.00103674	0.00613977
Fkbp11	97.2863	1.26112	0.311994	4.04214	5.3e-05	0.000493383
Smpdl3a	12.4482	1.26087	0.487963	2.58394	0.0097678	0.0379574
Rgcc	55.4959	1.26022	0.328478	3.83655	0.000124774	0.0010246
Hltf	103.242	1.26008	0.327483	3.84776	0.0001192	0.000986062
Pcgf1	50.0423	1.25729	0.312771	4.01984	5.82e-05	0.00053481
Vegfd	129.845	1.25697	0.199837	6.29001	3.17e-10	9.02e-09
Pcgf5	280.182	1.25647	0.166265	7.55703	4.12e-14	2.18e-12
Gm6967	20.8565	1.2551	0.45103	2.78275	0.00539009	0.0238081
Paqr7	46.0779	1.25509	0.28359	4.42573	9.61e-06	0.000110544
Dnm3	26.3106	1.2538	0.399524	3.13823	0.00169973	0.00923571
Sqor	155.921	1.25321	0.161211	7.77369	7.62e-15	4.43e-13
Kdm4b	155.861	1.25319	0.239556	5.23132	1.68e-07	2.97e-06
Fam114a1	473.183	1.2531	0.123567	10.141	3.63e-24	4.99e-22
Insig2	406.531	1.25236	0.165084	7.58624	3.29e-14	1.79e-12
Snhg8	145.019	1.24987	0.286863	4.35702	1.32e-05	0.00014658
Dlg4	171.864	1.24942	0.247493	5.04831	4.46e-07	7.09e-06
Gm13470	23.0291	1.24873	0.409765	3.04744	0.00230802	0.0118858
Cyp4f13	24.6867	1.24859	0.428333	2.91499	0.00355695	0.0168557
Gm11814	94.1477	1.24833	0.244843	5.09848	3.42e-07	5.6e-06
Osmr	507.148	1.24754	0.183912	6.78335	1.17e-11	4.26e-10
Tmem106c	88.2712	1.24539	0.216424	5.75438	8.7e-09	2e-07
Crebrf	293.048	1.24504	0.298351	4.17305	3.01e-05	0.000302201
Whamm	26.0727	1.24325	0.423789	2.93364	0.00335011	0.0159964
Ap3s1	305.058	1.24313	0.292246	4.2537	2.1e-05	0.000220334
Hacd4	212.264	1.24188	0.20256	6.13092	8.74e-10	2.36e-08
Bst2	32.7817	1.23981	0.336607	3.68327	0.000230258	0.00173618
Supt4a	92.9022	1.23947	0.284528	4.35622	1.32e-05	0.000147015
Pfdn5	624.676	1.23878	0.250247	4.95023	7.41e-07	1.11e-05
Vdr	203.18	1.23834	0.211661	5.8506	4.9e-09	1.18e-07
Agpat4	145.39	1.23752	0.208715	5.92921	3.04e-09	7.61e-08
Calm2	692.205	1.2372	0.25253	4.89922	9.62e-07	1.4e-05
Pdgfd	129.282	1.23716	0.256521	4.82285	1.42e-06	1.99e-05
Crabp2	223.992	1.23666	0.202941	6.09371	1.1e-09	2.93e-08
Gda	32.8021	1.23534	0.450134	2.74438	0.00606251	0.0261447
Ugdh	1462.73	1.23522	0.23943	5.15901	2.48e-07	4.17e-06
Ccdc85b	45.8458	1.23108	0.365173	3.37123	0.000748343	0.00466628
Gm7658	41.4105	1.23045	0.368039	3.34326	0.000827996	0.00507216
Gm9294	14.6089	1.22996	0.488268	2.51902	0.0117682	0.0441004
Rcor2	83.9482	1.22955	0.286865	4.28617	1.82e-05	0.000193451
Rpl31.ps17	12.1684	1.22891	0.476344	2.57987	0.00988372	0.0383223
Ccdc71l	92.98	1.22865	0.276969	4.43606	9.16e-06	0.000106307
Kdm7a	302.305	1.22757	0.330841	3.71044	0.000206899	0.00158599
Alkbh5	675.956	1.22643	0.12389	9.89932	4.19e-23	5.52e-21
Vamp1	32.107	1.22638	0.303546	4.04018	5.34e-05	0.000496588
Tnfaip8	55.892	1.22621	0.240992	5.08818	3.62e-07	5.89e-06
Gm8492	23.3989	1.22607	0.407897	3.00583	0.00264857	0.0132946
Sptssa	625.698	1.22528	0.230595	5.31355	1.08e-07	1.97e-06
Rpl39	240.568	1.22467	0.330261	3.7082	0.000208737	0.0015993
Medag	303.557	1.22431	0.173025	7.07589	1.48e-12	6.36e-11
Wdr27	28.8384	1.22353	0.393408	3.11008	0.00187034	0.00999983
Nrbf2	29.8521	1.22335	0.341372	3.58362	0.00033886	0.00241673
Rabgap1l	187.049	1.22119	0.3083	3.96106	7.46e-05	0.000662727
Ttc39c	61.4786	1.22101	0.299793	4.07285	4.64e-05	0.000440158
Sema6d	37.7268	1.22076	0.315266	3.87217	0.000107872	0.000906703
Rpl23	253.809	1.22032	0.259604	4.70069	2.59e-06	3.42e-05
Trp53inp1	166.155	1.21923	0.265083	4.59942	4.24e-06	5.3e-05
Epdr1	543.429	1.21751	0.142806	8.52564	1.52e-17	1.25e-15
Parp6	101.459	1.21715	0.213122	5.71105	1.12e-08	2.51e-07
C1qtnf1	112.846	1.2168	0.267432	4.54992	5.37e-06	6.54e-05
Gm26977	42.1157	1.21648	0.414559	2.9344	0.00334191	0.0159719
Gm6283	33.6036	1.2163	0.319999	3.80096	0.000144138	0.00116111
Mettl23	68.5551	1.21537	0.310925	3.90887	9.27e-05	0.000796052
Dtd1	20.0697	1.21265	0.423071	2.86631	0.00415291	0.0192038
Raet1e	117.045	1.20946	0.22943	5.27158	1.35e-07	2.44e-06
Zfp119b	30.014	1.20856	0.467701	2.58403	0.00976521	0.0379574
Sil1	75.0437	1.20828	0.303293	3.98386	6.78e-05	0.000611917
Lhx6	35.4705	1.20728	0.329566	3.66324	0.000249042	0.00185348
Gm14111	41.7345	1.20639	0.470294	2.56519	0.0103121	0.0395624
Acadm	410.529	1.20558	0.1913	6.30203	2.94e-10	8.46e-09
Gm47034	220.55	1.20538	0.279837	4.30742	1.65e-05	0.000178199
D030056L22Rik	126.181	1.20368	0.275957	4.36184	1.29e-05	0.000143798
X0610012G03Rik	114.285	1.20073	0.256777	4.67617	2.92e-06	3.82e-05
Scara5	28.9462	1.19987	0.427914	2.80399	0.00504741	0.0225731
Gm7191	55.9691	1.19972	0.313891	3.82209	0.000132324	0.00107981
Gm9381	81.9016	1.19784	0.382875	3.12855	0.00175672	0.00948869
Inhba	311.848	1.19755	0.255514	4.68685	2.77e-06	3.64e-05
Rasa4	133.649	1.19747	0.243258	4.92262	8.54e-07	1.26e-05
Klf9	305.22	1.19712	0.152968	7.82599	5.04e-15	3.08e-13
Mgst1	100.311	1.19526	0.217524	5.49483	3.91e-08	7.87e-07
Serpinb6b	41.5654	1.1952	0.296937	4.02511	5.69e-05	0.000525133
Rpl19.ps11	24.4557	1.19392	0.39504	3.02228	0.00250881	0.01273
Gm19391	20.7057	1.19345	0.484556	2.46298	0.0137786	0.0499638
Gm11557	26.0897	1.19253	0.483864	2.46461	0.0137164	0.0497958
Lonrf1	52.4852	1.19253	0.289046	4.12573	3.7e-05	0.000362931
Slc2a13	39.8944	1.19221	0.385083	3.09598	0.00196162	0.0103746
Mmp16	56.5311	1.19189	0.322542	3.69531	0.000219618	0.00166718
S100a11	1157.62	1.19166	0.278399	4.28039	1.87e-05	0.000198008
Gm10161	34.4426	1.19164	0.396656	3.00421	0.00266275	0.0133529
Tdp2	92.7611	1.19141	0.304674	3.91044	9.21e-05	0.000792203
Zfp53	66.6131	1.19106	0.32627	3.65054	0.000261687	0.001935
Gm6745	14.1859	1.19077	0.467878	2.54505	0.0109263	0.0414624
Hint3	37.1536	1.19002	0.461609	2.57798	0.00993796	0.0384281
Cd34	477.127	1.18889	0.16192	7.34246	2.1e-13	1.01e-11
Ugcg	3640.29	1.18662	0.201738	5.88201	4.05e-09	9.87e-08
Rgl1	110.04	1.18623	0.171301	6.92483	4.37e-12	1.72e-10
Rab3d	72.6854	1.18602	0.259224	4.57525	4.76e-06	5.88e-05
Cpeb1	38.5058	1.18498	0.272228	4.35291	1.34e-05	0.000148831
Gm8756	272.459	1.18492	0.342983	3.45473	0.000550834	0.003651
Sord	156.115	1.18262	0.189906	6.2274	4.74e-10	1.32e-08
Mgl2	67.5034	1.18159	0.241419	4.89436	9.86e-07	1.44e-05
Rnf138	120.005	1.18141	0.226088	5.22543	1.74e-07	3.05e-06
Xpa	98.9789	1.18127	0.212909	5.54826	2.89e-08	5.99e-07
Vim	20084.3	1.17897	0.138618	8.50512	1.81e-17	1.46e-15
Rabggtb	367.255	1.17821	0.19556	6.02479	1.69e-09	4.41e-08
Fbln7	150.78	1.17812	0.301239	3.91093	9.19e-05	0.000791048
Cpe	707.89	1.17772	0.171771	6.85636	7.06e-12	2.67e-10
Mthfd1l	276.096	1.17742	0.140138	8.40188	4.39e-17	3.39e-15
Surf1	181.033	1.17719	0.185734	6.33806	2.33e-10	6.84e-09
Blvrb	156.535	1.17709	0.329189	3.57572	0.000349268	0.00248295
Ifnar2	244.372	1.17699	0.155284	7.57957	3.47e-14	1.87e-12
Creb5	277.793	1.17655	0.164058	7.17158	7.41e-13	3.34e-11
Gm7251	71.1599	1.17565	0.347308	3.38504	0.000711677	0.00447863
Irf2bp2	258.11	1.17563	0.179825	6.53765	6.25e-11	2.02e-09
Gm12186	25.434	1.17481	0.393436	2.98602	0.00282635	0.0139722
Calml4	31.0416	1.17324	0.324259	3.6182	0.000296654	0.00215893
Myf5	755.723	1.17293	0.319986	3.66558	0.000246776	0.00184125
Agbl5	41.1654	1.17285	0.27985	4.19099	2.78e-05	0.000281991
Oasl2	20.9073	1.17255	0.353622	3.31584	0.000913671	0.00549816
Gm26983	39.6115	1.17229	0.418642	2.80023	0.00510667	0.0227744
Tmtc2	16.6223	1.17106	0.43926	2.66599	0.00767609	0.0314507
Pitpnc1	19.4759	1.17083	0.436664	2.68131	0.00733335	0.0302919
Tsga10	40.2268	1.17022	0.431378	2.71275	0.00667279	0.0281487
Swt1	84.2675	1.17005	0.306411	3.81857	0.000134229	0.00109303
Zfp960	38.0701	1.17	0.420979	2.77924	0.00544868	0.0240128
Rras	240.968	1.16878	0.221246	5.28271	1.27e-07	2.31e-06
Gm3222	52.6953	1.16538	0.370917	3.1419	0.00167854	0.00916182
Tysnd1	43.2462	1.16525	0.318132	3.66279	0.000249479	0.00185435
Fzd4	57.0954	1.16447	0.243346	4.78524	1.71e-06	2.37e-05
Gpr146	71.8655	1.16437	0.239225	4.86727	1.13e-06	1.63e-05
Npepps	760.544	1.16332	0.12493	9.31172	1.26e-20	1.33e-18
Igfbp4	379.38	1.16124	0.196675	5.90433	3.54e-09	8.69e-08
Dynlt2b	98.4959	1.16102	0.237522	4.88804	1.02e-06	1.48e-05
Dpm1	30.2867	1.15977	0.453824	2.55556	0.0106018	0.0405054
Imp3	117.668	1.15823	0.260355	4.44863	8.64e-06	0.000100795
Gm6946	48.635	1.15797	0.436251	2.65437	0.00794566	0.0322601
Tatdn1	110.936	1.15706	0.281986	4.10326	4.07e-05	0.000393458
Rps7.ps3	364.031	1.15683	0.324988	3.5596	0.00037142	0.00260705
Hsd11b1	222.658	1.15559	0.250674	4.60992	4.03e-06	5.04e-05
Gm9081	32.1858	1.15522	0.370493	3.11806	0.00182048	0.0097833
Nrbp2	73.9199	1.15506	0.245948	4.69635	2.65e-06	3.49e-05
Uba52.ps	37.4242	1.15429	0.422609	2.73134	0.00630771	0.0269868
Anpep	267.163	1.15356	0.333236	3.46168	0.000536814	0.00357026
Pla2g7	23.5061	1.15322	0.358926	3.21297	0.00131371	0.00748799
Gm7763	44.5756	1.15129	0.350832	3.2816	0.00103218	0.00612201
Parp16	44.3041	1.1506	0.29514	3.89848	9.68e-05	0.000827365
Gm5230	60.8733	1.14958	0.367401	3.12896	0.00175427	0.00947948
Dhrs7	137.299	1.14908	0.220789	5.20444	1.95e-07	3.37e-06
Gm12403	56.9043	1.14903	0.354946	3.2372	0.00120709	0.00698496
Lvrn	42.778	1.14846	0.294987	3.89327	9.89e-05	0.000841689
Cp	948.653	1.14807	0.188665	6.08526	1.16e-09	3.08e-08
Parp10	22.5683	1.1477	0.377332	3.04161	0.00235313	0.0120548
Dnase2a	190.242	1.14583	0.180892	6.33432	2.38e-10	7e-09
Use1	281.518	1.14461	0.211234	5.41871	6e-08	1.17e-06
Kdelr3	543.436	1.14334	0.144533	7.91056	2.56e-15	1.59e-13
Pim3	70.2998	1.14229	0.33409	3.41911	0.000628262	0.00406968
Man1a	256.293	1.14201	0.333889	3.42034	0.000625421	0.00405463
Nadk2	94.0228	1.14173	0.315121	3.62315	0.000291041	0.00212797
Ptgfr	97.2251	1.13895	0.296537	3.84084	0.000122615	0.00100951
Rps15a.ps5	25.5437	1.1384	0.363528	3.13153	0.00173901	0.00941021
Ass1	23.6195	1.13822	0.406976	2.79677	0.00516159	0.0229671
Hbegf	136.675	1.13765	0.228018	4.98927	6.06e-07	9.38e-06
Gm8984	25.3866	1.13716	0.371885	3.05781	0.00222959	0.0115388
Gm12602	24.2554	1.13587	0.414351	2.74132	0.0061192	0.0263674
Spidr	125.482	1.13574	0.215299	5.27519	1.33e-07	2.41e-06
Rps15	1746.08	1.13518	0.29559	3.8404	0.000122834	0.00101078
Zkscan17	118.458	1.13384	0.245919	4.61064	4.01e-06	5.03e-05
Adamtsl1	45.2936	1.13365	0.300191	3.77643	0.000159092	0.00126467
Rpl22	913.755	1.13362	0.173204	6.54498	5.95e-11	1.93e-09
Dgkh	64.8577	1.13299	0.378688	2.9919	0.0027725	0.0137624
Eif4b	2128.69	1.13255	0.129549	8.74226	2.28e-18	2.01e-16
Fabp5	22.2211	1.13233	0.40976	2.76339	0.00572041	0.0249786
Rps15a	656.347	1.13173	0.262237	4.3157	1.59e-05	0.000173028
Tmem59	1314.58	1.13151	0.224325	5.04407	4.56e-07	7.23e-06
Ccnl2	363.726	1.13139	0.189451	5.97194	2.34e-09	5.98e-08
Pnrc1	527.646	1.13134	0.203635	5.55569	2.77e-08	5.76e-07
Eif3e	1263.1	1.13099	0.297928	3.79619	0.000146934	0.00118059
Amt	14.8846	1.13075	0.419916	2.69281	0.00708533	0.0295241
Ggct	23.6779	1.13069	0.41652	2.71462	0.00663517	0.0280358
Klhdc1	42.3281	1.13056	0.309814	3.64914	0.000263119	0.00194467
Nat9	31.2494	1.13031	0.420545	2.68772	0.00719411	0.0298578
Apobec1	75.584	1.12945	0.233397	4.8392	1.3e-06	1.85e-05
Card19	566.292	1.12925	0.171234	6.5948	4.26e-11	1.41e-09
Mpp2	52.0943	1.12641	0.413234	2.72585	0.00641357	0.0273154
Gm45338	102.069	1.126	0.269713	4.17483	2.98e-05	0.000300243
Cxcl1	62.0129	1.12499	0.314454	3.57759	0.000346774	0.00246756
Zc3h6	64.7172	1.12334	0.314937	3.56686	0.000361285	0.002548
Mnd1	22.6481	1.12227	0.447245	2.5093	0.0120972	0.045055
Angptl2	1141.04	1.12129	0.150436	7.45358	9.08e-14	4.55e-12
Arntl2	19.1687	1.12113	0.407073	2.75412	0.00588501	0.0255337
Ldha	2402.77	1.1195	0.130232	8.5962	8.24e-18	6.94e-16
Gfra2	18.6214	1.11874	0.433662	2.57976	0.00988704	0.0383257
Nxf7	23.586	1.11737	0.340296	3.28353	0.00102516	0.00608725
Hspb6	115.558	1.11718	0.348133	3.20906	0.0013317	0.0075582
X4931414P19Rik	25.1222	1.11711	0.398709	2.80181	0.00508162	0.0227015
Nudt16	46.716	1.11706	0.233396	4.78609	1.7e-06	2.36e-05
Gm8318	37.4426	1.11627	0.436699	2.55615	0.0105837	0.0404559
Tpt1.ps3	393.687	1.11625	0.251081	4.44577	8.76e-06	0.000101921
Zim1	282.639	1.1161	0.22076	5.05573	4.29e-07	6.87e-06
Bend6	154.846	1.11591	0.267107	4.17778	2.94e-05	0.000296567
Zc2hc1a	323.533	1.11559	0.302351	3.68973	0.000224495	0.00169927
Gm8192	24.7505	1.11491	0.380664	2.92886	0.00340206	0.0162198
Col16a1	47.8044	1.11403	0.366347	3.0409	0.00235869	0.0120793
Ypel3	384.277	1.11381	0.24445	4.55639	5.2e-06	6.35e-05
Rps24	1396.47	1.11287	0.186774	5.95836	2.55e-09	6.44e-08
Ppm1k	18.7931	1.11264	0.449691	2.47424	0.0133519	0.0488344
Gm4335	68.0131	1.11037	0.342241	3.2444	0.00117698	0.00683851
Thbd	331.558	1.11036	0.143011	7.76414	8.22e-15	4.76e-13
Gm6931	40.5622	1.10875	0.447679	2.47667	0.0132614	0.0485364
Ecm1	966.013	1.10781	0.324301	3.41599	0.000635514	0.00410479
Gm50107	16.5762	1.10737	0.437385	2.5318	0.011348	0.0427622
Rassf5	40.645	1.10688	0.268187	4.12726	3.67e-05	0.000361034
Mapk8ip3	210.047	1.10646	0.204245	5.41729	6.05e-08	1.18e-06
Crebl2	59.1833	1.10559	0.245781	4.49825	6.85e-06	8.16e-05
Masp1	855.858	1.10548	0.120534	9.17147	4.67e-20	4.88e-18
Itgb3	235.161	1.10482	0.16261	6.79431	1.09e-11	3.97e-10
Tubb5	5343.11	1.10426	0.17041	6.48004	9.17e-11	2.87e-09
Unc119	59.6874	1.10368	0.363233	3.0385	0.00237762	0.0121643
Taf1d	131.808	1.10357	0.305154	3.61643	0.00029869	0.00217174
Vamp4	290.137	1.1035	0.161042	6.85224	7.27e-12	2.74e-10
Smim14	1258.96	1.10014	0.116143	9.47222	2.74e-21	3.16e-19
H2aj	34.3629	1.09914	0.380684	2.88727	0.00388605	0.0181827
Gm11694	56.5193	1.09889	0.346431	3.17202	0.00151384	0.00841272
Cept1	352.548	1.0971	0.290275	3.7795	0.000157143	0.00125044
Paip2	875.961	1.09654	0.208358	5.2628	1.42e-07	2.54e-06
Rpl14.ps1	131.042	1.09622	0.292333	3.74992	0.000176893	0.00138639
Pgrmc1	343.594	1.0956	0.170441	6.428	1.29e-10	3.97e-09
Fgf7	75.6194	1.09424	0.311087	3.51747	0.00043569	0.002989
Ints6l	40.4269	1.09387	0.325962	3.35583	0.000791262	0.00488165
Gm5313	62.7435	1.0938	0.320811	3.40949	0.000650842	0.0041831
X2500002B13Rik	38.7854	1.09317	0.360789	3.02993	0.00244607	0.0124657
Zfp36l1	423.736	1.09268	0.241705	4.52072	6.16e-06	7.43e-05
Actr6	65.1357	1.09236	0.393262	2.77768	0.00547487	0.0241146
Uhrf2	426.943	1.09209	0.196991	5.54386	2.96e-08	6.12e-07
Gm27034	64.548	1.08998	0.369623	2.9489	0.00318905	0.0154031
Ctbs	95.1187	1.08921	0.278369	3.91284	9.12e-05	0.000786115
Tmem219	58.6254	1.0892	0.28232	3.85802	0.000114309	0.000953203
Loxl2	212.818	1.08868	0.16216	6.71364	1.9e-11	6.67e-10
Dab2	1183.94	1.08794	0.147595	7.37115	1.69e-13	8.26e-12
Net1	339.026	1.08763	0.137219	7.92625	2.26e-15	1.42e-13
Atoh8	29.1919	1.08673	0.400964	2.71029	0.00672249	0.0282904
Zfp277	124.14	1.08582	0.202729	5.35603	8.51e-08	1.6e-06
Spock2	61.6626	1.08545	0.282896	3.83691	0.000124593	0.00102365
Mgst2	63.5899	1.08428	0.387638	2.79714	0.00515577	0.0229477
Lrrc8e	17.3336	1.08368	0.421345	2.57196	0.0101126	0.0389592
Tmem159	105.792	1.08329	0.202834	5.3408	9.25e-08	1.73e-06
Zfp760	38.6814	1.08122	0.384828	2.80963	0.00495992	0.0222529
Ost4	229.026	1.08122	0.318335	3.39649	0.000682559	0.00433365
Gm11478	73.0927	1.07984	0.416353	2.59357	0.00949853	0.037225
Tpd52	184.031	1.07984	0.197434	5.46935	4.52e-08	9.03e-07
Lrrcc1	157.932	1.07807	0.348136	3.09671	0.00195684	0.0103563
Gm9522	70.1318	1.07779	0.348644	3.09137	0.00199234	0.0105122
Atp6v0d2	40.377	1.07774	0.307344	3.50663	0.000453821	0.00309174
Adamtsl4	55.774	1.07761	0.340181	3.16775	0.00153624	0.00850658
Fam117b	195.836	1.07669	0.19074	5.64481	1.65e-08	3.57e-07
Dhrs9	47.6244	1.07658	0.353749	3.04336	0.00233955	0.0120167
Arrb1	78.494	1.0761	0.256303	4.19857	2.69e-05	0.000273957
Mrgpre	43.616	1.07451	0.30753	3.494	0.000475833	0.00321932
Fbxo32	179.148	1.07425	0.167618	6.4089	1.47e-10	4.44e-09
B2m	7084.82	1.07406	0.213874	5.02194	5.12e-07	8.03e-06
Ly6c1	2479.24	1.07337	0.201863	5.31729	1.05e-07	1.94e-06
Purg	28.0701	1.07335	0.329148	3.261	0.0011102	0.00648415
Ktn1	515.727	1.06672	0.251433	4.24258	2.21e-05	0.000230771
Pcnp	100.967	1.06612	0.350106	3.04513	0.00232576	0.0119536
Amn1	148.05	1.06596	0.27781	3.83703	0.000124533	0.00102365
Usp3	171.246	1.06583	0.153619	6.93814	3.97e-12	1.58e-10
Pmp22	1446.28	1.06576	0.146244	7.28754	3.16e-13	1.5e-11
Ccn2	368.19	1.06458	0.195314	5.45062	5.02e-08	9.95e-07
Fahd2a	23.6696	1.0639	0.384072	2.77006	0.00560459	0.0245595
Plod1	527.518	1.06356	0.20591	5.16517	2.4e-07	4.07e-06
Gm8170	56.9852	1.06121	0.364351	2.9126	0.00358431	0.0169514
Fosl1	56.1056	1.0611	0.384005	2.76325	0.00572294	0.0249827
Txndc16	103.741	1.05901	0.245482	4.314	1.6e-05	0.000173806
Fbxl20	194.818	1.05866	0.183633	5.76505	8.16e-09	1.89e-07
Cmbl	98.2017	1.05865	0.261904	4.04212	5.3e-05	0.000493383
Bhlhe40	556.854	1.05577	0.227184	4.6472	3.36e-06	4.32e-05
Triobp	216.284	1.05536	0.295648	3.56964	0.000357474	0.0025265
Sulf2	204.988	1.0534	0.175164	6.01379	1.81e-09	4.69e-08
Ripk2	313.464	1.05203	0.161697	6.50619	7.71e-11	2.46e-09
Stk24	627.785	1.05094	0.15996	6.57003	5.03e-11	1.66e-09
Pxdc1	116.334	1.0503	0.266833	3.93618	8.28e-05	0.000724397
Gm15772	226.212	1.04967	0.331847	3.16313	0.00156083	0.00861837
Lcp1	49.1357	1.04925	0.285265	3.67816	0.000234922	0.00176203
Rab18	339.741	1.049	0.3527	2.97419	0.00293763	0.014411
Mcc	105.204	1.04822	0.245245	4.27417	1.92e-05	0.000203348
Cops2	1305.6	1.04803	0.291659	3.59332	0.000326485	0.00234985
Zfp874b	68.2128	1.0474	0.276673	3.7857	0.000153274	0.00122588
Ube2b	1191.49	1.04719	0.29496	3.55029	0.000384804	0.00268216
Hs3st3a1	23.6469	1.04685	0.372466	2.8106	0.0049449	0.0222046
Xlr	130.272	1.04615	0.393897	2.6559	0.0079097	0.0321724
Pmm1	130.574	1.0458	0.249979	4.18356	2.87e-05	0.000290232
Gm4977	35.3053	1.04523	0.385766	2.70948	0.00673879	0.02833
Gnb5	101.126	1.04479	0.242127	4.31507	1.6e-05	0.00017332
Higd2a	385.08	1.04471	0.225881	4.62504	3.75e-06	4.74e-05
Krt13	34.4883	1.04443	0.357392	2.92238	0.00347373	0.0165213
Eif1	2464.63	1.04439	0.292446	3.57123	0.000355305	0.0025157
Slc22a4	20.1231	1.04263	0.404317	2.57874	0.00991607	0.0383836
Cd47	1449.64	1.04187	0.194389	5.35973	8.33e-08	1.57e-06
Cbx7	67.3349	1.04162	0.292528	3.56075	0.000369801	0.00260072
Rad52	71.9147	1.04119	0.243704	4.27234	1.93e-05	0.000204629
Arhgap18	340.187	1.03969	0.243934	4.26218	2.02e-05	0.00021284
Slc16a11	75.5464	1.03958	0.328696	3.16273	0.00156295	0.00862707
Tbc1d15	239.961	1.03833	0.249189	4.16682	3.09e-05	0.000309986
Thsd4	36.5092	1.03756	0.289647	3.58216	0.000340771	0.00242775
Polk	142.181	1.03664	0.27264	3.80223	0.000143398	0.00115693
Gpr137b.ps	84.9255	1.03637	0.202873	5.10844	3.25e-07	5.33e-06
Dynlt3	997.441	1.03628	0.281168	3.68562	0.000228143	0.00172189
Rusc2	136.458	1.03617	0.273883	3.78326	0.000154789	0.00123701
Sfrp2	197.119	1.03615	0.231306	4.47956	7.48e-06	8.81e-05
Cfl2	2411.57	1.03467	0.307951	3.35985	0.000779845	0.00483005
Ifitm3	2197.83	1.03319	0.285763	3.61554	0.000299725	0.00217825
Kxd1	206.07	1.03275	0.233067	4.43113	9.37e-06	0.00010837
Wdr54	37.434	1.03036	0.392448	2.62548	0.00865262	0.0345664
Gm5732	191.584	1.02985	0.314091	3.27884	0.00104234	0.00616593
Plekhn1	71.4473	1.02859	0.275619	3.73193	0.000190018	0.00147243
Tbca	703.218	1.0285	0.272453	3.77495	0.000160038	0.0012709
X4933412E12Rik	37.5769	1.02656	0.38988	2.63302	0.00846301	0.0339473
Osgep	84.9513	1.0264	0.260008	3.94758	7.89e-05	0.000694457
Zfp426	108.009	1.02608	0.233341	4.39733	1.1e-05	0.000124128
Dmac2l	54.0757	1.02599	0.388107	2.64357	0.00820367	0.0330848
Gm5905	43.6542	1.02392	0.412291	2.48348	0.0130107	0.0477649
Phyh	73.0828	1.02372	0.217261	4.71194	2.45e-06	3.25e-05
Gm3839	28.0831	1.02372	0.401774	2.54799	0.0108346	0.0412042
Slc25a27	40.1555	1.02355	0.368573	2.77707	0.00548514	0.0241463
Gm4373	63.5179	1.02317	0.39972	2.55972	0.0104757	0.0401018
Adora2b	170.886	1.02314	0.23113	4.42669	9.57e-06	0.000110136
Snx14	206.3	1.02253	0.244147	4.18819	2.81e-05	0.000285115
Mapk1ip1	51.68	1.02211	0.310675	3.28996	0.00100203	0.00596348
Tpi1	2871.27	1.02196	0.206693	4.94432	7.64e-07	1.14e-05
Rps15a.ps8	312.928	1.02172	0.368236	2.77464	0.00552634	0.0242977
Paxbp1	155.263	1.02113	0.292248	3.49406	0.000475726	0.00321932
Gm18859	94.5686	1.02093	0.371299	2.74961	0.00596664	0.0258236
Pwwp2b	28.3693	1.0205	0.376979	2.70706	0.00678828	0.028506
Akap7	157.596	1.02046	0.236262	4.31919	1.57e-05	0.000171075
Sod1	912.733	1.02038	0.252603	4.03946	5.36e-05	0.000497829
Cpq	332.601	1.01909	0.172497	5.90787	3.47e-09	8.54e-08
Tspan17	122.407	1.01883	0.253688	4.01607	5.92e-05	0.000542537
Rps3	1624.29	1.01876	0.161773	6.29747	3.03e-10	8.67e-09
Ascc1	181.545	1.01856	0.155102	6.56701	5.13e-11	1.68e-09
Fbxl8	43.3965	1.01796	0.370418	2.74814	0.0059934	0.0259083
Cacnb2	36.142	1.01776	0.375387	2.71124	0.00670328	0.0282247
Fcho2	388.805	1.01632	0.292403	3.47577	0.000509396	0.00341544
Camta1	37.3559	1.01626	0.304622	3.33615	0.000849487	0.00518759
Pfn2	43.0229	1.01603	0.296455	3.42725	0.000609719	0.0039709
Phex	84.8988	1.01587	0.297722	3.41215	0.000644537	0.00414769
Smco4	23.2969	1.01304	0.387373	2.61515	0.00891891	0.0354136
Zfp330	149.413	1.01137	0.240683	4.20209	2.64e-05	0.000270604
Jag1	48.0955	1.01027	0.293527	3.44182	0.000577808	0.00379779
Nid1	3110.13	1.01015	0.125363	8.05782	7.77e-16	5.14e-14
Gm11512	35.3869	1.00988	0.318737	3.16837	0.00153298	0.0084915
X1810058I24Rik	603.127	1.00864	0.246123	4.09812	4.17e-05	0.000400823
Kdelr1	1136.69	1.008	0.163931	6.14895	7.8e-10	2.11e-08
Syn1	159.724	1.00702	0.342206	2.94273	0.00325336	0.0156489
Tmem65	965.279	1.00491	0.269213	3.73275	0.0001894	0.00146982
Rnf31	53.1765	1.00451	0.33394	3.00806	0.00262922	0.0132399
Amz2	208.296	1.00445	0.146112	6.8745	6.22e-12	2.37e-10
Phf13	77.8988	1.00386	0.294601	3.40752	0.000655572	0.00420727
Mmp28	57.2069	1.00263	0.256701	3.90582	9.39e-05	0.000804839
Slc25a30	281.184	1.00129	0.1619	6.18462	6.23e-10	1.71e-08
Esd	1364.64	1.00065	0.150415	6.65259	2.88e-11	9.79e-10
Bmf	51.5693	1.00003	0.291343	3.43247	0.000598114	0.00390867
Akap8l	127.113	0.999768	0.202738	4.93133	8.17e-07	1.21e-05
Serhl	32.6238	0.999512	0.337303	2.96325	0.00304413	0.0148244
Naga	106.743	0.998688	0.262978	3.79761	0.0001461	0.0011757
Msc	26.2937	0.994307	0.364774	2.72581	0.0064143	0.0273154
Dnajc18	140.862	0.99336	0.153669	6.46429	1.02e-10	3.17e-09
X3110056K07Rik	21.3583	0.992708	0.38091	2.60615	0.00915669	0.0361471
Rdh10	301.534	0.992619	0.147264	6.7404	1.58e-11	5.63e-10
Plpp3	215.241	0.991331	0.183777	5.3942	6.88e-08	1.32e-06
Pcbp2	2667.59	0.990889	0.2595	3.81845	0.000134293	0.00109303
X2510002D24Rik	20.7364	0.98717	0.381072	2.59051	0.00958351	0.0374454
Ppp3ca	865.199	0.986473	0.151658	6.5046	7.79e-11	2.48e-09
Plcd3	133.933	0.986352	0.293499	3.36067	0.000777543	0.0048196
Eno1	1631.25	0.986242	0.281829	3.49944	0.000466234	0.0031708
Snrnp48	142.37	0.984904	0.254871	3.86433	0.000111394	0.000932308
Rgs10	57.2193	0.984067	0.30346	3.24282	0.00118352	0.00686636
Vcam1	653.762	0.983974	0.245617	4.00613	6.17e-05	0.000563501
Zbtb10	113.253	0.983488	0.311711	3.15512	0.0016043	0.00882423
Rtraf	893.65	0.983251	0.186512	5.27179	1.35e-07	2.44e-06
Plekha2	294.106	0.980328	0.145158	6.75351	1.44e-11	5.19e-10
Rnf113a2	18.5163	0.980004	0.385824	2.54003	0.0110843	0.04192
Vps26b	187.574	0.977623	0.14187	6.89098	5.54e-12	2.14e-10
Ebpl	48.1985	0.97711	0.363791	2.68591	0.00723325	0.0299537
Ostf1	271.803	0.976074	0.183166	5.32891	9.88e-08	1.83e-06
Malt1	42.6625	0.975888	0.284313	3.43244	0.000598169	0.00390867
Hmg20a	136.978	0.975818	0.177079	5.51064	3.58e-08	7.28e-07
Azin2	69.7715	0.974253	0.302184	3.22404	0.00126394	0.00726301
Prkra	144.068	0.973751	0.192554	5.05703	4.26e-07	6.84e-06
Gm49759	298.332	0.973485	0.215592	4.5154	6.32e-06	7.58e-05
Sema3c	545.579	0.973301	0.2389	4.0741	4.62e-05	0.0004386
Hk2	196.44	0.972236	0.191762	5.07	3.98e-07	6.44e-06
Fam118a	99.5364	0.970404	0.207667	4.67289	2.97e-06	3.87e-05
Il13ra1	529.326	0.97011	0.316809	3.06213	0.00219767	0.0114189
Luc7l	193.737	0.97003	0.201057	4.82464	1.4e-06	1.97e-05
Zfand5	548.939	0.970014	0.247414	3.92061	8.83e-05	0.000764971
Bdnf	98.4677	0.968407	0.206664	4.68589	2.79e-06	3.65e-05
Srsf5	366.205	0.968282	0.243329	3.97931	6.91e-05	0.000622673
Snrpg	73.0957	0.967916	0.327742	2.95328	0.00314415	0.0152216
Cep95	62.0365	0.967196	0.28696	3.37049	0.000750335	0.00467498
Layn	156.603	0.967043	0.201964	4.78818	1.68e-06	2.34e-05
S100a13	654.169	0.967016	0.152907	6.3242	2.55e-10	7.42e-09
Ppox	51.076	0.965857	0.28041	3.44445	0.000572226	0.00376583
Cdkn2c	77.7672	0.965164	0.232477	4.15166	3.3e-05	0.000328737
Glrx	201.347	0.964633	0.173425	5.56225	2.66e-08	5.58e-07
Gm12258	39.7703	0.964065	0.334438	2.88264	0.0039436	0.0184043
Gm20712	37.923	0.964033	0.376905	2.55776	0.0105349	0.0402989
Ercc5	93.5449	0.96075	0.218969	4.38761	1.15e-05	0.000129245
Htra1	743.695	0.960602	0.142834	6.72531	1.75e-11	6.17e-10
Gm5069	67.1798	0.960034	0.32909	2.91724	0.00353145	0.0167653
Rnase4	708.167	0.960014	0.168977	5.68134	1.34e-08	2.94e-07
Gm13870	61.3762	0.959602	0.334633	2.86762	0.00413567	0.0191354
Nit2	183.009	0.959551	0.152538	6.29058	3.16e-10	9e-09
Pcolce2	515.245	0.959361	0.151295	6.34102	2.28e-10	6.73e-09
Klhl21	75.3053	0.959038	0.285316	3.36132	0.000775719	0.0048121
Dars	1268.83	0.958506	0.225146	4.25727	2.07e-05	0.00021723
Rpl34	89.0138	0.95838	0.305992	3.13204	0.00173594	0.00939986
Nrm	51.4165	0.957271	0.334153	2.86477	0.00417312	0.0192859
Aig1	79.0648	0.956791	0.266708	3.58741	0.000333982	0.00238955
Thsd7a	271.587	0.956347	0.218447	4.37794	1.2e-05	0.000134631
Tm4sf1	668.349	0.955058	0.172572	5.53424	3.13e-08	6.45e-07
Rsbn1l	115.971	0.95477	0.346492	2.75554	0.00585962	0.0254588
Cln6	95.1203	0.954082	0.331316	2.87967	0.00398093	0.0185509
Spice1	91.2186	0.953772	0.234152	4.0733	4.64e-05	0.000439565
Ereg	170.464	0.952737	0.301563	3.15933	0.00158131	0.00871613
Gpc6	103.159	0.952356	0.189706	5.02016	5.16e-07	8.09e-06
Ociad2	64.0009	0.950993	0.246821	3.85297	0.000116694	0.000968906
S100a1	245.228	0.948821	0.22488	4.21924	2.45e-05	0.000252804
C1s1	64.862	0.947549	0.238742	3.96893	7.22e-05	0.000645982
X9530077C05Rik	20.9124	0.947292	0.376543	2.51576	0.0118777	0.044441
Btf3	502.567	0.947211	0.215459	4.39624	1.1e-05	0.000124664
Pold4	180.137	0.946944	0.298187	3.17568	0.00149487	0.00832457
Gm5619	34.7157	0.946829	0.374146	2.53064	0.0113854	0.0428733
Cfap69	52.7209	0.946437	0.384114	2.46395	0.0137417	0.0498632
Abcb1b	42.6852	0.94636	0.300048	3.15403	0.00161032	0.00884182
Gm21781	39.9976	0.944188	0.283476	3.33075	0.000866132	0.00527077
Heca	192.41	0.943748	0.309713	3.04717	0.00231008	0.0118887
Rdh14	64.4604	0.943152	0.29333	3.21532	0.00130299	0.00744374
Ppp2r2b	74.1362	0.942444	0.20005	4.71105	2.46e-06	3.26e-05
Meis2	401.328	0.941246	0.145723	6.45914	1.05e-10	3.26e-09
Gm13394	1021.58	0.940205	0.304523	3.08747	0.00201868	0.010619
Arl3	124.107	0.939531	0.251476	3.73607	0.000186919	0.00145273
Rtp4	28.4674	0.939413	0.332273	2.82723	0.00469524	0.0212417
Pcf11	136.166	0.939116	0.317776	2.95527	0.00312392	0.0151542
Gm9487	100.81	0.938702	0.326534	2.87475	0.0040435	0.0187866
Rps11	1916.44	0.936644	0.266099	3.51991	0.0004317	0.00296553
Fam216a	74.6576	0.935657	0.295539	3.16593	0.00154587	0.00855081
Hoxa9	93.0658	0.935208	0.190867	4.89979	9.59e-07	1.4e-05
Ptpn3	132.418	0.935182	0.179679	5.20475	1.94e-07	3.36e-06
Herpud2	255.754	0.934427	0.147931	6.31663	2.67e-10	7.75e-09
Rpl32	1411.91	0.933999	0.235542	3.96533	7.33e-05	0.000654317
Tbx3	56.8977	0.933954	0.339559	2.75049	0.00595062	0.0257827
Nfil3	94.897	0.930626	0.245613	3.789	0.000151256	0.00121222
Gm6969	108.499	0.929702	0.277866	3.34587	0.000820262	0.00503857
Serf1	146.681	0.929014	0.356741	2.60417	0.00920978	0.0363293
Tspan5	252.252	0.928149	0.184996	5.01712	5.25e-07	8.21e-06
Gm7600	27.9578	0.92565	0.324339	2.85396	0.00431778	0.0198027
Tmem243	46.6508	0.924424	0.277081	3.3363	0.000849027	0.00518704
H2.D1	181.332	0.923616	0.250143	3.69236	0.000222182	0.00168339
Piga	60.7184	0.92345	0.292651	3.15546	0.00160242	0.00882009
Nupr1	499.169	0.923034	0.217131	4.25104	2.13e-05	0.00022267
Fndc10	30.4748	0.922679	0.363052	2.54146	0.0110392	0.0417906
Ggta1	83.9556	0.922449	0.269408	3.42398	0.000617101	0.00401065
X2700097O09Rik	67.7039	0.92225	0.287502	3.2078	0.00133755	0.00758602
Cited2	956.853	0.921516	0.18965	4.85903	1.18e-06	1.69e-05
Mthfd2l	96.7152	0.920556	0.281934	3.26515	0.00109407	0.00642107
Rhoc	1017.63	0.92009	0.182725	5.03539	4.77e-07	7.53e-06
Ptger4	128.305	0.91959	0.190063	4.83834	1.31e-06	1.85e-05
Sgcd	62.0459	0.919481	0.301378	3.05092	0.00228141	0.0117604
Mapk3	885.59	0.919062	0.194208	4.73236	2.22e-06	2.98e-05
Cox17	56.6731	0.918922	0.369973	2.48375	0.0130006	0.0477388
Apaf1	96.4601	0.918674	0.242122	3.79426	0.000148082	0.00118921
Lsm11	55.2723	0.915317	0.244969	3.73646	0.000186626	0.00145116
Gm4929	85.4507	0.915163	0.343924	2.66094	0.0077922	0.0318018
Gtdc1	103.177	0.915097	0.194969	4.69355	2.69e-06	3.53e-05
Nek1	94.0673	0.914955	0.312856	2.92452	0.00344983	0.0164126
X4921524J17Rik	92.9323	0.914842	0.291637	3.13692	0.00170734	0.00927384
Sfxn1	265.154	0.914763	0.159397	5.73889	9.53e-09	2.17e-07
Sdhaf3	44.4982	0.914646	0.267257	3.42235	0.000620819	0.00403067
Gm11185	174.505	0.913977	0.320433	2.85232	0.00434011	0.0198818
Pex11b	80.9146	0.913089	0.239808	3.80759	0.000140327	0.00113624
Gm9164	134.353	0.910526	0.298799	3.04728	0.0023092	0.011888
Tspyl2	118.61	0.909657	0.208016	4.37301	1.23e-05	0.000137508
Smtn	274.886	0.908115	0.280817	3.23383	0.0012214	0.0070444
Zswim7	95.2092	0.90426	0.233987	3.86457	0.000111283	0.000931876
Ulk1	232.685	0.904163	0.262737	3.44133	0.000578873	0.00380258
Dram2	574.91	0.903987	0.264324	3.42	0.000626221	0.00405814
Myo6	72.2734	0.90301	0.265232	3.40461	0.00066259	0.00423776
Gm9568	44.1907	0.902713	0.357592	2.52442	0.0115889	0.0435549
Nsd3	478.955	0.901143	0.191849	4.69715	2.64e-06	3.48e-05
Cst3	5455.08	0.900704	0.231164	3.89638	9.76e-05	0.00083322
Dpysl2	383.663	0.900663	0.213536	4.21784	2.47e-05	0.000254039
Flot1	219.545	0.900198	0.235841	3.81698	0.000135096	0.001099
Phax	217.562	0.899738	0.196287	4.58379	4.57e-06	5.66e-05
Mtpap	176.37	0.898191	0.241299	3.72231	0.000197407	0.00152291
Terf1	66.5429	0.897981	0.227063	3.95476	7.66e-05	0.000676978
Lrp5	284.34	0.897967	0.262145	3.42546	0.000613754	0.00399386
Wdr45	73.7408	0.897458	0.242903	3.69471	0.000220138	0.00167032
Nr3c1	476.669	0.897195	0.240772	3.72632	0.000194294	0.00150111
Primpol	47.7477	0.897099	0.333612	2.68905	0.00716552	0.0297712
Per1	78.3196	0.8967	0.304103	2.94867	0.00319145	0.0154031
Prkab2	154.562	0.895559	0.218321	4.10202	4.1e-05	0.000395091
Eif3m	729.126	0.895293	0.279916	3.19843	0.00138176	0.00779714
Rplp2	512.977	0.895185	0.363068	2.46561	0.013678	0.0497256
Trib1	86.591	0.894311	0.208802	4.28305	1.84e-05	0.000196053
Dnajb4	339.309	0.892784	0.300556	2.97044	0.00297374	0.0145494
Acot13	195.216	0.892763	0.206391	4.32559	1.52e-05	0.000166413
Timp3	1017.27	0.892545	0.134438	6.63911	3.16e-11	1.06e-09
Rbm7	244.786	0.89151	0.205254	4.34346	1.4e-05	0.000154186
Oxa1l	521.067	0.889752	0.206777	4.30295	1.69e-05	0.000180718
Larp1b	54.3698	0.889504	0.25648	3.46812	0.000524106	0.00350507
Eif3k	477.545	0.888787	0.196934	4.51311	6.39e-06	7.66e-05
Dnm1	270.197	0.888465	0.311785	2.84961	0.00437732	0.0200289
Brinp3	644.494	0.888044	0.149547	5.93822	2.88e-09	7.25e-08
Alox5ap	78.8628	0.887936	0.181923	4.88083	1.06e-06	1.53e-05
Loxl3	158.376	0.887552	0.205108	4.32724	1.51e-05	0.000165402
Cd302	55.4093	0.88734	0.343822	2.58081	0.00985675	0.0382461
Rock2	1835.13	0.887234	0.292342	3.03492	0.00240599	0.0122814
Ptgs1	1088.08	0.886805	0.117155	7.56953	3.75e-14	2e-12
Casp7	45.5287	0.885861	0.238177	3.71933	0.00019975	0.00153645
Supt3	89.8141	0.885465	0.223333	3.96477	7.35e-05	0.000655481
Arhgap10	302.223	0.885325	0.165344	5.35443	8.58e-08	1.61e-06
En1	70.2431	0.884853	0.326194	2.71266	0.00667452	0.0281487
Gm7069	57.4807	0.883464	0.339921	2.59903	0.0093488	0.036764
Chmp4c	60.5595	0.883436	0.281773	3.13528	0.00171689	0.00931704
Npr2	89.0596	0.88246	0.238738	3.69635	0.000218724	0.00166201
Gpsm1	39.4571	0.882203	0.328846	2.68272	0.00730251	0.0301883
Evc	48.3872	0.880804	0.263382	3.34421	0.000825178	0.00505885
Glt28d2	25.5267	0.8797	0.346351	2.53991	0.0110881	0.041924
Sorbs2	941.14	0.879322	0.202142	4.35002	1.36e-05	0.000150584
Hmgb1	44.4382	0.879041	0.283764	3.09778	0.00194973	0.0103257
Sft2d2	384.125	0.879013	0.113613	7.7369	1.02e-14	5.81e-13
Asah2	103.36	0.878854	0.258549	3.39918	0.000675886	0.00429825
Pla2g15	123.607	0.87867	0.229451	3.82945	0.00012843	0.00105131
Gm17068	115.276	0.878559	0.29771	2.95106	0.00316683	0.0153126
Tomm7	286.197	0.87786	0.23395	3.75235	0.000175188	0.00137795
Hexa	352.914	0.87761	0.172921	5.07521	3.87e-07	6.27e-06
Gabarap	6209.3	0.876686	0.169102	5.18435	2.17e-07	3.7e-06
Seh1l	311.153	0.874442	0.193368	4.52216	6.12e-06	7.38e-05
Gem	90.3624	0.874406	0.240389	3.63747	0.000275334	0.00202351
H2.K1	304.333	0.873735	0.19339	4.518	6.24e-06	7.51e-05
Rab3ip	102.082	0.873697	0.213255	4.09697	4.19e-05	0.000402084
Bphl	76.9339	0.873636	0.212232	4.11643	3.85e-05	0.000375358
Tbc1d22a	176.323	0.873465	0.213016	4.10046	4.12e-05	0.000397514
Mettl26	78.5357	0.873288	0.260253	3.35553	0.000792117	0.00488483
Rab13	110.511	0.873158	0.256262	3.40729	0.000656107	0.00420727
Rbm39	752.397	0.872112	0.240223	3.63043	0.000282949	0.0020746
Vkorc1	84.8998	0.871763	0.326402	2.67083	0.00756642	0.0310941
Adat2	44.0535	0.870991	0.245629	3.54596	0.000391186	0.00271704
Mat2b	198.602	0.870693	0.19155	4.54552	5.48e-06	6.66e-05
Ptprm	122.619	0.870351	0.192704	4.51652	6.29e-06	7.55e-05
Cbr1	59.47	0.870302	0.262042	3.32123	0.000896205	0.00542011
Tent2	131.03	0.870166	0.281474	3.09147	0.0019917	0.0105122
Sgpp1	333.969	0.870085	0.248025	3.50806	0.000451394	0.00307654
Rtn2	358.765	0.870049	0.249085	3.49298	0.000477667	0.00322894
Foxc2	63.34	0.869764	0.247329	3.51663	0.000437066	0.00299713
Rp9	147.536	0.869546	0.229592	3.78735	0.000152263	0.00121904
Stk39	92.0083	0.869242	0.205682	4.22614	2.38e-05	0.000245989
Rabac1	600.344	0.868322	0.234806	3.69803	0.000217277	0.00165422
Rgs20	73.15	0.867183	0.246745	3.51449	0.000440601	0.00301741
Ptpn13	161.195	0.867161	0.179622	4.82769	1.38e-06	1.94e-05
Dym	244.89	0.866517	0.195739	4.42689	9.56e-06	0.000110113
Septin5	99.7818	0.866466	0.250119	3.46421	0.000531789	0.00354586
Yipf4	504.444	0.866029	0.269251	3.21643	0.00129795	0.0074231
Pkp2	99.9513	0.865292	0.242594	3.56683	0.00036133	0.002548
Sh3bgrl	1456.35	0.865248	0.334737	2.58486	0.00974191	0.0378943
Shisa5	405.339	0.864859	0.194655	4.44304	8.87e-06	0.000102994
Glod4	245.924	0.864002	0.158606	5.44748	5.11e-08	1.01e-06
Mbd2	472.637	0.863939	0.19478	4.43546	9.19e-06	0.000106529
Dennd5b	261.504	0.863688	0.242293	3.56464	0.000364358	0.00256589
Emilin2	144.464	0.862711	0.253171	3.40762	0.000655319	0.00420727
Cast	909.987	0.861905	0.183628	4.69375	2.68e-06	3.53e-05
Jak2	200.846	0.861568	0.186782	4.61268	3.98e-06	4.99e-05
Kif21a	91.3478	0.861551	0.21345	4.0363	5.43e-05	0.00050367
Pacc1	75.6253	0.860393	0.23457	3.66796	0.000244493	0.00182508
Ndufv3	448.888	0.860094	0.169977	5.06007	4.19e-07	6.74e-06
Gsto2	39.5138	0.857891	0.326054	2.63113	0.00851015	0.0341015
Tcn2	133.791	0.857799	0.234908	3.65164	0.000260575	0.00192951
Msantd2	43.5725	0.85708	0.270877	3.16409	0.00155567	0.00859593
Abca8b	66.1936	0.856819	0.228497	3.74981	0.000176969	0.00138639
Zfp383	40.0103	0.856021	0.294787	2.90387	0.00368586	0.0173564
X3110009E18Rik	37.2404	0.855583	0.293775	2.91238	0.00358689	0.0169566
Clk4	187.34	0.854124	0.239337	3.56871	0.000358748	0.00253207
Gnao1	489.23	0.853779	0.223051	3.82773	0.000129329	0.00105812
Gm12017	82.6475	0.853739	0.339693	2.51327	0.0119619	0.0446356
Iqcc	58.4199	0.853562	0.277923	3.07122	0.00213188	0.0111212
Rb1cc1	294.397	0.853474	0.296591	2.87761	0.004007	0.0186613
Nol3	171.017	0.852826	0.194227	4.39087	1.13e-05	0.000127414
Sestd1	330.262	0.850622	0.20683	4.11267	3.91e-05	0.000380812
Edil3	379.091	0.850221	0.277724	3.06139	0.00220313	0.0114321
Zfp622	188.043	0.848794	0.156545	5.42205	5.89e-08	1.15e-06
Pgap2	62.6586	0.848364	0.257143	3.29919	0.00096963	0.00579486
Ethe1	190.076	0.847778	0.206166	4.11212	3.92e-05	0.000381487
Pkp1	461.326	0.847252	0.201913	4.19613	2.72e-05	0.000276737
Slc39a13	299.41	0.846993	0.209096	4.05074	5.11e-05	0.000478676
Selenow	222.169	0.846991	0.213069	3.9752	7.03e-05	0.00063218
Oaf	199.466	0.84676	0.208177	4.0675	4.75e-05	0.000449562
Hps3	118.65	0.846078	0.222013	3.81094	0.000138438	0.00112385
Hpcal1	279.612	0.845858	0.211024	4.00834	6.11e-05	0.000558908
Gmip	32.3143	0.845716	0.330892	2.55587	0.0105923	0.040479
Pot1a	106.558	0.84541	0.268019	3.15429	0.00160887	0.00883696
Hgf	442.575	0.8444	0.279941	3.01635	0.00255835	0.012937
L1cam	223.23	0.844314	0.224645	3.75843	0.000170983	0.00134825
Rlf	331.826	0.843445	0.225013	3.74844	0.000177941	0.00139261
Eef1b2	3574.1	0.843097	0.184008	4.58184	4.61e-06	5.7e-05
S100a6	5293.55	0.843004	0.214064	3.93809	8.21e-05	0.000721301
Itga3	260.294	0.841514	0.227124	3.70508	0.000211323	0.00161693
Mpp6	98.5944	0.841476	0.29401	2.86207	0.00420883	0.0193995
Adck1	91.5113	0.841406	0.234897	3.58202	0.000340942	0.00242775
Rnf150	371.954	0.841166	0.206354	4.07634	4.58e-05	0.000434925
Tspan4	302.123	0.840513	0.26831	3.13262	0.00173254	0.00938469
Rps3a3	796.819	0.840185	0.193215	4.34844	1.37e-05	0.000151364
X2700062C07Rik	69.0788	0.840179	0.23606	3.55918	0.000372016	0.00260927
Clta	1265.27	0.838743	0.217841	3.85024	0.000118	0.00097716
P4ha3	48.6724	0.838662	0.278305	3.01346	0.00258287	0.0130411
Ccn1	976.002	0.837221	0.163934	5.10705	3.27e-07	5.36e-06
Fam234b	55.9966	0.836502	0.236319	3.53971	0.000400563	0.0027721
Tcta	157.543	0.836448	0.184843	4.52519	6.03e-06	7.29e-05
Zfp157	90.7344	0.836205	0.318365	2.62656	0.00862518	0.0344655
Ap4m1	40.5063	0.8362	0.312791	2.67335	0.00750972	0.0309145
Gabre	41.7901	0.835801	0.312335	2.67598	0.00745116	0.0307057
Psmb1	2099.09	0.835346	0.191477	4.36264	1.29e-05	0.000143373
Gstm5	179.631	0.835134	0.197374	4.23124	2.32e-05	0.000240798
Wwox	31.2826	0.834567	0.288975	2.88803	0.00387667	0.0181459
Sowahc	132.131	0.832395	0.248045	3.35582	0.000791291	0.00488165
Fuom	28.6891	0.831535	0.334404	2.48662	0.0128963	0.0474732
Igdcc4	36.5464	0.830036	0.311209	2.66713	0.00765012	0.031372
Cep83os	57.5276	0.829669	0.256974	3.22861	0.00124391	0.00715057
Atp11b	150.748	0.829443	0.303367	2.73413	0.00625462	0.0268336
Cpox	101.512	0.829378	0.202314	4.09945	4.14e-05	0.000399013
Pnisr	210.669	0.829114	0.209895	3.95014	7.81e-05	0.000688238
Tmem258	660.477	0.82732	0.221291	3.7386	0.000185046	0.00144031
Pnp	45.0877	0.826863	0.332758	2.48488	0.0129595	0.0476216
Mgat5	94.2291	0.824898	0.225692	3.65497	0.000257216	0.00190914
Fkbp7	271.674	0.824658	0.220949	3.73235	0.000189704	0.00147145
Hnrnpa1	75.2361	0.824608	0.294627	2.79882	0.0051289	0.0228484
Gm7481	67.3527	0.824453	0.297799	2.76848	0.00563176	0.0246396
Epm2aip1	423.01	0.824445	0.275819	2.98908	0.00279822	0.0138594
Tubb2b	476.264	0.824229	0.285623	2.88572	0.00390519	0.0182522
Adck5	32.9586	0.824053	0.333345	2.47207	0.0134333	0.0490405
Sipa1l1	286.679	0.823626	0.185928	4.4298	9.43e-06	0.00010888
Nid2	333.053	0.823363	0.147509	5.58177	2.38e-08	5.02e-07
Slc9a3r2	47.5465	0.822419	0.298168	2.75824	0.00581142	0.0253055
Spata7	61.747	0.821839	0.270144	3.04223	0.00234832	0.012042
Zfp395	101.595	0.821669	0.270217	3.04078	0.00235967	0.0120804
Galm	51.8102	0.821538	0.261046	3.1471	0.00164898	0.0090162
Slc25a36	274.998	0.821218	0.271168	3.02845	0.00245811	0.012519
Prdx2.ps1	111.823	0.820857	0.314794	2.6076	0.00911807	0.0360219
Snai2	414.466	0.820663	0.229921	3.56933	0.000357898	0.00252835
Cryz	130.362	0.819753	0.201127	4.07581	4.59e-05	0.000435653
Immp1l	46.8114	0.819582	0.32976	2.48539	0.0129409	0.0475765
Capn5	97.2156	0.819243	0.240927	3.40038	0.000672915	0.00428746
Oard1	50.2381	0.81909	0.282304	2.90144	0.00371449	0.017465
Ackr3	879.101	0.818691	0.207986	3.93629	8.28e-05	0.000724397
Thap4	103.271	0.818403	0.224577	3.64419	0.000268235	0.0019795
Gulp1	279.067	0.817818	0.251131	3.25654	0.0011278	0.00657472
Mbtd1	123.546	0.817757	0.313118	2.61166	0.00901043	0.0357136
St6gal1	101.281	0.816356	0.245761	3.32175	0.000894551	0.00541219
Metrnl	55.4921	0.816325	0.317319	2.57257	0.0100946	0.0389186
Podxl	47.389	0.815525	0.289697	2.8151	0.00487617	0.0219463
Avl9	146.53	0.815524	0.231406	3.52422	0.000424731	0.0029215
Stag2	381.734	0.815318	0.30661	2.65913	0.00783418	0.0319118
Adss	534.588	0.813605	0.212366	3.83115	0.000127548	0.00104519
Slc25a37	958.18	0.811676	0.155277	5.22729	1.72e-07	3.02e-06
Akt3	228.746	0.81133	0.171722	4.72466	2.3e-06	3.07e-05
AU020206	165.562	0.811017	0.174363	4.6513	3.3e-06	4.24e-05
Ggnbp2	319.013	0.81086	0.243701	3.32728	0.000876987	0.0053236
Pdgfra	96.091	0.810644	0.216173	3.74998	0.000176846	0.00138639
Plcb1	54.6999	0.810423	0.311058	2.60537	0.0091774	0.0362107
Mxd1	55.9731	0.809306	0.266542	3.03632	0.00239485	0.0122285
Ccdc82	73.7577	0.807666	0.277555	2.90993	0.00361509	0.0170809
Jade1	417.455	0.807257	0.254691	3.16955	0.00152674	0.00846296
Slc30a9	367.093	0.806792	0.198053	4.07362	4.63e-05	0.00043924
Tmed3	632.934	0.805363	0.187107	4.3043	1.68e-05	0.00017986
Serpine1	440.027	0.805131	0.165381	4.86835	1.13e-06	1.62e-05
Foxc1	105.921	0.804851	0.326221	2.4672	0.0136175	0.0495746
Sdc2	4453.77	0.804773	0.225116	3.57492	0.000350334	0.00248725
Slc25a1	179.003	0.804313	0.24228	3.31976	0.000900938	0.00544033
S1pr3	56.3802	0.804215	0.309487	2.59854	0.00936201	0.0367817
Zfp809	70.4753	0.803386	0.288755	2.78224	0.00539854	0.0238387
Dtx3l	41.8421	0.802956	0.322266	2.49159	0.0127172	0.0468958
Rps12.ps19	59.6473	0.802941	0.307841	2.6083	0.00909941	0.0359754
Vopp1	193.807	0.802732	0.147231	5.45218	4.98e-08	9.88e-07
Eef1d	559.549	0.802638	0.280744	2.85896	0.00425027	0.0195617
Per2	43.7324	0.802363	0.321015	2.49946	0.0124384	0.0460193
Sema3a	527.655	0.802136	0.281927	2.84519	0.00443846	0.0202731
Spata13	39.213	0.802085	0.318943	2.51482	0.0119092	0.0445238
Aifm2	58.4899	0.800876	0.292498	2.73806	0.00618033	0.0265797
Ccpg1os	37.1576	0.799266	0.306127	2.6109	0.00903051	0.0357661
Abcc1	350.109	0.799228	0.161909	4.93628	7.96e-07	1.18e-05
Chst1	93.4817	0.799153	0.314262	2.54295	0.0109921	0.0416312
Uevld	60.7075	0.79879	0.293896	2.71793	0.00656909	0.0278091
Cyp1b1	927.894	0.797827	0.240051	3.32357	0.000888717	0.00538104
Rps12.ps5	98.0175	0.797479	0.26207	3.043	0.00234232	0.0120243
Gm14586	46.5482	0.796703	0.295801	2.69338	0.00707326	0.0294973
Rnf169	63.8727	0.795983	0.228612	3.4818	0.000498048	0.00334998
Wsb1	402.137	0.794471	0.268723	2.95647	0.00311183	0.0151212
AI429214	89.2015	0.793732	0.277464	2.86067	0.00422746	0.0194682
Hnrnph3	43.0165	0.79263	0.248678	3.18737	0.00143571	0.00803791
Jmjd6	252.162	0.792571	0.194642	4.07194	4.66e-05	0.000441605
Txnl4a	248.996	0.79212	0.154806	5.11685	3.11e-07	5.13e-06
Ninj1	255.536	0.791865	0.269439	2.93894	0.00329337	0.0157977
Stxbp5	183.21	0.791356	0.180126	4.39334	1.12e-05	0.000126066
Glipr2	889.424	0.790398	0.121877	6.48519	8.86e-11	2.8e-09
Baiap2	280.174	0.788909	0.271662	2.90401	0.00368413	0.0173535
Mindy4	59.5175	0.788374	0.248641	3.17073	0.00152056	0.00843762
Adamts5	242.609	0.78832	0.280932	2.80609	0.00501474	0.0224696
Rpl7a	656.031	0.788282	0.204411	3.85635	0.000115093	0.000957639
Fars2	69.4569	0.787295	0.225217	3.49572	0.000472786	0.00320423
Fcgrt	190.284	0.786983	0.22874	3.44051	0.000580618	0.00381146
Fbxo21	108.048	0.786364	0.250399	3.14045	0.00168691	0.00918832
Ngf	75.7319	0.784196	0.280756	2.79315	0.00521968	0.0231795
Mafk	48.7094	0.784079	0.29831	2.62841	0.0085786	0.0343407
Sox4	480.828	0.783976	0.199843	3.92297	8.75e-05	0.000758356
Map6	392.035	0.783956	0.157111	4.98984	6.04e-07	9.36e-06
Rab7b	114.928	0.783707	0.183819	4.26346	2.01e-05	0.000211895
Rnf19a	178.946	0.783382	0.19478	4.02187	5.77e-05	0.000531183
Fam214a	73.2995	0.78235	0.241394	3.24097	0.00119125	0.00690096
Spata6	518.992	0.780985	0.208242	3.75037	0.000176577	0.00138639
Pogk	94.2757	0.780603	0.230495	3.38664	0.000707539	0.00446154
Fundc1	338.924	0.778864	0.304456	2.55822	0.010521	0.0402557
Matn2	355.56	0.77769	0.170462	4.56226	5.06e-06	6.2e-05
Usf2	129.225	0.777455	0.23303	3.33628	0.000849065	0.00518704
Fam193b	77.1122	0.775752	0.276465	2.80597	0.00501655	0.0224696
Crbn	268.631	0.775413	0.228768	3.38951	0.000700165	0.00442667
Gls	535.097	0.774678	0.237377	3.26349	0.00110047	0.00643953
Agrn	75.0225	0.774186	0.272483	2.84123	0.00449399	0.0204909
Snw1	396.991	0.772832	0.15501	4.98568	6.17e-07	9.52e-06
Pde3b	211.805	0.772777	0.247824	3.11825	0.00181926	0.00978309
Acpp	110.92	0.771895	0.169386	4.55702	5.19e-06	6.34e-05
Srrm1	394.146	0.771087	0.192633	4.00288	6.26e-05	0.000569655
Lgals9	153.396	0.77108	0.203904	3.78157	0.00015584	0.0012426
Rcn3	183.836	0.770791	0.235573	3.27198	0.00106796	0.00629849
Mturn	97.9504	0.770323	0.253465	3.03917	0.00237228	0.012141
Inpp1	77.5979	0.76999	0.295095	2.60929	0.00907298	0.0359071
Timm8b	227.924	0.769778	0.239544	3.21351	0.00131124	0.00748269
Mindy2	385.824	0.769669	0.222043	3.46631	0.000527652	0.00352428
Fbln2	537.348	0.769172	0.17804	4.32021	1.56e-05	0.000170404
Cebpz	232.073	0.768445	0.252942	3.03803	0.00238134	0.0121715
Srp68	340.572	0.768407	0.161915	4.74573	2.08e-06	2.81e-05
Smim10l1	232.982	0.768181	0.264428	2.90507	0.00367171	0.0173054
Rictor	387.747	0.767856	0.210864	3.64148	0.000271076	0.00199783
Smad1	162.537	0.767232	0.1511	5.07764	3.82e-07	6.2e-06
Vps51	60.2953	0.766168	0.258102	2.96847	0.0029929	0.0146158
Xaf1	82.606	0.765785	0.256878	2.98112	0.00287192	0.0141662
Sgtb	68.1322	0.765031	0.228005	3.35532	0.000792723	0.00488664
Fhl2	430.022	0.764929	0.149183	5.12744	2.94e-07	4.87e-06
Arglu1	203.654	0.763918	0.308783	2.47397	0.0133623	0.0488496
Med21	302.034	0.763856	0.293946	2.59863	0.00935963	0.0367816
A830082K12Rik	28.5284	0.763526	0.299772	2.54702	0.0108647	0.0412986
Hint1	1903.98	0.76334	0.18653	4.09232	4.27e-05	0.00040947
Klf7	342.345	0.762615	0.198222	3.84727	0.000119442	0.000987537
Scpep1	572.704	0.761247	0.124422	6.11824	9.46e-10	2.54e-08
Glis3	141.869	0.761167	0.171184	4.44648	8.73e-06	0.000101658
Plekha5	222.429	0.761155	0.181278	4.19883	2.68e-05	0.000273816
Gpbp1	238.157	0.760687	0.260868	2.91599	0.00354563	0.0168123
Bmp4	104.189	0.760329	0.229696	3.31016	0.000932432	0.00560031
Podnl1	67.9924	0.760097	0.303328	2.50586	0.0122153	0.0454408
Ifrd1	232.21	0.759889	0.295682	2.56995	0.0101713	0.0391345
Klhl24	465.297	0.759278	0.225254	3.37076	0.000749617	0.00467237
Macrod1	79.1621	0.75802	0.216935	3.49423	0.000475431	0.00321932
Nptn	2399.13	0.75754	0.144851	5.2298	1.7e-07	2.99e-06
A930033H14Rik	33.598	0.757226	0.264553	2.86228	0.00420606	0.0193924
Arih1	731.026	0.756501	0.209699	3.60756	0.000309088	0.00223903
Rps14	465.154	0.755607	0.250402	3.01757	0.00254809	0.0128976
Tctn3	76.3153	0.755374	0.264442	2.85648	0.0042837	0.0196867
Mbip	87.6485	0.754567	0.266714	2.82912	0.00466761	0.0211326
Ip6k1	135.338	0.753571	0.217637	3.46251	0.000535164	0.00356533
Tfcp2	90.3904	0.753441	0.203409	3.70407	0.000212166	0.00162093
Sash1	159.988	0.752673	0.217735	3.45683	0.000546563	0.00363047
Agpat5	251.455	0.752381	0.25029	3.00604	0.00264677	0.0132946
Adprm	120.815	0.75156	0.235371	3.19309	0.0014076	0.00792302
Lmo4	402.361	0.751544	0.131688	5.707	1.15e-08	2.56e-07
Opn3	83.3899	0.750972	0.239811	3.13152	0.00173905	0.00941021
Adssl1	100.287	0.75083	0.231626	3.24157	0.00118875	0.00688904
Mpzl1	58.3048	0.748253	0.242912	3.08035	0.00206758	0.0108545
Gm7456	72.9913	0.74803	0.28852	2.59265	0.00952398	0.0372965
Eif1b	139.671	0.747746	0.225462	3.3165	0.000911522	0.00549155
Mfge8	442.956	0.747343	0.265334	2.81661	0.00485331	0.0218748
Sgk1	381.956	0.747272	0.135431	5.51774	3.43e-08	7.02e-07
Cript	501.985	0.747009	0.291763	2.56033	0.0104573	0.040041
Abhd4	576.608	0.746848	0.169243	4.41288	1.02e-05	0.000116804
Ccnl1	279.445	0.746383	0.187907	3.97209	7.12e-05	0.00063928
Trip10	214.201	0.746116	0.195888	3.8089	0.000139587	0.00113084
Amotl2	341.287	0.74611	0.142542	5.2343	1.66e-07	2.94e-06
Ccdc117	67.6941	0.742028	0.247863	2.99371	0.00275611	0.0137114
P4hb	3297.32	0.74193	0.093753	7.91367	2.5e-15	1.56e-13
Snhg20	56.1144	0.741562	0.29913	2.47907	0.0131727	0.0482917
Lamp2	2583.7	0.741509	0.222932	3.32616	0.000880515	0.00533757
Pbx3	92.3557	0.741441	0.235641	3.14649	0.00165245	0.00902885
Dhx40	219.834	0.741435	0.230986	3.20987	0.00132794	0.00754781
Pid1	122.743	0.741193	0.233786	3.17039	0.00152234	0.00844451
Cct4	1668.82	0.740805	0.143222	5.17243	2.31e-07	3.92e-06
Atg4c	76.1007	0.740258	0.260486	2.84184	0.00448545	0.0204639
Rack1	9958.45	0.739243	0.176	4.20025	2.67e-05	0.000272457
Ticam1	86.4402	0.738328	0.286344	2.57847	0.0099239	0.0383864
Sirt4	38.7671	0.738172	0.297902	2.4779	0.0132158	0.0484156
Tmem50a	393.055	0.737805	0.160041	4.61011	4.02e-06	5.04e-05
Btg1	277.233	0.73624	0.152068	4.84153	1.29e-06	1.83e-05
Mertk	55.9533	0.734888	0.273301	2.68893	0.00716806	0.0297739
Ctso	94.0702	0.7346	0.270807	2.71263	0.00667506	0.0281487
Sgce	580.628	0.733439	0.143608	5.10722	3.27e-07	5.36e-06
Prrc1	227.419	0.733399	0.154845	4.73633	2.18e-06	2.93e-05
Sdccag8	84.3869	0.733308	0.23905	3.0676	0.00215789	0.0112307
Casp6	124.621	0.732607	0.189627	3.86342	0.00011181	0.000934294
Zfp639	156.91	0.731542	0.227913	3.20975	0.00132852	0.00754832
Gapdh	95.9333	0.731156	0.232126	3.14983	0.00163367	0.00894807
Cbx4	64.5873	0.730505	0.294936	2.47683	0.0132556	0.0485276
Fntb	155.262	0.729648	0.205136	3.5569	0.000375257	0.00262613
Car13	775.094	0.729122	0.211278	3.451	0.000558505	0.00368947
Stard10	137.261	0.728667	0.25883	2.81523	0.00487424	0.0219463
Ube2r2	736.527	0.728114	0.182971	3.9794	6.91e-05	0.000622673
Slc1a4	245.369	0.727755	0.151808	4.79392	1.64e-06	2.28e-05
Zfp503	85.8893	0.726082	0.272554	2.66399	0.00772198	0.0316139
Ptpdc1	74.2488	0.726045	0.227624	3.18966	0.00142439	0.00799118
Prss23	326.328	0.725973	0.168635	4.30499	1.67e-05	0.000179427
Dcn	2824.93	0.72542	0.174931	4.14688	3.37e-05	0.000334598
Gm6548	92.6834	0.723492	0.230442	3.13959	0.00169187	0.00920257
Ttc7	74.5962	0.723465	0.281329	2.5716	0.010123	0.0389896
X4632415L05Rik	90.226	0.722624	0.212408	3.40206	0.000668799	0.00427225
Gm49890	266.811	0.722457	0.21487	3.3623	0.000772972	0.00479802
Mtres1	94.1991	0.721624	0.211753	3.40785	0.000654769	0.00420662
Btg2	146.199	0.721153	0.249368	2.89192	0.00382897	0.0179505
Nfyb	117.473	0.721032	0.291898	2.47015	0.0135057	0.049259
Rps5	7239.34	0.720767	0.222706	3.23641	0.00121044	0.00699922
Myc	186.398	0.720365	0.242039	2.97623	0.00291817	0.0143402
Dzip1	65.9157	0.719329	0.217143	3.31271	0.000923981	0.00555168
Slc41a1	161.618	0.719116	0.206289	3.48597	0.000490352	0.00330756
Mcee	48.4045	0.718671	0.261342	2.74993	0.00596082	0.0258055
Vps37a	352.524	0.718296	0.267026	2.68998	0.00714559	0.029712
Ergic3	371.585	0.71824	0.21079	3.40738	0.000655906	0.00420727
Fam160b1	198.533	0.718182	0.139595	5.14477	2.68e-07	4.46e-06
Eif2ak4	98.6716	0.717256	0.192579	3.72448	0.000195718	0.00151137
Il4ra	126.361	0.71676	0.184826	3.87802	0.000105312	0.000889
Eif3h	1294.62	0.716001	0.130223	5.49829	3.83e-08	7.75e-07
Lgals3	6106.83	0.71575	0.131282	5.45201	4.98e-08	9.88e-07
Ebf1	259.66	0.715567	0.229289	3.12081	0.00180356	0.00971231
Enpp1	1219.82	0.714201	0.184557	3.86982	0.000108917	0.000914017
X2310039H08Rik	50.8204	0.713576	0.253022	2.82021	0.00479917	0.0216557
Sdf2	229.595	0.712947	0.220634	3.23135	0.00123208	0.00709552
Uaca	164.438	0.712576	0.218348	3.26349	0.00110051	0.00643953
Gtf3a	61.5517	0.712156	0.238021	2.99199	0.00277167	0.0137624
Rarg	515.952	0.711882	0.269197	2.64446	0.0081821	0.0330148
X4930523C07Rik	67.5183	0.711653	0.251015	2.8351	0.00458111	0.0208155
Lamb1	1065.41	0.71083	0.127363	5.58112	2.39e-08	5.03e-07
Dpy19l1	415.685	0.710774	0.208689	3.4059	0.000659475	0.00422231
Efnb2	280.374	0.710612	0.197984	3.58924	0.000331639	0.00237604
Cyb5a	311.075	0.710015	0.149682	4.7435	2.1e-06	2.84e-05
Paics	965.461	0.709638	0.123001	5.76935	7.96e-09	1.85e-07
Steap2	682.865	0.70938	0.235849	3.00778	0.00263167	0.013248
Lxn	223.144	0.709327	0.175779	4.03533	5.45e-05	0.000505462
Cibar1	472.419	0.708069	0.285875	2.47684	0.013255	0.0485276
Fez2	157.514	0.708058	0.190732	3.71233	0.000205362	0.00157498
Mmp2	1530.26	0.707102	0.179864	3.93132	8.45e-05	0.000735724
Grk5	65.1609	0.706925	0.229044	3.08641	0.0020259	0.0106499
Mapre3	373.956	0.70645	0.251304	2.81114	0.00493669	0.0221804
Plpp5	327.604	0.705335	0.125234	5.63215	1.78e-08	3.83e-07
Sec62	536.305	0.703634	0.23964	2.93621	0.00332246	0.0158838
Ubxn7	387.508	0.703583	0.248388	2.8326	0.00461713	0.0209549
Epb41l2	1100.54	0.703058	0.100977	6.96258	3.34e-12	1.35e-10
Zfp260	480.692	0.702938	0.235631	2.98322	0.00285235	0.0140741
Plekha1	232.854	0.701415	0.190723	3.67765	0.000235388	0.00176468
Tbl1xr1	512.899	0.701035	0.197365	3.55197	0.000382354	0.00266984
Ndrg3	387.287	0.700769	0.14969	4.68147	2.85e-06	3.73e-05
Hnrnpc	408.137	0.700571	0.189407	3.69875	0.000216662	0.00165034
Rps9	2282.14	0.700329	0.238719	2.93369	0.00334958	0.0159964
Zranb1	184.41	0.700105	0.218373	3.206	0.00134592	0.00762788
X1810013L24Rik	386.599	0.699861	0.209595	3.33911	0.000840477	0.00514259
Nsmce1	212.055	0.699465	0.19567	3.57472	0.000350597	0.00248798
Ptch1	75.5012	0.698785	0.248015	2.81752	0.00483966	0.0218195
Mrc2	359.325	0.697015	0.22643	3.07829	0.00208195	0.0109153
Tmem43	585.504	0.696644	0.11764	5.92184	3.18e-09	7.92e-08
Cd109	458.664	0.695615	0.206628	3.36651	0.000761246	0.00473356
Plcd1	73.9736	0.695457	0.242154	2.87197	0.00407924	0.0189078
Ralgds	213.188	0.695246	0.235782	2.94868	0.00319133	0.0154031
Mterf4	93.6775	0.695068	0.234647	2.96218	0.00305466	0.0148711
Lipa	292.732	0.693579	0.143448	4.83506	1.33e-06	1.88e-05
Pkd2	254.209	0.69338	0.1899	3.65129	0.000260931	0.00193124
Nsmce4a	263.094	0.692248	0.217034	3.18958	0.00142481	0.00799118
Ap1s2	450.276	0.692004	0.259478	2.66691	0.00765522	0.0313816
Fam3a	101.361	0.690949	0.253103	2.72992	0.00633504	0.0270742
Vapa	2267.61	0.690247	0.260962	2.64501	0.00816877	0.0329695
Saraf	271.601	0.689357	0.178154	3.86946	0.000109079	0.000914883
Tnfaip3	150	0.688323	0.184438	3.73199	0.000189971	0.00147243
Tprgl	530.934	0.686759	0.131093	5.2387	1.62e-07	2.87e-06
Cc2d2a	97.1114	0.684884	0.240038	2.85323	0.00432767	0.0198364
Tiparp	431.959	0.684698	0.238505	2.8708	0.00409441	0.0189725
Desi2	468.211	0.683607	0.220722	3.09714	0.00195398	0.0103447
X4931406C07Rik	180.022	0.683015	0.211141	3.23488	0.00121695	0.00702651
Dubr	140.955	0.682074	0.223095	3.05733	0.00223319	0.0115473
Magi3	336.983	0.681321	0.158136	4.30845	1.64e-05	0.000177827
Inpp5k	161.172	0.67984	0.199611	3.40583	0.000659635	0.00422231
Efna1	89.0738	0.679711	0.24851	2.73514	0.00623539	0.0267754
Ift46	551.751	0.679471	0.151233	4.49287	7.03e-06	8.34e-05
Sidt2	402.117	0.67765	0.227763	2.97525	0.00292755	0.0143759
Irf2	58.3782	0.67738	0.263623	2.5695	0.0101845	0.0391592
Mmgt2	123.717	0.677263	0.184855	3.66376	0.000248544	0.00185092
Eci2	258.519	0.677224	0.158734	4.26641	1.99e-05	0.000209551
Dtx3	247.497	0.676571	0.188786	3.5838	0.000338631	0.00241673
Ikbkg	333.02	0.676456	0.132208	5.11661	3.11e-07	5.13e-06
Dtwd1	82.3762	0.675716	0.267987	2.52145	0.0116871	0.04384
Swap70	90.6722	0.675641	0.254509	2.65468	0.00793832	0.0322386
Gzf1	232.581	0.675213	0.148846	4.53633	5.72e-06	6.95e-05
Plekhf1	57.0041	0.673075	0.269154	2.5007	0.0123947	0.0458847
Pdp1	233.338	0.671576	0.189465	3.54459	0.000393225	0.00272873
Rbms2	330.648	0.671244	0.160243	4.18893	2.8e-05	0.000284377
Hexb	450.511	0.671063	0.120506	5.56873	2.57e-08	5.38e-07
Hmox2	148.992	0.670666	0.184765	3.62982	0.000283616	0.00207755
Cd80	663.454	0.6706	0.169322	3.96051	7.48e-05	0.000663874
Elovl5	582.77	0.670574	0.157144	4.26726	1.98e-05	0.000208897
Prdm5	120.453	0.669838	0.206866	3.23803	0.00120357	0.00696717
Klf6	782.447	0.669697	0.232277	2.88318	0.00393686	0.0183783
Erp44	921.211	0.669361	0.180683	3.70462	0.000211711	0.00161892
Tacc1	580.206	0.669008	0.135275	4.94555	7.59e-07	1.13e-05
Retreg2	204.611	0.668876	0.241389	2.77095	0.00558928	0.0245084
Scnm1	163.715	0.6688	0.169927	3.93581	8.29e-05	0.000724531
Gm10136	55.0542	0.666971	0.21979	3.03458	0.00240869	0.0122912
Trim24	223.192	0.666968	0.207373	3.21628	0.00129866	0.00742443
Mmd	930.567	0.66686	0.217361	3.06799	0.00215502	0.0112233
Malsu1	150.261	0.666483	0.176195	3.78264	0.000155176	0.00123856
Fstl1	2292.54	0.666345	0.0920458	7.23928	4.51e-13	2.1e-11
Lurap1l	363.116	0.665829	0.211989	3.14086	0.00168452	0.00918171
Slc25a17	396.664	0.665638	0.146976	4.5289	5.93e-06	7.17e-05
Prps2	198.115	0.665575	0.240355	2.76913	0.00562064	0.0246115
Rbm33	274.965	0.665023	0.133248	4.99088	6.01e-07	9.32e-06
Foxo3	219.465	0.664507	0.193797	3.42888	0.000606072	0.00395043
Rnf167	113.458	0.664118	0.261029	2.54423	0.0109519	0.0415192
Mbnl2	1875.57	0.663457	0.2443	2.71575	0.00661259	0.027963
Nicn1	161.802	0.662876	0.215464	3.07651	0.00209438	0.0109551
Pqlc3	240.172	0.662438	0.16716	3.9629	7.4e-05	0.000658431
Uvssa	93.972	0.662398	0.242192	2.73501	0.00623777	0.0267754
Tgoln1	563.11	0.661489	0.197163	3.35504	0.000793525	0.00488966
Rnft1	242.578	0.661033	0.259647	2.54589	0.0109	0.041379
Uap1	247.583	0.660437	0.150105	4.39984	1.08e-05	0.000123056
Map1lc3b	434.178	0.660162	0.191838	3.44125	0.000579023	0.00380258
Stx4a	133.073	0.65928	0.227757	2.89467	0.00379563	0.0178091
Mrpl30	784.289	0.658439	0.159229	4.13517	3.55e-05	0.000350577
Sbds	307.119	0.657636	0.163217	4.02922	5.6e-05	0.000517247
Sat1	505.646	0.656892	0.235239	2.79244	0.00523118	0.023224
Riok2	175.466	0.656492	0.255455	2.56989	0.0101731	0.0391345
Asph	341.994	0.656299	0.161794	4.05639	4.98e-05	0.000469774
Mrpl45	301.942	0.656032	0.140337	4.6747	2.94e-06	3.84e-05
Pde6d	275.307	0.656002	0.156658	4.18748	2.82e-05	0.000285637
Gch1	41.0066	0.655907	0.256869	2.55347	0.0106655	0.0406922
Zcchc9	141.862	0.65576	0.210486	3.11546	0.00183659	0.00985975
Wee1	179.906	0.655521	0.249911	2.62302	0.00871548	0.0347643
Tmem218	57.1541	0.654698	0.252981	2.58794	0.00965524	0.0376506
Prkca	444.629	0.65413	0.184482	3.54576	0.000391489	0.00271789
Ddx52	162.142	0.653755	0.249321	2.62214	0.00873799	0.0348075
Prrx2	200.126	0.653583	0.220443	2.96487	0.00302813	0.0147603
Srp72	899.092	0.653375	0.172872	3.77953	0.000157125	0.00125044
Ccdc136	42.1361	0.65327	0.260871	2.50419	0.0122732	0.0455694
Mrrf	178.21	0.652939	0.194707	3.35344	0.000798133	0.00491226
Gsap	141.295	0.652354	0.203721	3.20219	0.00136389	0.00771298
Fn1	17958.9	0.651129	0.247556	2.63023	0.0085326	0.0341827
Tmem128	128.135	0.649903	0.250279	2.59671	0.00941211	0.0369415
Vmac	119.996	0.649322	0.204017	3.18268	0.00145916	0.00815758
Mgme1	41.2428	0.648273	0.263112	2.46387	0.0137445	0.0498632
Tmem39a	260.022	0.647368	0.125685	5.15071	2.6e-07	4.34e-06
Rpl37a	221.628	0.646852	0.200668	3.2235	0.00126636	0.00727427
Emp1	3048.98	0.646477	0.175931	3.6746	0.000238223	0.00178367
Rhoq	734.419	0.646459	0.194707	3.32017	0.000899636	0.00543457
Pde8a	208.091	0.646233	0.136499	4.73435	2.2e-06	2.95e-05
Postn	382.042	0.645024	0.180391	3.57571	0.000349279	0.00248295
Ift57	152.054	0.644521	0.190256	3.38765	0.000704953	0.00444702
Marchf5	224.92	0.644447	0.217128	2.96804	0.00299701	0.0146267
Map2k1	404.497	0.643253	0.162319	3.9629	7.4e-05	0.000658431
Syf2	268.31	0.642035	0.19259	3.33368	0.000857049	0.00522157
Zbtb44	158.23	0.640184	0.193123	3.3149	0.000916772	0.0055147
Aga	194.418	0.639703	0.246765	2.59236	0.00953205	0.0373188
Gm26532	284.68	0.638995	0.187843	3.40176	0.000669541	0.00427525
Rsrc1	275.035	0.638574	0.177827	3.59099	0.000329421	0.00236664
Gdi2	2225.01	0.637437	0.136896	4.65635	3.22e-06	4.15e-05
Atxn10	1373.72	0.637162	0.115941	5.49556	3.89e-08	7.85e-07
Edem2	176.639	0.637046	0.205091	3.10616	0.00189533	0.0100921
Laptm4a	5425.13	0.635713	0.189537	3.35402	0.000796457	0.00490388
Srfbp1	134.418	0.634268	0.206584	3.07026	0.00213869	0.0111531
Fbln5	185.58	0.633903	0.250297	2.5326	0.011322	0.0426746
Atrnl1	226.077	0.632284	0.193346	3.27022	0.00107464	0.00633073
Aimp1	255.491	0.631612	0.197023	3.20577	0.001347	0.00763053
Tgfbr3	162.439	0.631545	0.180573	3.49745	0.00046973	0.00318765
Pbx2	178.86	0.631097	0.191152	3.30154	0.000961564	0.00575104
Ctps2	341.934	0.63007	0.164692	3.82575	0.000130372	0.00106554
Mms19	214.648	0.629489	0.203784	3.089	0.00200828	0.0105812
Hmga1b	235.728	0.629288	0.251225	2.50488	0.0122494	0.0455135
Pygb	156.673	0.629123	0.209896	2.99731	0.0027237	0.0135804
Gyg	473.165	0.628893	0.148596	4.23224	2.31e-05	0.000240041
Tes	798.527	0.628794	0.116714	5.38747	7.15e-08	1.37e-06
Fzd7	308.781	0.628195	0.165472	3.79639	0.000146818	0.00118026
Dynap	618.299	0.627606	0.209135	3.00097	0.00269123	0.0134699
Mosmo	132.621	0.626466	0.229319	2.73185	0.00629796	0.0269746
Tsc22d2	454.821	0.626373	0.229615	2.72793	0.00637332	0.0271933
Rpl4	3615.49	0.626082	0.180855	3.46178	0.000536614	0.00357026
Trmt2b	141.133	0.625876	0.159943	3.91312	9.11e-05	0.000785607
Lhfp	119.076	0.625369	0.213776	2.92535	0.00344069	0.0163791
Rpl37	806.337	0.622845	0.222055	2.80491	0.005033	0.0225163
Nub1	202.28	0.622201	0.170625	3.64659	0.000265741	0.00196313
Prxl2c	170.146	0.621956	0.164463	3.78175	0.00015573	0.00124235
Vdac1	1991.6	0.621927	0.140572	4.42426	9.68e-06	0.00011122
Reep4	99.5948	0.62192	0.229874	2.70548	0.00682062	0.0286105
Msl3	199.863	0.620986	0.182803	3.39703	0.00068122	0.00432866
Smim19	159.89	0.620322	0.183292	3.38433	0.000713518	0.00448525
Polr1c	129.533	0.620274	0.186419	3.32732	0.000876868	0.0053236
Il10rb	100.155	0.61955	0.206728	2.99693	0.00272713	0.0135932
Ndufaf3	71.5993	0.618763	0.25009	2.47416	0.0133551	0.0488346
Pld2	101.93	0.618184	0.238244	2.59476	0.00946579	0.0371243
Fosl2	500.698	0.618159	0.171772	3.59872	0.000319791	0.00230761
Kif3c	91.5478	0.617987	0.238272	2.59362	0.00949719	0.037225
Kdm3a	377.034	0.617837	0.18396	3.35854	0.000783547	0.00484915
Gys1	303.9	0.617021	0.236775	2.60594	0.00916214	0.0361595
Sri	624.08	0.615589	0.204236	3.01411	0.00257732	0.0130276
Trim56	96.2951	0.614932	0.218437	2.81514	0.00487557	0.0219463
X1700025G04Rik	83.3103	0.614024	0.221528	2.77177	0.00557518	0.0244671
Pip4p1	276.234	0.613792	0.207781	2.95404	0.00313641	0.0151943
Ccnk	159.229	0.6137	0.244458	2.51045	0.0120576	0.0449181
Lman1	752.098	0.61356	0.18342	3.34512	0.000822478	0.00504625
Eef1a1	5898.37	0.613538	0.193423	3.172	0.00151392	0.00841272
Tpbg	330.308	0.613338	0.172941	3.54651	0.000390369	0.00271441
Erlin1	248.308	0.613206	0.161866	3.78835	0.00015165	0.00121475
Zfand6	295.169	0.61115	0.232569	2.62782	0.00859341	0.0343824
Arfgap3	646.349	0.609383	0.180057	3.38438	0.000713395	0.00448525
Pkm	2834.73	0.60912	0.246397	2.4721	0.013432	0.0490405
Zfp445	176.168	0.608732	0.223813	2.71983	0.00653153	0.0276675
Meis1	135.563	0.608222	0.198941	3.05729	0.00223345	0.0115473
Gypc	356.234	0.605755	0.192992	3.13875	0.00169667	0.00922229
Hbs1l	293.269	0.605491	0.138754	4.36378	1.28e-05	0.000142933
Crtap	362.689	0.604584	0.225717	2.67851	0.00739514	0.030497
Fbxl4	95.3262	0.604496	0.240479	2.51372	0.0119465	0.0445891
Ddx50	282.082	0.604479	0.238675	2.53265	0.0113205	0.0426746
Fam102b	291.559	0.604179	0.204343	2.95669	0.00310958	0.015115
Cox7a2l	161.039	0.604091	0.242466	2.49144	0.0127226	0.0469048
Hibadh	348.9	0.603172	0.149355	4.03851	5.38e-05	0.000499545
Dmtf1	196.222	0.603144	0.221333	2.72505	0.00642915	0.0273496
Snx24	164.561	0.602784	0.183749	3.28048	0.00103631	0.00613954
Rnf19b	197.048	0.602055	0.181543	3.31631	0.000912143	0.00549318
Lgr4	156.209	0.600005	0.222334	2.69866	0.00696194	0.0291105
Cox14	329.337	0.599631	0.205341	2.92017	0.00349839	0.0166234
Csnk2a2	316.986	0.598021	0.147459	4.05549	5e-05	0.000470742
Ttc7b	146.855	0.597699	0.186607	3.20298	0.00136012	0.00769441
Kdm5b	235.871	0.596642	0.167588	3.56018	0.000370603	0.00260412
Tent4b	155.151	0.596639	0.199334	2.99316	0.00276101	0.0137228
Wls	2062.47	0.595774	0.165519	3.59943	0.000318916	0.00230278
Dnase1l1	157.099	0.59576	0.167792	3.55059	0.000384372	0.00268035
Mdm4	241.697	0.595578	0.240079	2.48076	0.0131102	0.0480851
Kcnj2	267.262	0.595187	0.22392	2.65804	0.00785968	0.0320022
Clk3	136.454	0.594792	0.197877	3.00587	0.00264822	0.0132946
Czib	209.665	0.594266	0.179697	3.30704	0.000942886	0.00565011
Acap2	336.974	0.593196	0.183697	3.22921	0.00124133	0.00713833
Zfp945	110.347	0.591639	0.23947	2.47062	0.0134881	0.0492176
Plekha3	335.803	0.590908	0.161742	3.65341	0.000258782	0.00191895
Fmn1	157.872	0.589551	0.235349	2.50501	0.0122447	0.0455135
Ntan1	185.57	0.589421	0.180344	3.26832	0.00108188	0.00636621
Tep1	166.202	0.589192	0.172602	3.41358	0.000641147	0.00413096
Tmem87b	181.358	0.588972	0.195904	3.00644	0.00264329	0.0132946
Serinc1	2337.21	0.588127	0.231205	2.54375	0.0109669	0.0415559
Rhou	163.251	0.587639	0.150667	3.90026	9.61e-05	0.000821768
Copz2	339.011	0.587169	0.164743	3.56414	0.000365049	0.00256961
Ube2h	296.815	0.587102	0.164275	3.5739	0.0003517	0.00249456
Ythdc1	222.234	0.586432	0.191854	3.05666	0.00223821	0.0115605
Vegfc	82.004	0.585814	0.200878	2.91626	0.00354251	0.0168037
Tmod3	444.499	0.58529	0.172565	3.3917	0.000694604	0.00439589
Npc2	1610.02	0.585148	0.168303	3.47675	0.000507526	0.00340828
Arid5b	732.409	0.584308	0.146744	3.98182	6.84e-05	0.000616857
Qsox1	312.375	0.583889	0.206389	2.82907	0.00466842	0.0211326
Peli2	286.635	0.582167	0.174714	3.33211	0.000861901	0.00524909
Plod3	246.736	0.581851	0.235327	2.47252	0.0134164	0.0490067
Ddr2	724.601	0.581787	0.150232	3.87259	0.000107686	0.000906602
Lgmn	615.816	0.579877	0.132912	4.36286	1.28e-05	0.000143329
Pon3	128.864	0.579764	0.19563	2.96358	0.00304087	0.0148144
Ube2e2	129.73	0.579483	0.187753	3.08641	0.00202588	0.0106499
Fbxo38	206.59	0.578855	0.153769	3.76445	0.000166913	0.00131948
Sdc4	747.933	0.577963	0.17773	3.25191	0.00114632	0.00667276
H1f0	1289.39	0.577294	0.107729	5.35877	8.38e-08	1.57e-06
Slc12a6	294.142	0.576772	0.172816	3.33748	0.000845407	0.00517074
Xbp1	1382.47	0.576685	0.146732	3.93018	8.49e-05	0.000738397
Smad4	281.536	0.576018	0.12885	4.47045	7.81e-06	9.17e-05
Dlc1	143.294	0.576008	0.180123	3.19786	0.0013845	0.00780707
Rnf145	411.226	0.574954	0.145085	3.96288	7.41e-05	0.000658431
Ccnt1	268.643	0.574949	0.202905	2.83359	0.00460282	0.020896
Slc50a1	207.355	0.574697	0.193323	2.97272	0.0029517	0.0144506
Foxo1	178.457	0.574344	0.146356	3.92429	8.7e-05	0.000755361
Cnnm2	84.2971	0.574185	0.209025	2.74697	0.00601494	0.0259753
Idh3b	301.639	0.573983	0.20282	2.83001	0.00465459	0.0210882
Fip1l1	266.523	0.573635	0.183242	3.13048	0.00174522	0.00944034
Sec23a	475.001	0.573528	0.217803	2.63324	0.00845745	0.0339424
Banp	79.4654	0.573489	0.217626	2.63521	0.0084085	0.0337632
Dcaf12	297.099	0.573142	0.130124	4.4046	1.06e-05	0.000120651
Trnau1ap	133.15	0.572288	0.224502	2.54915	0.0107987	0.0410876
Fnbp1	152.966	0.570678	0.165209	3.45428	0.000551757	0.00365259
Krtcap2	619.331	0.570471	0.205116	2.78121	0.00541569	0.0238943
Frg1	130.938	0.569941	0.202698	2.81178	0.00492685	0.0221426
Zbtb25	146.965	0.569201	0.21157	2.69037	0.00713723	0.0296851
Anxa8	510.435	0.56892	0.229043	2.4839	0.0129953	0.0477307
Gdi1	717.937	0.56874	0.122944	4.62601	3.73e-06	4.73e-05
Trafd1	111.894	0.567212	0.230182	2.46419	0.0137324	0.0498424
Ahsa1	174.569	0.567138	0.192053	2.95303	0.00314668	0.0152292
Ccdc50	551.279	0.566026	0.205516	2.75417	0.00588418	0.0255337
Itpr2	201.572	0.565114	0.155472	3.63483	0.000278165	0.0020424
Qars	309.119	0.56293	0.204699	2.75005	0.0059587	0.0258035
Chp1	460.871	0.561376	0.13136	4.27357	1.92e-05	0.000203755
Prkag2	81.9877	0.56081	0.207992	2.6963	0.00701142	0.0292862
Rint1	80.5349	0.559496	0.206479	2.70969	0.00673453	0.0283259
Rpl27a	151.664	0.558622	0.216252	2.5832	0.0097889	0.0380299
Sap30l	84.1001	0.558499	0.224663	2.48594	0.012921	0.0475467
Thbs2	987.764	0.558231	0.122536	4.55564	5.22e-06	6.37e-05
Stx7	549.132	0.55815	0.137314	4.06477	4.81e-05	0.000454042
X1700037H04Rik	131.978	0.558096	0.22309	2.50166	0.0123612	0.0458421
Utp3	189.522	0.557982	0.187867	2.97008	0.00297721	0.0145573
Chmp5	981.173	0.556752	0.187059	2.97635	0.00291706	0.0143402
Arl1	250.241	0.555787	0.206821	2.68729	0.00720347	0.0298701
Trim44	232.787	0.555375	0.14298	3.88427	0.000102637	0.00086923
Dgka	99.4901	0.555342	0.195182	2.84524	0.00443776	0.0202731
Sh3d19	687.071	0.554566	0.104687	5.2974	1.17e-07	2.15e-06
Klf11	98.6211	0.554208	0.180708	3.06688	0.00216308	0.011254
Ppp1r12a	417.873	0.552407	0.217359	2.54145	0.0110395	0.0417906
Srr	117.298	0.551701	0.210043	2.62662	0.00862383	0.0344655
Fnbp4	227.793	0.551667	0.166824	3.30688	0.00094342	0.00565114
X2810025M15Rik	209.943	0.550382	0.204918	2.68586	0.00723429	0.0299537
Atp5c1	1866.27	0.548409	0.145443	3.77061	0.000162846	0.00129254
Atxn7l1	159.123	0.548371	0.212459	2.58107	0.00984943	0.0382367
Plscr4	129.64	0.547407	0.195313	2.80272	0.00506733	0.0226441
Rab11a	578.356	0.546363	0.174583	3.12953	0.00175085	0.00946426
Zfand3	540.861	0.544727	0.207863	2.62061	0.00877717	0.0349216
Yy1	445.48	0.544388	0.169044	3.2204	0.00128013	0.00734262
Fbxo3	380.573	0.543686	0.217539	2.49926	0.0124453	0.0460342
Scp2	162.418	0.543472	0.186924	2.90745	0.00364393	0.01719
Ifngr1	223.276	0.542742	0.161977	3.35074	0.000805948	0.00495459
Pdpn	1329.44	0.542701	0.136131	3.98661	6.7e-05	0.000605574
Egfr	244.999	0.542196	0.164609	3.29384	0.000988292	0.00589515
Golga4	212.463	0.541725	0.18177	2.98027	0.00287993	0.0141879
Sugt1	455.326	0.541572	0.211433	2.56143	0.0104241	0.0399335
Vamp3	888.203	0.541415	0.187581	2.8863	0.00389794	0.0182237
Acvr1	282.908	0.541064	0.138335	3.91127	9.18e-05	0.000790366
Lrrk1	329.935	0.539627	0.203896	2.64657	0.00813115	0.0328515
Mustn1	1014.67	0.539508	0.206189	2.61657	0.00888194	0.0352936
Tnpo2	490.34	0.539153	0.188494	2.86032	0.00423214	0.019484
Eya1	109.574	0.538712	0.214522	2.51122	0.0120316	0.0448463
Ddah1	191.507	0.538479	0.192289	2.80037	0.00510446	0.0227711
Zc3h14	635.017	0.536567	0.159275	3.36881	0.000754926	0.00469799
Irs2	84.892	0.536001	0.201991	2.65359	0.00796403	0.0323096
Ocrl	257.074	0.534768	0.139045	3.84602	0.000120053	0.000992063
Ankrd50	219.676	0.533206	0.182049	2.92891	0.00340153	0.0162198
Chmp2a	360.641	0.529213	0.184771	2.86416	0.00418115	0.0193173
Marf1	431.587	0.528101	0.165403	3.19281	0.00140898	0.0079279
Copg2	298.5	0.527585	0.138497	3.80937	0.000139324	0.00112987
Asb3	141.279	0.527344	0.196278	2.68673	0.00721561	0.0298922
Csnk1d	409.806	0.527057	0.138983	3.79225	0.000149288	0.00119828
Tram1	646.143	0.526992	0.196122	2.68706	0.00720839	0.0298701
Tpm4	2992.1	0.526737	0.168689	3.12254	0.00179298	0.00966198
Fcf1	124.331	0.525396	0.195497	2.6875	0.00719901	0.0298628
Csrp1	491.595	0.525007	0.150788	3.48176	0.000498137	0.00334998
Ccdc107	100.755	0.52463	0.184735	2.83991	0.00451268	0.0205343
Ttc3	875.476	0.524364	0.149549	3.50631	0.000454365	0.0030941
Creg1	202.293	0.524076	0.15179	3.45263	0.00055514	0.00367034
Pdia5	144.911	0.522871	0.194169	2.69286	0.00708413	0.0295241
Anxa3	1275.15	0.522825	0.197012	2.65377	0.00795975	0.0323006
Tbrg1	473.876	0.521593	0.168069	3.10345	0.00191278	0.0101678
Tmem167	859.045	0.520855	0.175455	2.9686	0.00299158	0.0146139
Adgrl2	232.374	0.520527	0.163286	3.18783	0.00143344	0.00803097
Hoxc9	107.934	0.520328	0.20542	2.533	0.0113092	0.0426468
Jcad	543.446	0.520192	0.160781	3.2354	0.00121472	0.00701876
Zcchc24	1568.89	0.519857	0.167237	3.10851	0.00188035	0.0100431
Epn2	323.731	0.518533	0.199242	2.60253	0.00925392	0.0364667
Csgalnact1	177.016	0.518372	0.207593	2.49706	0.0125229	0.0462994
Gid4	140.668	0.518133	0.169385	3.05891	0.00222142	0.0115079
Ppp2r5a	181.329	0.517438	0.173018	2.99067	0.0027837	0.0138062
Tmem248	281.167	0.515968	0.15404	3.34958	0.000809347	0.00497347
Nudt2	197.831	0.515652	0.19378	2.66101	0.00779059	0.0318018
Ranbp9	393.372	0.515512	0.174434	2.95534	0.00312329	0.0151542
Sumo1	150.756	0.514417	0.200588	2.56455	0.010331	0.0396158
Nus1	360.887	0.513878	0.165361	3.10761	0.00188609	0.0100669
Las1l	89.5389	0.512968	0.202392	2.53452	0.0112601	0.0425026
Ypel5	417.133	0.512039	0.188221	2.72041	0.00652019	0.0276469
Wasl	348.977	0.511204	0.204466	2.50019	0.0124126	0.045935
Fermt2	1005.35	0.510615	0.14223	3.59006	0.000330599	0.00237188
Trim27	219.038	0.510411	0.146336	3.48794	0.000486758	0.00328614
Txndc17	765.336	0.509552	0.164404	3.09939	0.00193917	0.0102767
Sec63	567.696	0.509105	0.200512	2.53903	0.0111161	0.0420196
Riok3	541.905	0.508203	0.186742	2.72142	0.00650014	0.0275842
Nob1	130.996	0.507891	0.184131	2.75832	0.00580996	0.0253055
Smap2	139.827	0.505751	0.160587	3.14938	0.00163617	0.00895438
Fat4	113.479	0.50487	0.197722	2.55343	0.0106666	0.0406922
N4bp1	330.491	0.504439	0.124382	4.05556	5e-05	0.000470742
Gng12	859.166	0.503823	0.139213	3.61909	0.000295644	0.00215419
Axl	1251.38	0.503055	0.0930456	5.40654	6.43e-08	1.25e-06
Suds3	247.296	0.501869	0.174616	2.87413	0.00405136	0.0188175
Gpr108	176.537	0.501571	0.202974	2.47111	0.0134696	0.0491616
Scamp1	219.241	0.500941	0.191999	2.60909	0.00907846	0.0359176
Cdin1	140.476	0.500625	0.180239	2.77756	0.00547684	0.0241166
Sntb2	320.69	0.500004	0.197239	2.53502	0.0112442	0.0424528
Pik3ca	404.016	0.498504	0.18591	2.68142	0.00733094	0.0302899
Cdyl	87.4115	0.497897	0.190303	2.61634	0.00888786	0.0353036
Runx2	299.915	0.497812	0.15469	3.21813	0.00129027	0.00738457
Rsrp1	658.795	0.495871	0.17562	2.82355	0.00474957	0.0214689
Capg	966.178	0.495764	0.188402	2.63141	0.00850302	0.0340817
Tmem256	450.058	0.495752	0.192716	2.57246	0.010098	0.0389221
Cox8a	1112.29	0.495622	0.192062	2.58054	0.00986464	0.0382673
Nrp1	218.293	0.493883	0.156908	3.1476	0.00164617	0.00900396
Psap	3670.37	0.493579	0.183802	2.68538	0.00724468	0.0299888
Asb5	2339.77	0.490071	0.142821	3.43136	0.000600564	0.00391942
Cdc42ep3	769.375	0.489303	0.111256	4.39797	1.09e-05	0.000123851
Dock9	127.548	0.489054	0.175458	2.78729	0.00531501	0.0235362
Kcmf1	537.863	0.488639	0.113828	4.2928	1.76e-05	0.000188152
St13	1418.75	0.487449	0.158671	3.07207	0.0021258	0.0110969
Calcoco1	406.392	0.487253	0.148811	3.27431	0.00105919	0.00625147
Stoml2	204.58	0.487014	0.177782	2.73939	0.00615528	0.0264865
Pcnx	280.327	0.486187	0.148885	3.26553	0.0010926	0.00641483
Prkd3	617.885	0.485093	0.189571	2.5589	0.0105005	0.040187
Arhgap29	685.005	0.483087	0.193182	2.50068	0.0123954	0.0458847
Me1	179.65	0.481355	0.168425	2.85798	0.00426344	0.0196166
Zpr1	197.233	0.481328	0.157367	3.05862	0.00222357	0.0115127
Ehbp1	124.334	0.481286	0.191657	2.51119	0.0120326	0.0448463
Rchy1	277.839	0.481033	0.177179	2.71495	0.00662851	0.0280152
Stx8	397.865	0.480914	0.175046	2.74736	0.00600768	0.0259511
Mmp11	261.196	0.480787	0.184761	2.60221	0.00926249	0.0364913
Insr	205.619	0.480603	0.194921	2.46563	0.0136774	0.0497256
Sesn1	173.471	0.479584	0.186868	2.56643	0.0102751	0.0394398
Atf7	746.057	0.476765	0.132801	3.59006	0.000330605	0.00237188
Mtus1	142.536	0.476366	0.167734	2.84	0.00451129	0.020534
Snapin	738.795	0.47488	0.182848	2.59713	0.00940055	0.0369146
[truncated: 2,326 more rows]

## Sheet: H&N->Diff-H vs N&H->Diff-N 96h
Gene	baseMean	log2FoldChange	lfcSE	stat	pvalue	padj
Gm34314	15.1634	8.85431	1.33779	6.6186	3.63e-11	1.13e-09
X2610528A11Rik	282.173	8.24784	0.606893	13.5903	4.57e-42	1.41e-39
Aire	15.3438	8.0441	1.31947	6.09645	1.08e-09	2.95e-08
Car9	898.501	7.85228	0.338494	23.1977	4.81e-119	2.51e-115
Sprr2e	6.196	7.80661	1.37883	5.66174	1.5e-08	3.6e-07
Nos2	19.2018	7.29624	1.09871	6.64074	3.12e-11	9.84e-10
Kcna4	11.1957	7.14626	1.24479	5.74095	9.41e-09	2.31e-07
Serpina3n	7.21157	7.06005	1.34901	5.23349	1.66e-07	3.31e-06
Apln	202.81	6.64346	0.471844	14.0798	5.06e-45	1.84e-42
Gm34224	3.52054	6.59007	1.40595	4.68727	2.77e-06	4.53e-05
Cyp1a1	2.77494	6.427	1.60071	4.0151	5.94e-05	0.000697734
Sprr2h	2.51709	6.14439	1.61685	3.80023	0.000144564	0.00155966
Adm	31.9332	5.87425	0.908202	6.46799	9.93e-11	2.99e-09
Sprr2g	6.12995	5.82379	1.3737	4.2395	2.24e-05	0.000293375
Mgarp	69.9549	5.54439	0.48363	11.4641	2e-30	3.1e-28
Marchf1	2.46388	5.42501	1.58722	3.41792	0.000631005	0.00558534
Nppc	4.18652	5.3422	1.429	3.73841	0.000185189	0.00193535
Slc2a3	10.4486	5.30567	1.10545	4.79954	1.59e-06	2.69e-05
Ncf4	2.90082	5.27832	1.45651	3.62396	0.000290126	0.00286399
Gpr35	100.433	5.20974	0.342967	15.1902	4.11e-52	2.38e-49
Car12	58.505	5.09102	0.490331	10.3828	2.97e-25	3.1e-23
Cdk15	2.30387	5.00393	1.50307	3.32914	0.000871157	0.00731063
Ppp1r3c	11.9549	4.93475	0.8122	6.07578	1.23e-09	3.35e-08
Angptl7	3.92384	4.9251	1.36371	3.61153	0.000304393	0.00298416
Sbsn	6.08878	4.92267	1.37255	3.58652	0.000335119	0.0032448
Gm43618	3.44505	4.86039	1.54255	3.15089	0.00162776	0.0122559
Adh1	6.8853	4.80853	1.22187	3.93539	8.31e-05	0.00094079
Vwa1	77.6449	4.76931	0.43022	11.0857	1.47e-28	1.99e-26
Scara5	28.9462	4.73046	0.536722	8.81362	1.21e-18	7.88e-17
Gm12056	3.9289	4.71215	1.35207	3.48515	0.000491869	0.00451966
Lypd6b	3.10632	4.68171	1.49005	3.14198	0.0016781	0.0125625
Mctp2	30.2023	4.68118	0.539236	8.68113	3.92e-18	2.45e-16
Selenbp1	8.32402	4.66108	0.879995	5.29671	1.18e-07	2.42e-06
Dlx4	2.71262	4.62867	1.46687	3.15548	0.00160233	0.0121084
Prss22	2.56325	4.59965	1.6136	2.85054	0.00436445	0.0278685
Gm12868	2.52637	4.58361	1.43077	3.2036	0.00135719	0.0105585
Gm2875	2.38908	4.58114	1.47752	3.10057	0.0019315	0.0142351
Tmem240	2.65065	4.55413	1.52322	2.9898	0.00279158	0.0192609
Gm5886	24.0318	4.53298	0.664346	6.82323	8.9e-12	2.99e-10
Plek	23.7155	4.5293	0.542071	8.35555	6.51e-17	3.66e-15
Slc7a4	2.83789	4.47041	1.46518	3.05109	0.00228012	0.0162806
Efemp1	154.85	4.4601	0.301718	14.7824	1.9e-49	8.78e-47
Cd55os	6.03351	4.39581	1.04194	4.21889	2.46e-05	0.000315454
X0610010K14Rik	2.3462	4.39263	1.59189	2.75938	0.00579117	0.0351325
Prdm1	20.0252	4.38961	0.520855	8.42769	3.53e-17	2.02e-15
Rgs11	13.7323	4.3868	0.833192	5.26505	1.4e-07	2.83e-06
Ptges	4.10269	4.38617	1.37998	3.17842	0.00148078	0.0113809
Enpp2	139.244	4.35874	0.344295	12.6599	9.86e-37	2.27e-34
Vldlr	137.941	4.28957	0.282054	15.2083	3.11e-52	1.95e-49
Il13ra2	12.085	4.25848	0.750239	5.67616	1.38e-08	3.32e-07
Ndrg1	1794.42	4.25774	0.160007	26.6097	5.25e-156	4.11e-152
Ankrd37	81.2464	4.25761	0.351821	12.1016	1.04e-33	2e-31
Ptgfr	97.2251	4.21252	0.364772	11.5484	7.52e-31	1.18e-28
Tmprss11b	127.875	4.18226	0.378222	11.0577	2.01e-28	2.67e-26
Adm2	6.2761	4.13408	1.3044	3.16932	0.00152794	0.0116866
Aldoc	20.6311	4.1246	0.653327	6.31322	2.73e-10	7.96e-09
Tgfbi	5.74093	4.11009	1.16639	3.52376	0.000425464	0.00401838
Csf2rb	16.8663	4.09589	0.597682	6.85297	7.23e-12	2.46e-10
Galnt15	56.6362	4.07621	0.457042	8.91868	4.72e-19	3.2e-17
Gda	32.8021	4.07471	0.594747	6.85117	7.32e-12	2.47e-10
Gm15441	2.52855	4.06258	1.43146	2.83806	0.00453889	0.028762
Gm13464	2.49419	4.04473	1.46103	2.76841	0.00563306	0.0343595
Rapgef5	4.63892	4.03285	1.36825	2.94745	0.00320403	0.021584
Sprr1a	299.058	4.02625	0.402685	9.99852	1.55e-23	1.45e-21
Eno2	149.739	3.99298	0.318564	12.5343	4.85e-36	1.1e-33
Tbx3os1	2.87456	3.98457	1.43641	2.77398	0.00553753	0.033847
Pyroxd2	4.54003	3.93166	1.34526	2.92259	0.00347135	0.0231069
Bnip3	121.879	3.92759	0.300595	13.0661	5.15e-39	1.37e-36
Ero1a	464.523	3.92288	0.263315	14.8981	3.39e-50	1.72e-47
Gm43081	3.0352	3.91393	1.42226	2.75192	0.00592473	0.035653
Orm1	3.70347	3.86903	1.26561	3.05706	0.00223521	0.0160215
Nxph2	10.5339	3.84981	0.854315	4.50631	6.6e-06	9.84e-05
Inmt	5.81832	3.83834	1.40138	2.73897	0.00616326	0.0367638
Thbd	331.558	3.83805	0.17091	22.4566	1.1e-111	4.32e-108
Gm45745	7.74634	3.82497	1.19405	3.20334	0.00135842	0.0105628
Ppl	16.3613	3.80302	0.671325	5.66495	1.47e-08	3.54e-07
Gipr	6.52395	3.781	0.894582	4.22656	2.37e-05	0.000306629
Gm16754	11.5928	3.7785	0.814314	4.6401	3.48e-06	5.55e-05
Enpp3	346.942	3.74081	0.223758	16.7181	9.67e-63	1.01e-59
Ces1a	4.46035	3.73174	0.951646	3.92135	8.81e-05	0.000995192
Igfbp3	72.4157	3.69402	0.255459	14.4603	2.16e-47	8.68e-45
Gpx3	664.697	3.67576	0.24145	15.2237	2.46e-52	1.61e-49
Pfkfb3	166.314	3.65763	0.233768	15.6464	3.51e-55	2.9e-52
Cblif	5.87257	3.64968	1.06892	3.41437	0.000639294	0.0056396
Kng2	21.3787	3.64635	0.586902	6.21288	5.2e-10	1.46e-08
Psca	15.1668	3.59725	0.711466	5.0561	4.28e-07	7.97e-06
X1810021B22Rik	5.80454	3.56469	1.01392	3.51575	0.000438519	0.00412371
Xdh	58.4052	3.55083	0.387621	9.16057	5.16e-20	3.78e-18
Ppp4r4	4.35751	3.53273	1.22194	2.89108	0.00383918	0.025045
Sybu	6.56255	3.52675	1.20347	2.93048	0.00338437	0.0225855
Slpi	47.3068	3.52635	0.458704	7.68763	1.5e-14	6.85e-13
E130102H24Rik	7.59713	3.51737	0.97904	3.59268	0.000327299	0.00317496
Ush1g	3.53482	3.51364	1.27371	2.7586	0.00580503	0.0351724
Cd33	10.0259	3.50542	0.632728	5.54017	3.02e-08	6.81e-07
Fxyd1	9.86953	3.47124	1.03106	3.36667	0.000760821	0.00652085
AU021092	101.18	3.42673	0.315527	10.8604	1.78e-27	2.23e-25
Krt19	341.518	3.42441	0.257741	13.2862	2.78e-40	7.79e-38
Mif.ps8	35.515	3.41429	0.536043	6.36943	1.9e-10	5.6e-09
Gm12867	4.67138	3.41189	1.03797	3.28706	0.00101238	0.00826998
Ak4	60.091	3.38759	0.35231	9.61535	6.89e-22	5.87e-20
Tslp	137.103	3.38714	0.300483	11.2723	1.8e-29	2.63e-27
Il33	1045.36	3.34808	0.227727	14.7022	6.24e-49	2.72e-46
Cck	28.7697	3.33071	0.450933	7.38627	1.51e-13	6.33e-12
Rtl5	10.3213	3.31635	0.774912	4.27965	1.87e-05	0.00025058
Lrrn3	24.8423	3.31023	0.545382	6.06956	1.28e-09	3.46e-08
Ache	7.85679	3.30653	0.82882	3.98944	6.62e-05	0.000768473
Tmem45a	512.745	3.28799	0.241819	13.5969	4.18e-42	1.31e-39
Serpina6	5.19973	3.28507	1.067	3.0788	0.00207834	0.0151161
Arrdc4	4.56534	3.28472	1.0619	3.09325	0.0019798	0.0145229
Qpct	75.4802	3.26724	0.299327	10.9153	9.74e-28	1.23e-25
Ndrg2	207.611	3.26346	0.244975	13.3216	1.73e-40	4.94e-38
Ngfr	7.46906	3.2602	1.23563	2.63849	0.00832762	0.0469244
Hmgcll1	12.7181	3.25156	0.647967	5.01809	5.22e-07	9.58e-06
Acap1	7.60506	3.24892	0.814164	3.9905	6.59e-05	0.000766185
Col15a1	3.7667	3.24221	1.0765	3.0118	0.00259701	0.0182069
Kcnj16	19.7241	3.23974	0.554136	5.84647	5.02e-09	1.27e-07
Car8	44.9846	3.22643	0.419041	7.69955	1.37e-14	6.28e-13
Mt2	377.739	3.21683	0.336144	9.5698	1.07e-21	8.88e-20
Mt1	2012.02	3.20569	0.412103	7.77884	7.32e-15	3.47e-13
Tnfrsf9	14.7575	3.18835	0.588292	5.41967	5.97e-08	1.27e-06
Gm16124	4.28813	3.18586	1.09362	2.91313	0.00357821	0.023704
Fam110c	10.7684	3.17336	0.591661	5.36348	8.16e-08	1.7e-06
Pdk1	607.545	3.11872	0.179826	17.343	2.23e-67	2.5e-64
P4ha2	370.791	3.10451	0.176895	17.55	5.95e-69	7.77e-66
Slurp1	32.8993	3.10436	0.424567	7.31183	2.64e-13	1.07e-11
Gm44763	5.35891	3.10192	0.890909	3.48175	0.00049815	0.00456667
Epm2a	19.9822	3.08448	0.465391	6.62771	3.41e-11	1.07e-09
Rnase1	9.15296	3.07141	0.867902	3.53888	0.000401821	0.00381946
Btc	51.2244	3.0567	0.401867	7.60625	2.82e-14	1.27e-12
Gm28710	15.6696	3.05657	0.59374	5.148	2.63e-07	5.08e-06
Abca1	80.329	3.04789	0.285405	10.6792	1.27e-26	1.5e-24
Olfr920	6.51278	3.03506	0.843443	3.59841	0.000320163	0.00311345
Hpse	52.0144	3.02264	0.33848	8.93004	4.26e-19	2.9e-17
X2900052L18Rik	6.80119	3.02049	0.921316	3.27846	0.00104377	0.00849536
Gabrb2	6.39585	3.0028	0.762832	3.93638	8.27e-05	0.000937613
Htra3	208.312	2.97161	0.31994	9.28803	1.57e-20	1.21e-18
Enpep	6.51777	2.97135	0.856379	3.46967	0.000521096	0.00473273
Lama4	40.975	2.94805	0.366495	8.04389	8.7e-16	4.49e-14
Eif1ad7	7.57118	2.93971	0.993877	2.95782	0.00309824	0.0209526
Fmo2	24.6934	2.93934	0.550984	5.33471	9.57e-08	1.99e-06
X2410012E07Rik	5.93203	2.93804	1.01391	2.89774	0.00375866	0.0245913
Rorc	5.14745	2.93626	0.903206	3.25093	0.00115029	0.0092141
C3	5.33099	2.92083	0.996117	2.93222	0.00336552	0.022498
Cxcl5	312.545	2.91599	0.328192	8.88502	6.39e-19	4.3e-17
Arrdc3	279.587	2.91068	0.246959	11.7861	4.6e-32	7.52e-30
Bglap2	13.7112	2.89813	0.680853	4.25661	2.08e-05	0.000274555
Lrmda	11.1226	2.89398	0.961687	3.00928	0.00261871	0.0183263
Fam162a	1808.74	2.86073	0.202998	14.0924	4.23e-45	1.6e-42
Prl2c2	44.7784	2.8598	0.489829	5.83835	5.27e-09	1.32e-07
Bdkrb2	23.3852	2.8583	0.378036	7.56091	4e-14	1.78e-12
Plcb1	54.6999	2.85337	0.326059	8.7511	2.11e-18	1.36e-16
Gm14130	5.60491	2.8486	0.969284	2.93887	0.00329407	0.0221216
Gm8529	7.57653	2.8439	0.765209	3.7165	0.000202002	0.00209016
Txnip	1567.09	2.84375	0.14633	19.4338	4e-84	6.26e-81
Gm47163	9.28942	2.83285	0.739113	3.83277	0.000126709	0.00138417
Calcrl	424.707	2.80262	0.363294	7.71446	1.21e-14	5.62e-13
Tnfsf9	84.1372	2.78882	0.384542	7.2523	4.1e-13	1.62e-11
Pygl	3.79528	2.7877	1.00823	2.76495	0.00569318	0.0346857
Lrrc55	5.01398	2.78588	1.04363	2.66942	0.00759831	0.0435985
Asgr1	6.08776	2.77391	0.745115	3.7228	0.000197026	0.00204725
Dlg2	30.337	2.76312	0.383295	7.20886	5.64e-13	2.19e-11
Mif.ps6	35.7564	2.7597	0.472147	5.845	5.07e-09	1.28e-07
Proser2	21.948	2.7512	0.485489	5.66686	1.45e-08	3.5e-07
Gfpt2	15.2182	2.74995	0.52316	5.25642	1.47e-07	2.95e-06
BC025920	6.7278	2.74979	0.880473	3.12308	0.00178968	0.0133215
Arl4d	13.7481	2.74081	0.707246	3.87533	0.000106481	0.0011872
Vegfd	129.845	2.74026	0.219848	12.4643	1.17e-35	2.58e-33
Srgn	12.6656	2.72785	0.640408	4.25956	2.05e-05	0.000271625
Ypel4	36.5708	2.72654	0.396214	6.88149	5.92e-12	2.04e-10
Cd55	259.792	2.72196	0.277129	9.82202	9.05e-23	7.97e-21
Cd7	3.95916	2.71547	0.966084	2.8108	0.0049418	0.0308145
P2rx6	23.9776	2.70711	0.503663	5.37484	7.66e-08	1.61e-06
Hilpda	92.2077	2.70496	0.31849	8.49309	2.01e-17	1.17e-15
Gm36899	5.51653	2.70103	1.00105	2.6982	0.00697145	0.0407778
Gm15675	16.497	2.70089	0.50212	5.37898	7.49e-08	1.58e-06
Gas1	1824.81	2.70011	0.424469	6.36114	2e-10	5.88e-09
Plin4	9.60362	2.68183	0.847443	3.16462	0.00155287	0.0118226
A230028O05Rik	4.83435	2.68154	0.993799	2.69827	0.00697002	0.0407778
Gm10602	4.81576	2.67946	0.950254	2.81973	0.00480644	0.0300781
Dcn	2824.93	2.67048	0.17577	15.193	3.93e-52	2.37e-49
Hgf	442.575	2.66633	0.28343	9.40737	5.09e-21	4.05e-19
Hsd11b1	222.658	2.65336	0.247583	10.717	8.47e-27	1.01e-24
Gm37174	7.93265	2.65234	0.922024	2.87665	0.00401921	0.0260783
Abca8b	66.1936	2.64611	0.273758	9.66588	4.21e-22	3.61e-20
X4930448K20Rik	5.25874	2.6148	0.95876	2.72727	0.00638599	0.0378619
Ly6c1	2479.24	2.61265	0.202945	12.8737	6.33e-38	1.58e-35
Prg4	62.3228	2.61154	0.339146	7.70035	1.36e-14	6.26e-13
Nrn1	21.8917	2.60336	0.476619	5.46214	4.7e-08	1.02e-06
Pfkl	454.928	2.60261	0.217909	11.9436	7.01e-33	1.28e-30
Col27a1	5.51557	2.59368	0.785818	3.30061	0.000964732	0.00794282
Rgs2	13.6434	2.59269	0.547588	4.73475	2.19e-06	3.64e-05
Cxcl1	62.0129	2.58845	0.455277	5.68544	1.3e-08	3.15e-07
Foxred2	57.9028	2.58535	0.302311	8.55194	1.21e-17	7.24e-16
Abca8a	31.3136	2.58264	0.50889	5.07504	3.87e-07	7.3e-06
Phex	84.8988	2.57864	0.325859	7.91337	2.51e-15	1.24e-13
Kcnmb2	9.30933	2.55966	0.657175	3.89494	9.82e-05	0.00110375
Gm26724	7.24734	2.55133	0.926865	2.75264	0.00591168	0.0356169
Fetub	19.1141	2.54386	0.475259	5.35259	8.67e-08	1.8e-06
Gm11110	98.5451	2.53897	0.225697	11.2495	2.33e-29	3.35e-27
Ret	29.8071	2.53333	0.431394	5.87242	4.29e-09	1.09e-07
Tll1	3.89051	2.53309	0.910089	2.78335	0.0053801	0.033035
Aldh5a1	10.4959	2.52865	0.71012	3.56087	0.000369622	0.00353952
Pgk1	226.373	2.52273	0.221424	11.3932	4.52e-30	6.81e-28
Slc6a2	25.1516	2.52245	0.553968	4.55342	5.28e-06	8.03e-05
Gm5706	11.7	2.51946	0.833617	3.02232	0.00250846	0.0176651
Slc16a3	90.7201	2.51888	0.318933	7.89784	2.84e-15	1.39e-13
Sfrp4	135.414	2.51731	0.235856	10.6731	1.36e-26	1.59e-24
Fez1	15.8167	2.50496	0.493353	5.07742	3.83e-07	7.23e-06
Mxi1	326.119	2.46836	0.189249	13.0429	6.98e-39	1.82e-36
Kcnj2	267.262	2.45724	0.22467	10.9371	7.66e-28	9.76e-26
Selp	9.09662	2.44684	0.84167	2.90712	0.00364772	0.0240057
Rgs17	104.264	2.4432	0.348701	7.00657	2.44e-12	8.78e-11
Gm16103	6.33244	2.44048	0.837557	2.9138	0.00357053	0.0236667
Tmem169	10.7626	2.4351	0.61741	3.94406	8.01e-05	0.00091138
Pik3ip1	57.1961	2.435	0.297382	8.1881	2.65e-16	1.42e-14
C1s2	7.22831	2.43196	0.821559	2.96018	0.00307457	0.0208227
Fbxo44	6.12273	2.43126	0.806786	3.01352	0.00258237	0.0181205
Gm37800	14.894	2.43015	0.813417	2.98759	0.00281189	0.019384
Gm28151	7.6188	2.42639	0.776776	3.12367	0.00178613	0.0133014
Higd1a	126.115	2.42002	0.24846	9.74011	2.03e-22	1.76e-20
Col14a1	76.3787	2.41958	0.336263	7.19551	6.22e-13	2.4e-11
Hpgd	39.521	2.40975	0.490717	4.91068	9.08e-07	1.61e-05
Gm4544	7.57962	2.40563	0.820823	2.93075	0.00338143	0.0225755
Slc44a5	9.15815	2.40263	0.742212	3.23711	0.00120745	0.00958601
Gna14	13.4864	2.39995	0.597108	4.01929	5.84e-05	0.00068646
Gbe1	263.934	2.39639	0.255502	9.37918	6.65e-21	5.26e-19
Slc2a1	901.854	2.39321	0.162169	14.7575	2.75e-49	1.23e-46
Il6ra	76.5876	2.39258	0.260981	9.16764	4.83e-20	3.57e-18
Man1a	256.293	2.38675	0.33613	7.10067	1.24e-12	4.62e-11
Gpi1	1854.31	2.38047	0.231094	10.3008	6.98e-25	7.11e-23
Cnrip1	7.12385	2.36315	0.768117	3.07655	0.00209414	0.0151839
Prl2c3	443.954	2.35594	0.33004	7.13834	9.45e-13	3.58e-11
Larp6	15.3104	2.35505	0.50573	4.65675	3.21e-06	5.19e-05
Pnp2	7.02761	2.35321	0.875537	2.68773	0.0071939	0.0418292
Mif	509.556	2.35032	0.341858	6.87515	6.19e-12	2.12e-10
Spon2	237.266	2.33993	0.228157	10.2558	1.11e-24	1.12e-22
Ppp1r3b	23.9227	2.33838	0.367633	6.36064	2.01e-10	5.89e-09
Doc2b	9.74327	2.33779	0.523259	4.46775	7.9e-06	0.00011635
Gm14002	8.24285	2.3366	0.728406	3.20783	0.00133741	0.0104357
Ahrr	6.08406	2.33183	0.880551	2.64815	0.00809344	0.0458853
X9030619P08Rik	11.5885	2.33148	0.88845	2.62421	0.00868511	0.0484684
Pla2g7	23.5061	2.32446	0.430891	5.39454	6.87e-08	1.46e-06
Rora	21.0334	2.32414	0.41828	5.55641	2.75e-08	6.28e-07
Cd14	72.1937	2.30907	0.280979	8.21794	2.07e-16	1.12e-14
Lpcat2	9.00724	2.30542	0.638732	3.60936	0.000306952	0.00300361
Niban1	16.9315	2.30276	0.544822	4.22663	2.37e-05	0.000306629
Rac3	10.361	2.30181	0.705847	3.26106	0.00110997	0.00894137
Fap	6.23976	2.30068	0.680212	3.3823	0.000718808	0.00621856
C1qtnf1	112.846	2.29481	0.288882	7.94378	1.96e-15	9.89e-14
Krt13	34.4883	2.29319	0.52928	4.33265	1.47e-05	0.000202942
Hk2	196.44	2.29113	0.192065	11.929	8.36e-33	1.49e-30
Rcor2	83.9482	2.28564	0.303317	7.53549	4.86e-14	2.14e-12
Gm32219	10.0832	2.27615	0.67234	3.38542	0.000710704	0.00615865
Gm6771	8.46409	2.26347	0.679369	3.33172	0.000863114	0.0072509
Ddit4	133.979	2.26029	0.222346	10.1657	2.82e-24	2.76e-22
Samd12	74.5495	2.25598	0.369412	6.10694	1.02e-09	2.78e-08
Wt1	7.37121	2.24127	0.856809	2.61583	0.00890112	0.049445
Mgst2	63.5899	2.24102	0.435719	5.14325	2.7e-07	5.2e-06
Mthfd1l	276.096	2.23302	0.145585	15.3382	4.25e-53	3.03e-50
Mif.ps1	9.23974	2.2257	0.769359	2.89292	0.00381672	0.0249088
Gm13296	11.3245	2.21964	0.584299	3.7988	0.000145397	0.00156757
Ifitm1	420.808	2.21856	0.231524	9.58244	9.48e-22	7.9e-20
Wincr1	9.48645	2.21694	0.826866	2.68113	0.0073373	0.0424622
Pgm1	637.083	2.21462	0.157562	14.0555	7.12e-45	2.54e-42
Gm9274	11.5981	2.21415	0.624664	3.54455	0.000393289	0.00375012
Gm47034	220.55	2.21241	0.273158	8.09937	5.52e-16	2.88e-14
Epb41l4b	23.809	2.21179	0.450633	4.90819	9.19e-07	1.62e-05
Gm4654	11.8966	2.2005	0.593472	3.70785	0.000209024	0.00215429
Thsd4	36.5092	2.19763	0.307067	7.15683	8.26e-13	3.15e-11
Dhrs3	203.342	2.19745	0.323774	6.78698	1.15e-11	3.81e-10
C1rl	13.945	2.19305	0.514526	4.26227	2.02e-05	0.000268604
Gm13431	27.3507	2.18514	0.443365	4.92853	8.28e-07	1.48e-05
Gm3534	22.6434	2.18442	0.500207	4.36704	1.26e-05	0.000177382
Gm5276	14.1529	2.17936	0.659457	3.30478	0.000950518	0.00783402
Gm4518	7.31623	2.17598	0.826992	2.6312	0.00850832	0.0477367
Nt5e	103.221	2.17145	0.265463	8.17988	2.84e-16	1.51e-14
Sdc3	175.653	2.16681	0.31236	6.93691	4.01e-12	1.41e-10
Adh7	113.669	2.15715	0.216054	9.98432	1.79e-23	1.66e-21
Gm42528	8.3142	2.14757	0.647033	3.31911	0.000903045	0.00752328
Vsir	142.57	2.14459	0.254371	8.43095	3.43e-17	1.98e-15
Gja1	936.448	2.14257	0.121365	17.654	9.48e-70	1.35e-66
Igfbp4	379.38	2.14109	0.190082	11.2641	1.97e-29	2.87e-27
Clec3b	9.27251	2.13814	0.669231	3.19491	0.00139873	0.0108299
Fxyd5	245.139	2.1374	0.22541	9.48227	2.49e-21	2.02e-19
Procr	14.7129	2.13676	0.5819	3.67204	0.00024062	0.00242725
Cxcr4	309.756	2.131	0.173728	12.2663	1.37e-34	2.76e-32
Bdkrb1	15.8886	2.12818	0.437088	4.86899	1.12e-06	1.96e-05
P4ha1	1580.58	2.12187	0.139131	15.2509	1.62e-52	1.11e-49
Grem1	2029.45	2.11553	0.170171	12.4318	1.76e-35	3.77e-33
Tmem220	5.75857	2.11077	0.743744	2.83803	0.00453925	0.028762
Lims2	79.0718	2.1021	0.362855	5.79322	6.9e-09	1.72e-07
Itpk1	78.5987	2.09981	0.372303	5.64006	1.7e-08	4.04e-07
Dact2	15.6962	2.09557	0.529074	3.96081	7.47e-05	0.000856554
Gm867	14.134	2.09437	0.688509	3.0419	0.00235089	0.0166911
Gm16374	22.1871	2.09124	0.453526	4.61107	4.01e-06	6.27e-05
Gm9439	15.3991	2.08888	0.548761	3.80654	0.000140925	0.00152565
Plod1	527.518	2.0879	0.206209	10.1251	4.27e-24	4.11e-22
Gm10369	9.05711	2.08416	0.686079	3.03778	0.00238325	0.0168763
Rgcc	55.4959	2.08408	0.300879	6.92666	4.31e-12	1.51e-10
X2810414N06Rik	6.00475	2.07947	0.792298	2.62461	0.00867491	0.0484287
AI429214	89.2015	2.07937	0.276279	7.52635	5.22e-14	2.28e-12
Aldh3a1	286.677	2.07768	0.226818	9.16016	5.18e-20	3.78e-18
Trbv6	5.61946	2.07339	0.766468	2.70512	0.00682799	0.0400283
Nacad	14.0527	2.06815	0.552584	3.7427	0.000182056	0.00190642
Atp6v0d2	40.377	2.06506	0.293854	7.0275	2.1e-12	7.63e-11
Gm5272	11.2984	2.05087	0.685329	2.99253	0.00276672	0.0191231
Apoc1	12.5362	2.04986	0.519723	3.94414	8.01e-05	0.00091138
Trappc6a	47.8031	2.04853	0.391469	5.23293	1.67e-07	3.32e-06
Anpep	267.163	2.04764	0.340736	6.00946	1.86e-09	4.93e-08
Gm8483	32.8024	2.04264	0.436981	4.67443	2.95e-06	4.8e-05
Tpsab1	29.1964	2.03644	0.542044	3.75696	0.00017199	0.00182047
Gm14006	11.267	2.03241	0.567303	3.58258	0.000340217	0.0032871
Olfr810	6.45479	2.03228	0.772771	2.62986	0.00854212	0.0478921
Ciart	12.1049	2.02819	0.580819	3.49194	0.000479523	0.00443922
Ier3	276.67	2.02209	0.258113	7.83414	4.72e-15	2.28e-13
Diras2	19.9819	2.01458	0.488203	4.12653	3.68e-05	0.000453646
Maff	115.53	2.00707	0.269703	7.44179	9.93e-14	4.23e-12
Gm6463	8.54951	2.00583	0.629722	3.18526	0.00144622	0.0111569
Gng4	8.31121	2.00299	0.663225	3.02008	0.00252711	0.0177725
Mrgpre	43.616	2.00167	0.343064	5.8347	5.39e-09	1.35e-07
Prtg	8.7389	1.99231	0.663945	3.00072	0.00269344	0.0187322
Egln1	437.026	1.97728	0.113127	17.4784	2.09e-68	2.52e-65
Gpi.ps	47.7821	1.97277	0.310112	6.36148	2e-10	5.88e-09
Ccng2	313.173	1.96179	0.241728	8.11567	4.83e-16	2.54e-14
Efhc1	10.7074	1.96153	0.668378	2.93476	0.00333803	0.022341
Fndc3a	943.812	1.96001	0.218135	8.98531	2.58e-19	1.79e-17
Sulf2	204.988	1.95517	0.186398	10.4892	9.68e-26	1.04e-23
Cdh23	39.0931	1.95375	0.413069	4.72984	2.25e-06	3.72e-05
Ackr3	879.101	1.94875	0.208471	9.34783	8.95e-21	7.05e-19
F3	144.93	1.94332	0.227343	8.54794	1.25e-17	7.47e-16
Camk2n1	12.7103	1.94307	0.626022	3.10384	0.00191024	0.0140984
Gm5523	21.2888	1.93821	0.441749	4.38758	1.15e-05	0.000163048
Gm4960	25.6221	1.93654	0.393746	4.91824	8.73e-07	1.55e-05
Unc13a	21.3726	1.9336	0.399187	4.84383	1.27e-06	2.2e-05
Tspan11	19.6298	1.92371	0.475676	4.04417	5.25e-05	0.000622646
Pid1	122.743	1.92226	0.244648	7.85724	3.93e-15	1.91e-13
Gm47986	15.7358	1.91561	0.54141	3.53819	0.000402886	0.00382535
Trpc1	49.867	1.90818	0.315221	6.05347	1.42e-09	3.81e-08
Dixdc1	52.6402	1.9077	0.281371	6.78002	1.2e-11	3.99e-10
Ctsf	26.646	1.90423	0.389812	4.885	1.03e-06	1.81e-05
Tafa5	186.791	1.90115	0.245097	7.7567	8.72e-15	4.09e-13
Gm4609	9.76521	1.90034	0.690374	2.75263	0.00591191	0.0356169
Cyp2d22	37.2648	1.89876	0.386116	4.91759	8.76e-07	1.56e-05
Glul	465.976	1.89193	0.209975	9.01024	2.06e-19	1.43e-17
X5830408C22Rik	13.835	1.89064	0.57937	3.26327	0.00110136	0.00888571
Nrbp2	73.9199	1.88988	0.272018	6.94764	3.71e-12	1.31e-10
Neat1	470.287	1.88561	0.219742	8.58099	9.41e-18	5.69e-16
Kazald1	11.1047	1.88418	0.670486	2.81017	0.00495157	0.0308631
Gm9162	10.5189	1.88401	0.610687	3.08507	0.00203501	0.0148584
Zfp395	101.595	1.87983	0.279534	6.72485	1.76e-11	5.74e-10
Serping1	275.855	1.87909	0.195584	9.60759	7.43e-22	6.29e-20
Arrb1	78.494	1.87751	0.26209	7.16361	7.86e-13	3.01e-11
Gm2467	20.7483	1.87294	0.509002	3.67963	0.000233571	0.00236528
Mctp1	55.6263	1.87232	0.399926	4.68165	2.85e-06	4.65e-05
Pi16	13.931	1.87002	0.704441	2.65461	0.00794006	0.0452268
Rtp4	28.4674	1.8687	0.40294	4.63767	3.52e-06	5.6e-05
Nqo1	136.904	1.85788	0.203072	9.14889	5.75e-20	4.17e-18
Mettl7a1	54.47	1.85581	0.29499	6.29111	3.15e-10	9.1e-09
Emb	255.623	1.85437	0.241876	7.66662	1.77e-14	8.02e-13
Gm6967	20.8565	1.85266	0.465259	3.98201	6.83e-05	0.000789995
Gm11816	24.3842	1.85248	0.417389	4.43825	9.07e-06	0.000131395
Prdx4	989.8	1.84892	0.182311	10.1415	3.61e-24	3.5e-22
Slc43a1	24.0285	1.84884	0.389675	4.74457	2.09e-06	3.49e-05
Bnip3l	490.913	1.84366	0.26368	6.99205	2.71e-12	9.7e-11
Triobp	216.284	1.84235	0.298725	6.16738	6.94e-10	1.93e-08
D330023K18Rik	11.3782	1.83849	0.550394	3.34031	0.000836841	0.00706426
Bsg	3976.93	1.83805	0.123566	14.8751	4.78e-50	2.27e-47
Gm17199	8.20683	1.83789	0.63727	2.884	0.00392655	0.0255511
S1pr1	158.741	1.83582	0.20779	8.83495	1e-18	6.57e-17
Kcnc2	68.2842	1.83528	0.314054	5.84385	5.1e-09	1.28e-07
Gm15554	17.0595	1.83319	0.546156	3.35653	0.000789283	0.00674635
Gm5787	24.5454	1.83177	0.410091	4.46675	7.94e-06	0.000116675
Ly6a	4792.2	1.83132	0.153727	11.9128	1.01e-32	1.77e-30
Aldoart1	10.9264	1.82436	0.569297	3.20458	0.00135258	0.0105278
Kif21b	64.3855	1.82233	0.268849	6.77826	1.22e-11	4.03e-10
X1700096K18Rik	11.9571	1.82053	0.599468	3.03691	0.00239018	0.0169082
Kbtbd11	104.019	1.81914	0.229315	7.93294	2.14e-15	1.07e-13
Adora2b	170.886	1.81841	0.241925	7.51643	5.63e-14	2.44e-12
Dnase2a	190.242	1.81768	0.183443	9.90872	3.82e-23	3.42e-21
Gm7129	25.1644	1.80692	0.470647	3.83923	0.000123419	0.00135295
Cebpd	110.748	1.80655	0.194463	9.28992	1.54e-20	1.2e-18
Ypel2	81.3838	1.80594	0.221798	8.14228	3.88e-16	2.05e-14
Tfap4	35.4414	1.80577	0.323789	5.57698	2.45e-08	5.67e-07
Gm5617	14.8735	1.80448	0.492009	3.66758	0.000244853	0.00246204
Mrgprf	113.481	1.80016	0.31994	5.62654	1.84e-08	4.35e-07
Gm8318	37.4426	1.79576	0.443336	4.05056	5.11e-05	0.000608179
Flt3l	9.5298	1.7942	0.657464	2.72898	0.00635314	0.0377099
Clca2	16.5736	1.79045	0.523	3.42342	0.000618387	0.00548604
Itgb4	12.7134	1.78744	0.577625	3.09447	0.00197166	0.0144874
Morn5	15.0738	1.77928	0.61018	2.91599	0.00354563	0.0235215
Sncaip	16.9778	1.77881	0.469961	3.78502	0.000153698	0.00164238
Rd3l	19.9894	1.77795	0.645945	2.75248	0.00591453	0.035619
Lpl	357.512	1.77788	0.2244	7.92278	2.32e-15	1.16e-13
Gm10481	24.5219	1.77787	0.437137	4.06707	4.76e-05	0.000571437
Fgf10	34.1133	1.77446	0.441875	4.01575	5.93e-05	0.000696352
Adgrl2	232.374	1.77441	0.1668	10.6379	1.98e-26	2.27e-24
Itgb2	12.0385	1.7702	0.59273	2.98653	0.00282165	0.0194342
Insig2	406.531	1.77015	0.166352	10.641	1.92e-26	2.21e-24
Gm10364	23.3646	1.76935	0.384486	4.60185	4.19e-06	6.51e-05
Mgst1	100.311	1.75783	0.248001	7.08799	1.36e-12	5.02e-11
Aldoa	6979.1	1.75514	0.210386	8.34248	7.27e-17	4.07e-15
Nsg1	207.394	1.75426	0.256047	6.85133	7.32e-12	2.47e-10
Wdr54	37.434	1.75	0.426526	4.10291	4.08e-05	0.000496945
Gm14921	61.4705	1.74893	0.317663	5.50563	3.68e-08	8.17e-07
Aqp1	869.423	1.74868	0.212066	8.24591	1.64e-16	8.95e-15
Ptpn22	146.638	1.73791	0.209195	8.30762	9.76e-17	5.41e-15
Peli2	286.635	1.73465	0.181567	9.55379	1.25e-21	1.03e-19
Nampt	368.842	1.73434	0.236591	7.33057	2.29e-13	9.38e-12
Gm26923	17.6552	1.73009	0.517593	3.34257	0.00083006	0.00702972
Ssc5d	119.432	1.72906	0.417628	4.1402	3.47e-05	0.000431035
Hlf	17.32	1.72695	0.404131	4.27324	1.93e-05	0.000257685
Gm49759	298.332	1.72537	0.218287	7.90413	2.7e-15	1.33e-13
Gem	90.3624	1.7249	0.238664	7.22731	4.93e-13	1.92e-11
Gm7286	13.6443	1.72153	0.515941	3.33668	0.000847861	0.00713806
Olfr1217	29.3842	1.71948	0.454149	3.78615	0.000152998	0.00163824
Lrp5	284.34	1.71737	0.265081	6.47866	9.25e-11	2.81e-09
X2500002B13Rik	38.7854	1.71593	0.376039	4.56316	5.04e-06	7.69e-05
Nedd9	900.855	1.71531	0.13363	12.8363	1.03e-37	2.44e-35
Tpi1	2871.27	1.71425	0.206997	8.28152	1.22e-16	6.69e-15
Gcnt1	20.6969	1.71415	0.571242	3.00075	0.00269313	0.0187322
Nhsl2	11.8098	1.71007	0.623535	2.74254	0.00609664	0.0364914
Rcan2	543.883	1.70965	0.121325	14.0915	4.28e-45	1.6e-42
Fmo1	378.122	1.70721	0.176166	9.69096	3.29e-22	2.84e-20
Gm43752	12.7837	1.7067	0.641325	2.66121	0.00778612	0.044497
Ints6l	40.4269	1.70367	0.333194	5.11314	3.17e-07	6.06e-06
Thbs3	15.497	1.70275	0.630101	2.70234	0.0068853	0.0403341
Foxl1	13.1331	1.69952	0.594199	2.86019	0.00423388	0.027201
Plod2	2110.62	1.69442	0.250184	6.77271	1.26e-11	4.18e-10
Eno1	1631.25	1.69186	0.281523	6.00965	1.86e-09	4.93e-08
Gm9423	16.5615	1.68881	0.537655	3.14107	0.0016833	0.0125955
Steap3	191.667	1.68848	0.210027	8.03936	9.03e-16	4.64e-14
Gapdh	95.9333	1.68716	0.241893	6.97481	3.06e-12	1.09e-10
Gm12286	28.0439	1.68695	0.461489	3.65545	0.000256732	0.00257487
Ldha	2402.77	1.68562	0.130125	12.9539	2.23e-38	5.65e-36
Cables1	13.6362	1.68432	0.454322	3.70733	0.000209458	0.00215672
Cd68	20.7099	1.68325	0.531999	3.164	0.00155616	0.0118419
Ppp3ca	865.199	1.68225	0.153328	10.9716	5.23e-28	6.78e-26
Gm2546	27.4481	1.68191	0.43456	3.87037	0.00010867	0.00120903
Apoe	42.6013	1.6814	0.367895	4.57032	4.87e-06	7.45e-05
Ugdh	1462.73	1.678	0.239221	7.01443	2.31e-12	8.34e-11
Gm5855	45.3583	1.67159	0.360478	4.63715	3.53e-06	5.6e-05
Cmc4	17.9584	1.67055	0.575434	2.90311	0.00369475	0.0242565
Cercam	142.522	1.6689	0.249815	6.68052	2.38e-11	7.59e-10
Casp4	92.9422	1.66879	0.301195	5.54054	3.02e-08	6.8e-07
Lipe	20.0384	1.66674	0.512985	3.2491	0.00115772	0.00926409
Mir5125	16.5814	1.66641	0.531427	3.13572	0.0017143	0.0128213
Ctnnal1	128.703	1.66579	0.190566	8.74128	2.3e-18	1.46e-16
Gria1	21.3563	1.66458	0.404198	4.11823	3.82e-05	0.000467942
Cntnap1	15.5461	1.65995	0.511318	3.24641	0.00116869	0.00934238
Aplp1	27.7739	1.65988	0.459223	3.61453	0.000300889	0.0029535
Plekhn1	71.4473	1.65685	0.303513	5.45891	4.79e-08	1.04e-06
Slc16a11	75.5464	1.654	0.331771	4.98536	6.18e-07	1.12e-05
Pdxp	25.8573	1.65137	0.407535	4.0521	5.08e-05	0.000604633
Celf4	60.2257	1.64761	0.297963	5.52958	3.21e-08	7.2e-07
Dab2	1183.94	1.64423	0.15015	10.9506	6.6e-28	8.48e-26
Hmox1	318.467	1.64356	0.212189	7.74572	9.5e-15	4.42e-13
Gm9081	32.1858	1.64154	0.371194	4.42232	9.76e-06	0.000140693
Clybl	220.802	1.64105	0.244258	6.7185	1.84e-11	5.93e-10
Gm9522	70.1318	1.64091	0.355909	4.61047	4.02e-06	6.28e-05
Grhpr	53.919	1.63835	0.293362	5.58476	2.34e-08	5.44e-07
Cfh	624.82	1.63776	0.326613	5.01438	5.32e-07	9.75e-06
Lrrc51	15.7685	1.63282	0.48891	3.33971	0.000838653	0.00707194
Gm7132	16.2652	1.63084	0.607353	2.68516	0.00724943	0.0420897
Aff3	15.5013	1.62997	0.548405	2.97221	0.00295664	0.0201384
Ppp2r2b	74.1362	1.62889	0.231303	7.04226	1.89e-12	6.88e-11
Prelid2	58.0437	1.62841	0.343197	4.74484	2.09e-06	3.49e-05
Vcan	2953.93	1.62741	0.245089	6.64006	3.14e-11	9.87e-10
Plpp3	215.241	1.62107	0.196187	8.26285	1.42e-16	7.8e-15
Gm7069	57.4807	1.62035	0.34389	4.71182	2.46e-06	4.05e-05
Apcdd1	57.0072	1.6193	0.297395	5.44494	5.18e-08	1.12e-06
Gm5430	14.0919	1.61845	0.517546	3.12716	0.00176506	0.013157
Kitl	621.578	1.61725	0.429734	3.76337	0.000167638	0.00178404
Capn5	97.2156	1.61692	0.258714	6.24985	4.11e-10	1.17e-08
Ankzf1	44.2277	1.61666	0.293062	5.51644	3.46e-08	7.71e-07
Mcub	194.725	1.61619	0.173573	9.31134	1.26e-20	9.89e-19
Mturn	97.9504	1.61552	0.25826	6.25539	3.97e-10	1.13e-08
Plin2	732.16	1.61526	0.14971	10.7893	3.87e-27	4.66e-25
Gm12634	28.47	1.61402	0.512594	3.14873	0.00163981	0.0123347
Ednra	94.0786	1.61139	0.196697	8.19225	2.56e-16	1.38e-14
Eya1	109.574	1.61083	0.224914	7.16197	7.95e-13	3.04e-11
Gm3809	34.7859	1.6076	0.472241	3.4042	0.000663581	0.00579507
Cox7a1	24.4991	1.60496	0.410791	3.90699	9.35e-05	0.00105166
Serpine2	203.919	1.60418	0.176668	9.08017	1.08e-19	7.76e-18
Cda	106.792	1.60274	0.320093	5.00712	5.52e-07	1.01e-05
Tgfbr3	162.439	1.60143	0.194606	8.2291	1.89e-16	1.03e-14
Col3a1	8526.78	1.60023	0.119309	13.4125	5.11e-41	1.51e-38
Thsd7a	271.587	1.5998	0.223165	7.16866	7.57e-13	2.91e-11
Slc25a45	49.6121	1.59855	0.257089	6.21788	5.04e-10	1.42e-08
Gm5335	47.6858	1.59711	0.420558	3.7976	0.000146105	0.00157412
Mmp2	1530.26	1.59659	0.180582	8.84137	9.46e-19	6.23e-17
Wdr27	28.8384	1.59158	0.418801	3.80034	0.0001445	0.00155966
Ephx1	896.855	1.59059	0.153651	10.352	4.1e-25	4.23e-23
Rhebl1	30.2087	1.58963	0.391836	4.05689	4.97e-05	0.000593736
Elmo1	97.2403	1.58685	0.243079	6.5281	6.66e-11	2.06e-09
Fosl1	56.1056	1.5853	0.38079	4.16319	3.14e-05	0.000394514
Gm6560	22.067	1.5834	0.450941	3.51133	0.00044587	0.0041778
Gm43672	10.1393	1.58291	0.582765	2.7162	0.00660358	0.0388606
Gm6981	29.1328	1.58093	0.372528	4.24377	2.2e-05	0.000288325
Gm5863	79.1801	1.57872	0.349628	4.51543	6.32e-06	9.5e-05
Crebrf	293.048	1.57706	0.299978	5.25725	1.46e-07	2.94e-06
Foxc1	105.921	1.5737	0.337201	4.66696	3.06e-06	4.96e-05
Gm13501	9.43555	1.57369	0.572986	2.74647	0.00602399	0.0361662
Hopx	36.0697	1.5734	0.349085	4.50721	6.57e-06	9.83e-05
X2410006H16Rik	746.917	1.57328	0.269885	5.82947	5.56e-09	1.39e-07
Dkk2	99.0331	1.57312	0.289859	5.42717	5.73e-08	1.22e-06
Pmp22	1446.28	1.57041	0.147799	10.6253	2.27e-26	2.55e-24
Pgam1	17.4497	1.56965	0.50974	3.07931	0.00207479	0.0151106
Gm9061	13.1045	1.56822	0.552185	2.84002	0.00451101	0.0286218
Gm7611	12.3378	1.56748	0.519633	3.01652	0.00255694	0.0179582
Cdkn1b	511.897	1.56631	0.256084	6.11639	9.57e-10	2.62e-08
Eno1b	159.143	1.56228	0.244157	6.39867	1.57e-10	4.66e-09
Gm11453	15.5202	1.56109	0.553061	2.82264	0.00476298	0.0298777
Cpt1a	240.09	1.55928	0.156203	9.9824	1.82e-23	1.68e-21
Gm4823	12.9442	1.55688	0.571613	2.72365	0.00645642	0.0381927
Fzd4	57.0954	1.55685	0.280001	5.56018	2.69e-08	6.18e-07
Lbp	21.4151	1.55673	0.505028	3.08247	0.00205288	0.0149609
NA..119	14.414	1.55582	0.518663	2.99968	0.00270268	0.0187715
X4933439C10Rik	12.1769	1.55471	0.571826	2.71886	0.0065508	0.0386199
Pdgfra	96.091	1.55223	0.222486	6.97673	3.02e-12	1.08e-10
Ociad2	64.0009	1.55115	0.255459	6.07203	1.26e-09	3.41e-08
Pla1a	585.225	1.55113	0.156572	9.90681	3.89e-23	3.46e-21
Tshz1	225.9	1.55047	0.205843	7.53231	4.99e-14	2.18e-12
Gm37893	14.5582	1.54961	0.559723	2.76853	0.00563091	0.0343595
Vegfa	792.983	1.54865	0.125734	12.3168	7.35e-35	1.52e-32
Igfbp5	8032.07	1.54813	0.155965	9.92613	3.2e-23	2.89e-21
Gm13394	1021.58	1.54697	0.304573	5.07914	3.79e-07	7.17e-06
Sox5	21.6903	1.54565	0.444928	3.47392	0.000512907	0.0046719
Gm11960	37.6285	1.54124	0.375584	4.10358	4.07e-05	0.000495884
Gm7784	18.1895	1.54072	0.517287	2.97845	0.0028971	0.0198232
Evi2a	117.261	1.53941	0.211634	7.27393	3.49e-13	1.4e-11
Gm18822	17.8724	1.53748	0.498445	3.08455	0.00203863	0.0148778
Gm14148	45.5822	1.53708	0.401274	3.83049	0.000127888	0.0013951
Khnyn	62.11	1.53515	0.27202	5.64353	1.67e-08	3.98e-07
Tmem71	9.76626	1.53437	0.575937	2.66414	0.00771863	0.0442242
Havcr2	24.2252	1.5334	0.433888	3.5341	0.000409168	0.00388264
Gm17794	20.2168	1.53033	0.523341	2.92414	0.00345406	0.0230016
Gm7497	82.5051	1.52875	0.464438	3.2916	0.000996178	0.00817169
Gm7763	44.5756	1.52152	0.352844	4.31217	1.62e-05	0.000220168
Kdm3a	377.034	1.51994	0.180616	8.41528	3.92e-17	2.24e-15
Pnrc1	527.646	1.51973	0.204687	7.42468	1.13e-13	4.79e-12
Tcim	95.791	1.51856	0.205751	7.38059	1.58e-13	6.59e-12
Gm4217	28.5261	1.51642	0.468016	3.24011	0.00119484	0.00951788
Gapdh.ps14	48.0302	1.51009	0.401805	3.75826	0.000171096	0.00181223
AA467197	20.8404	1.50692	0.526723	2.86093	0.00422401	0.0271719
Gstm1	575.328	1.50679	0.420668	3.58189	0.000341117	0.0032927
Ampd3	239.721	1.50588	0.207827	7.24581	4.3e-13	1.7e-11
Gm12266	42.533	1.50347	0.324071	4.63933	3.5e-06	5.56e-05
Gm8824	20.7004	1.50193	0.452401	3.31992	0.000900443	0.00750816
Egln3	1210.72	1.49906	0.144699	10.3598	3.78e-25	3.92e-23
Gm9247	12.044	1.4988	0.550032	2.72494	0.00643138	0.0381022
Fbln1	374.428	1.49861	0.282211	5.31024	1.09e-07	2.26e-06
Creb5	277.793	1.49753	0.169599	8.82986	1.05e-18	6.85e-17
Rasl11a	18.4458	1.49739	0.571894	2.6183	0.00883688	0.0491056
Rdh10	301.534	1.49157	0.149575	9.97201	2.02e-23	1.84e-21
Gm4335	68.0131	1.49026	0.352552	4.22708	2.37e-05	0.000306453
Gypc	356.234	1.48858	0.197157	7.55025	4.34e-14	1.91e-12
Cxcl12	1055.2	1.48674	0.129744	11.459	2.12e-30	3.26e-28
Itpr2	201.572	1.48437	0.160581	9.24374	2.38e-20	1.82e-18
Trib3	21.1006	1.48256	0.537871	2.75634	0.00584519	0.0353372
Mmp19	71.9414	1.47815	0.24441	6.04781	1.47e-09	3.93e-08
Clca3b	34.5761	1.47795	0.515798	2.86537	0.00416522	0.0268437
Bcl2l11	210.412	1.4768	0.189513	7.79259	6.57e-15	3.15e-13
Taco1os	13.2072	1.47541	0.562576	2.62261	0.00872601	0.0485929
Ddb2	17.1029	1.47338	0.428798	3.43606	0.000590236	0.00526311
Zic1	69.0012	1.47281	0.358466	4.10864	3.98e-05	0.000485904
Ddit4l	71.7092	1.46829	0.240987	6.09282	1.11e-09	3.01e-08
Ypel3	384.277	1.46341	0.248012	5.90058	3.62e-09	9.26e-08
Gm6322	29.3349	1.46092	0.517171	2.82483	0.00473062	0.0297169
Hoxa13	28.8144	1.457	0.402411	3.62069	0.00029382	0.00288954
Gm2445	13.2688	1.4534	0.487315	2.98247	0.00285934	0.0196334
Gm14111	41.7345	1.44914	0.471415	3.07403	0.00211191	0.0152916
Gm6944	36.8674	1.44777	0.465939	3.10722	0.00188857	0.0139582
Arsa	87.6726	1.44711	0.264009	5.4813	4.22e-08	9.28e-07
Gm17068	115.276	1.44297	0.298896	4.82768	1.38e-06	2.36e-05
Epha1	50.767	1.43895	0.325228	4.42442	9.67e-06	0.000139585
Mindy2	385.824	1.43768	0.222141	6.47192	9.68e-11	2.92e-09
Gm8170	56.9852	1.43643	0.364295	3.94304	8.05e-05	0.000914529
Aox1	53.9088	1.43623	0.307296	4.67376	2.96e-06	4.81e-05
Dpt	48.0603	1.43474	0.325604	4.4064	1.05e-05	0.000151017
Gm11214	21.4073	1.43257	0.480752	2.97985	0.00288386	0.0197671
Gigyf1	67.7896	1.43193	0.314057	4.55944	5.13e-06	7.81e-05
Pappa	35.6114	1.43138	0.321139	4.45719	8.3e-06	0.000121094
Gm5210	41.4087	1.43036	0.37104	3.855	0.000115731	0.00127941
Epb41l4aos	23.2064	1.42904	0.416879	3.42794	0.000608173	0.00541074
Gm8756	272.459	1.4289	0.342882	4.16731	3.08e-05	0.000388085
Gfra4	24.0697	1.42694	0.42205	3.38098	0.000722271	0.00624507
Gm5652	34.0963	1.42546	0.508328	2.80421	0.00504399	0.0313147
Gm9381	81.9016	1.42503	0.382838	3.72227	0.000197436	0.00204968
Pafah1b3	132.974	1.42359	0.238357	5.9725	2.34e-09	6.07e-08
Sirpa	147.535	1.42245	0.189028	7.52505	5.27e-14	2.29e-12
Gm8984	25.3866	1.422	0.365318	3.8925	9.92e-05	0.00111252
Arhgap18	340.187	1.42181	0.245515	5.79115	6.99e-09	1.74e-07
Mmp16	56.5311	1.4159	0.324305	4.36594	1.27e-05	0.000178003
Gm11814	94.1477	1.41127	0.22993	6.13781	8.37e-10	2.3e-08
Gm9487	100.81	1.40945	0.332501	4.23894	2.25e-05	0.000293858
X2900093K20Rik	13.1771	1.40858	0.512508	2.7484	0.00598878	0.0359694
Glrb	254.135	1.40781	0.347693	4.04901	5.14e-05	0.000611764
Dkk3	31.7662	1.40708	0.314959	4.46751	7.91e-06	0.000116369
Matn2	355.56	1.40487	0.178677	7.86263	3.76e-15	1.84e-13
Gm15191	21.2136	1.40369	0.443268	3.16668	0.0015419	0.0117574
Il13ra1	529.326	1.40364	0.316366	4.43677	9.13e-06	0.000132178
Nod2	16.2695	1.39943	0.44044	3.17735	0.00148628	0.0114043
Car2	53.901	1.3993	0.440025	3.18003	0.00147258	0.0113269
Gap43	82.9299	1.3971	0.216563	6.45121	1.11e-10	3.32e-09
Gpr137b	284.44	1.39254	0.159105	8.75237	2.09e-18	1.35e-16
H2bc21	19.46	1.39226	0.472048	2.9494	0.00318395	0.0214581
Plscr4	129.64	1.39195	0.203494	6.84026	7.9e-12	2.66e-10
Pde4b	151.429	1.3908	0.178776	7.77958	7.28e-15	3.46e-13
Gm4908	21.3304	1.38797	0.444578	3.12199	0.00179635	0.0133648
Gas7	48.4629	1.38664	0.288339	4.80906	1.52e-06	2.58e-05
Ptn	150.948	1.38572	0.216695	6.39479	1.61e-10	4.76e-09
Fcgrt	190.284	1.38504	0.236716	5.85108	4.88e-09	1.24e-07
Gm8365	41.4941	1.38309	0.412307	3.35452	0.000795026	0.00678803
Rnase4	708.167	1.38031	0.169261	8.15494	3.49e-16	1.85e-14
X1600020E01Rik	59.9124	1.37945	0.26142	5.27675	1.31e-07	2.67e-06
Prl2c5	24.0379	1.37572	0.473586	2.9049	0.00367376	0.0241467
Trib1	86.591	1.3744	0.213254	6.44488	1.16e-10	3.45e-09
Pitpnc1	19.4759	1.37434	0.424586	3.23689	0.0012084	0.00958601
Rsrp1	658.795	1.37313	0.175838	7.80905	5.76e-15	2.78e-13
Cacnb2	36.142	1.37222	0.389048	3.52712	0.000420108	0.00397202
Gm36936	23.3869	1.37144	0.503462	2.72402	0.0064493	0.0381776
Gm5270	69.9321	1.37033	0.428916	3.19486	0.00139898	0.0108299
Gm9167	47.2981	1.36879	0.318327	4.29993	1.71e-05	0.000231886
Gpnmb	89.1421	1.36749	0.26082	5.24306	1.58e-07	3.16e-06
Cp	948.653	1.36667	0.188995	7.23126	4.79e-13	1.87e-11
Gm8492	23.3989	1.36581	0.428755	3.18553	0.0014449	0.0111522
X1700017B05Rik	112.06	1.36431	0.296289	4.60466	4.13e-06	6.44e-05
Bdh2	18.8288	1.36394	0.438551	3.1101	0.00187024	0.0138292
Gm12182	20.9367	1.36077	0.508577	2.67564	0.00745869	0.0430178
Pkm	2834.73	1.35836	0.246507	5.51042	3.58e-08	7.96e-07
Siae	16.8803	1.3575	0.449554	3.01966	0.00253059	0.017789
Gm8343	77.5919	1.35568	0.385101	3.52033	0.000431012	0.00406042
Ddr2	724.601	1.35517	0.152708	8.87429	7.04e-19	4.69e-17
Dbp	81.8483	1.35392	0.303023	4.46806	7.89e-06	0.000116291
Snhg16	24.8319	1.35199	0.478288	2.82673	0.00470265	0.0296059
Ecm1	966.013	1.35118	0.325595	4.14988	3.33e-05	0.000414843
Gm7734	16.9727	1.35103	0.476939	2.83272	0.00461538	0.0291854
Aldh1a3	25.6235	1.35027	0.386901	3.48996	0.000483093	0.00446519
Gpm6b	88.324	1.34973	0.323605	4.17091	3.03e-05	0.000382922
Cebpa	48.8779	1.34898	0.360267	3.74438	0.000180841	0.00189497
Car11	32.5335	1.34795	0.431224	3.12586	0.00177284	0.0132087
Enpp5	104.748	1.34672	0.24224	5.55945	2.71e-08	6.19e-07
Kdm4b	155.861	1.34364	0.243241	5.5239	3.32e-08	7.41e-07
Mipol1	29.0855	1.34332	0.376267	3.57012	0.00035682	0.00343161
Gm7191	55.9691	1.34294	0.317273	4.23276	2.31e-05	0.00030031
Khk	16.4784	1.34165	0.505351	2.65488	0.00793373	0.0452251
Dlx3	177.755	1.34152	0.263492	5.0913	3.56e-07	6.77e-06
Gm11185	174.505	1.33563	0.320053	4.17314	3e-05	0.000379499
Sparcl1	31.3052	1.33393	0.403539	3.30558	0.000947811	0.00781583
Tspyl4	25.9394	1.33304	0.386497	3.44902	0.000562626	0.00506008
Smox	43.7416	1.33286	0.339403	3.92708	8.6e-05	0.000972489
Gm5230	60.8733	1.33173	0.369233	3.60674	0.000310074	0.00303037
Kdm7a	302.305	1.32894	0.330067	4.02626	5.67e-05	0.000668466
Hdc	92.5345	1.32893	0.256098	5.18915	2.11e-07	4.13e-06
Masp1	855.858	1.32876	0.125882	10.5557	4.78e-26	5.28e-24
Gm7572	37.2516	1.32644	0.395448	3.35428	0.000795715	0.00679021
Psap	3670.37	1.32526	0.184033	7.20118	5.97e-13	2.31e-11
Gm5839	20.3144	1.32523	0.473062	2.80139	0.00508837	0.0315402
Gm5732	191.584	1.32483	0.315158	4.2037	2.63e-05	0.000336019
Gm5342	31.6741	1.32066	0.467072	2.82754	0.00469071	0.0295783
Tlr4	379.512	1.31991	0.360147	3.66491	0.000247423	0.00248628
Gm7456	72.9913	1.31735	0.295323	4.46071	8.17e-06	0.000119565
Gm9358	73.4297	1.31575	0.376047	3.49891	0.000467166	0.00434359
Camk1d	53.1496	1.3153	0.352704	3.7292	0.000192092	0.00200348
Rdm1	51.4495	1.314	0.389924	3.36988	0.000752002	0.00645585
Tcp11l2	277.577	1.31221	0.15977	8.21313	2.16e-16	1.16e-14
B3gnt9	45.8744	1.31173	0.312418	4.19864	2.69e-05	0.000342788
X2810408A11Rik	25.5823	1.30922	0.381046	3.43587	0.000590648	0.00526379
Smim14	1258.96	1.30909	0.116482	11.2386	2.64e-29	3.76e-27
Gm38391	13.9997	1.30767	0.474011	2.75873	0.00580266	0.0351724
Gm4929	85.4507	1.30648	0.342978	3.80923	0.000139399	0.00151122
Gm7788	70.5291	1.30556	0.388361	3.3617	0.000774629	0.00662832
Cep85l	123.277	1.30545	0.382499	3.41294	0.000642664	0.00566296
Gm13466	53.4923	1.30352	0.369925	3.52373	0.000425524	0.00401838
Medag	303.557	1.30281	0.171574	7.59327	3.12e-14	1.4e-12
Epb41l1	360.519	1.30265	0.164625	7.91284	2.52e-15	1.24e-13
Gm6989	22.0797	1.3002	0.468721	2.77394	0.00553824	0.033847
Pde8a	208.091	1.3002	0.142957	9.09501	9.46e-20	6.8e-18
Gm3839	28.0831	1.29858	0.404634	3.20927	0.00133072	0.0103938
Crybg1	305.877	1.29694	0.141282	9.17976	4.32e-20	3.23e-18
Isg20	53.8657	1.29646	0.37974	3.41408	0.000639985	0.00564252
Stk24	627.785	1.29561	0.16065	8.06481	7.33e-16	3.81e-14
Abhd18	30.3901	1.29538	0.319119	4.05922	4.92e-05	0.000589182
Gm32618	197.293	1.29422	0.205794	6.2889	3.2e-10	9.21e-09
Gm13870	61.3762	1.29275	0.335829	3.84942	0.0001184	0.00130157
Shc2	104.889	1.29204	0.234155	5.51788	3.43e-08	7.66e-07
Gm6316	88.8523	1.28741	0.370031	3.47919	0.000502938	0.0045998
Ulk1	232.685	1.28549	0.264163	4.86626	1.14e-06	1.99e-05
Gm16470	54.7886	1.28339	0.389368	3.29608	0.00098044	0.00805945
Per3	104.672	1.28331	0.198414	6.46783	9.94e-11	2.99e-09
Gm7583	21.6079	1.28325	0.468763	2.73753	0.0061902	0.0368824
Prkd2	34.3382	1.28122	0.346953	3.69277	0.000221823	0.00226386
Gm26929	20.5675	1.28057	0.465726	2.74961	0.00596654	0.0358633
Fahd2a	23.6696	1.27939	0.452761	2.82576	0.00471685	0.0296596
E130308A19Rik	96.2753	1.27933	0.233794	5.47205	4.45e-08	9.75e-07
Rtkn	25.4097	1.27904	0.432088	2.96013	0.00307506	0.0208227
Gm9568	44.1907	1.2768	0.357965	3.56682	0.000361337	0.00346441
Gm3695	76.5311	1.27458	0.333124	3.82613	0.000130173	0.00141609
Fbln7	150.78	1.27449	0.319997	3.98283	6.81e-05	0.000787859
Gm4373	63.5179	1.27289	0.404642	3.14572	0.0016568	0.0124387
Sigirr	14.9427	1.27266	0.484569	2.62638	0.00862978	0.0482627
Cbx4	64.5873	1.27248	0.306339	4.15384	3.27e-05	0.000408701
Cebpb	129.898	1.27244	0.320249	3.97328	7.09e-05	0.000816508
P4hb	3297.32	1.27224	0.093278	13.6392	2.34e-42	7.49e-40
Tgm2	85.5874	1.2692	0.34433	3.686	0.000227806	0.00231738
Gm8192	24.7505	1.26913	0.403804	3.14294	0.00167262	0.0125275
Sash1	159.988	1.2613	0.225373	5.59652	2.19e-08	5.11e-07
Gm13527	67.2962	1.26006	0.398857	3.15918	0.00158211	0.0119986
X5330438D12Rik	18.7315	1.2584	0.433014	2.90615	0.00365907	0.0240703
Gm9164	134.353	1.25256	0.296367	4.2264	2.37e-05	0.000306629
Tcn2	133.791	1.25204	0.249858	5.01103	5.41e-07	9.89e-06
Inhbb	174.084	1.25165	0.187718	6.6677	2.6e-11	8.25e-10
Plxna3	154.436	1.25118	0.208196	6.00966	1.86e-09	4.93e-08
Zfp764	21.8967	1.24717	0.433164	2.87921	0.00398678	0.0258893
Add3	226.461	1.24674	0.146441	8.5136	1.69e-17	9.86e-16
Gm5313	62.7435	1.24651	0.320597	3.8881	0.000101034	0.00113048
Lrrc17	581.769	1.24506	0.164834	7.55342	4.24e-14	1.87e-12
Nynrin	37.0116	1.24255	0.359301	3.45825	0.000543693	0.00492655
Hk1	428.509	1.24244	0.252194	4.92653	8.37e-07	1.49e-05
D030056L22Rik	126.181	1.24199	0.269778	4.60375	4.15e-06	6.46e-05
Cd34	477.127	1.23985	0.166604	7.44188	9.93e-14	4.23e-12
Ddit3	126.032	1.2362	0.247072	5.00342	5.63e-07	1.03e-05
Clmn	32.0307	1.23459	0.372144	3.31751	0.000908225	0.00756099
Clk1	755.674	1.2342	0.280488	4.40018	1.08e-05	0.00015527
Alox5ap	78.8628	1.23316	0.221549	5.56609	2.61e-08	6e-07
Gm13292	27.6359	1.23251	0.437153	2.8194	0.00481137	0.030097
Nr3c1	476.669	1.23136	0.242048	5.08725	3.63e-07	6.89e-06
Gm5069	67.1798	1.22864	0.330368	3.71902	0.000199996	0.00207214
Ghr	866.992	1.22804	0.235974	5.20414	1.95e-07	3.83e-06
L1cam	223.23	1.22776	0.231341	5.30716	1.11e-07	2.29e-06
Gm7507	120.667	1.22558	0.349426	3.5074	0.000452512	0.00423497
Gm2a	138.832	1.22454	0.187952	6.51515	7.26e-11	2.22e-09
Gm8100	35.3767	1.22231	0.384134	3.18198	0.00146272	0.011262
Gm26956	23.467	1.22189	0.419706	2.91131	0.00359922	0.0238065
Ralgds	213.188	1.22152	0.243095	5.02485	5.04e-07	9.28e-06
Gbp2	16.9147	1.21912	0.405341	3.00763	0.0026329	0.0183927
Gm6931	40.5622	1.21906	0.45374	2.68668	0.00721653	0.0419142
Bbs2	126.886	1.21898	0.217468	5.60533	2.08e-08	4.88e-07
Hsd17b11	120.842	1.21587	0.200966	6.05011	1.45e-09	3.89e-08
Cpe	707.89	1.21548	0.172277	7.05537	1.72e-12	6.29e-11
Echdc2	31.9881	1.21312	0.376236	3.22435	0.00126257	0.0099408
Gm8330	31.6723	1.21277	0.374177	3.24118	0.00119037	0.00949632
Pkp1	461.326	1.21247	0.200546	6.04587	1.49e-09	3.98e-08
Sema3c	545.579	1.21206	0.241766	5.01338	5.35e-07	9.79e-06
Cyp39a1	186.006	1.21109	0.286671	4.22467	2.39e-05	0.000308485
Fosl2	500.698	1.20904	0.172512	7.00843	2.41e-12	8.69e-11
Angptl4	143.231	1.20859	0.226652	5.33237	9.69e-08	2.01e-06
Cbx7	67.3349	1.20695	0.305389	3.95216	7.74e-05	0.000883609
Ifi203	81.2149	1.20593	0.379074	3.18126	0.00146635	0.0112845
Snhg18	257.186	1.20458	0.163974	7.34616	2.04e-13	8.44e-12
Gm11907	43.9344	1.20318	0.363594	3.30914	0.000935846	0.00774977
Chic1	66.8764	1.2018	0.369341	3.2539	0.00113831	0.0091274
Gm15294	82.2245	1.19582	0.354795	3.37045	0.000750462	0.00644616
Tle6	25.6058	1.19552	0.419935	2.84692	0.00441439	0.028152
Cpq	332.601	1.19388	0.174329	6.84841	7.47e-12	2.52e-10
Gm6946	48.635	1.19381	0.436229	2.73667	0.00620647	0.0369653
Rsph9	30.0114	1.19376	0.36561	3.26511	0.00109422	0.0088382
Vmac	119.996	1.19086	0.21465	5.54793	2.89e-08	6.57e-07
Reck	38.6591	1.18704	0.324839	3.65424	0.000257947	0.00258376
Gm9619	58.2636	1.18467	0.363778	3.25657	0.00112767	0.00906066
Gm17799	26.8499	1.18466	0.433032	2.73572	0.00622431	0.0370434
Ccdc85b	45.8458	1.18351	0.374462	3.16056	0.00157468	0.0119655
Cdhr1	142.931	1.18179	0.264097	4.47483	7.65e-06	0.000112984
Wdr45	73.7408	1.18016	0.252976	4.66509	3.08e-06	5e-05
Ccdc163	58.9342	1.17762	0.302731	3.88997	0.000100255	0.00112338
Slc16a1	768.946	1.17707	0.23203	5.07293	3.92e-07	7.36e-06
Gm4819	47.3588	1.17626	0.357818	3.28732	0.00101146	0.00826809
Slc8a1	38.491	1.1743	0.336821	3.48641	0.000489546	0.00450828
Map2k1	404.497	1.17224	0.160538	7.30195	2.84e-13	1.15e-11
Syt17	86.243	1.1719	0.259194	4.52131	6.15e-06	9.27e-05
Gramd1b	69.0634	1.17139	0.25991	4.50691	6.58e-06	9.83e-05
Pcdhb14	27.0413	1.17126	0.415111	2.82156	0.00477908	0.0299548
Trerf1	63.403	1.17019	0.290356	4.03018	5.57e-05	0.000658399
Rbis	98.5116	1.1694	0.277782	4.20976	2.56e-05	0.000327407
Pogk	94.2757	1.16713	0.23627	4.93982	7.82e-07	1.4e-05
H2.D1	181.332	1.1669	0.258626	4.51192	6.42e-06	9.64e-05
Naaa	72.3761	1.16463	0.27057	4.30437	1.67e-05	0.000227677
Mapk3	885.59	1.16261	0.19598	5.93231	2.99e-09	7.69e-08
Ctsb	2458.77	1.16245	0.114385	10.1626	2.91e-24	2.83e-22
Osr1	32.4535	1.15929	0.415538	2.78986	0.00527302	0.0325177
Map3k8	23.8721	1.15697	0.3663	3.15852	0.00158571	0.01202
Gm9341	28.2062	1.15539	0.39718	2.90899	0.00362594	0.0239126
C030037D09Rik	58.2756	1.15336	0.283055	4.07468	4.61e-05	0.000555203
Slc25a42	17.6323	1.15198	0.439101	2.6235	0.00870316	0.0485174
Pparg	121.534	1.15163	0.206467	5.57778	2.44e-08	5.66e-07
Clcn2	16.5092	1.14907	0.413152	2.78124	0.00541517	0.0332114
Cryz	130.362	1.14757	0.20605	5.56935	2.56e-08	5.91e-07
Ppox	51.076	1.1473	0.29775	3.85323	0.000116569	0.00128695
Fdxr	33.669	1.14564	0.384507	2.97951	0.00288713	0.0197809
Gm12416	39.6267	1.1452	0.411033	2.78614	0.00533393	0.0328416
Hexb	450.511	1.14464	0.124435	9.19871	3.62e-20	2.73e-18
Ace	33.6041	1.14232	0.303585	3.76277	0.000168043	0.00178607
Tnfaip2	375.871	1.14024	0.194132	5.87352	4.27e-09	1.09e-07
Mindy4	59.5175	1.14019	0.256154	4.4512	8.54e-06	0.000124287
Mpp2	52.0943	1.13981	0.423684	2.69024	0.00714002	0.041624
Gm9204	45.9202	1.13926	0.421792	2.70101	0.00691302	0.0404813
Ctsa	1006.75	1.1387	0.205488	5.54145	3e-08	6.78e-07
Gm6283	33.6036	1.13836	0.32405	3.51291	0.000443231	0.00416053
Tlr2	37.5556	1.13549	0.398992	2.84589	0.00442872	0.0282004
Asah2	103.36	1.13522	0.274564	4.13464	3.56e-05	0.000439515
Hs3st1	30.5434	1.13476	0.370837	3.05999	0.00221343	0.0158945
Gm13882	73.7567	1.13135	0.343764	3.29107	0.000998055	0.00818279
Apobec1	75.584	1.13073	0.237348	4.76404	1.9e-06	3.18e-05
H2aj	34.3629	1.12862	0.398414	2.83278	0.00461446	0.0291854
Gm12864	60.9108	1.12754	0.386592	2.91661	0.00353853	0.0235112
Ostf1	271.803	1.12741	0.182171	6.18874	6.06e-10	1.7e-08
Sft2d2	384.125	1.12698	0.118158	9.53791	1.46e-21	1.19e-19
Mmp11	261.196	1.12669	0.189526	5.94479	2.77e-09	7.15e-08
Zfand5	548.939	1.12587	0.247577	4.54756	5.43e-06	8.24e-05
Mllt3	221.043	1.12238	0.268233	4.18433	2.86e-05	0.000363321
Tent5a	42.429	1.12064	0.389193	2.87939	0.00398445	0.0258849
Cyp4v3	56.8907	1.11934	0.263551	4.24716	2.16e-05	0.000284477
Arhgap24	38.4554	1.11764	0.337	3.31644	0.000911723	0.00758608
Cyp1b1	927.894	1.11716	0.24065	4.64226	3.45e-06	5.51e-05
Dhrs7	137.299	1.1169	0.227203	4.91588	8.84e-07	1.57e-05
Gm29667	76.0792	1.11225	0.376528	2.95396	0.00313722	0.0211796
Gm7251	71.1599	1.11224	0.345999	3.21457	0.00130641	0.0102243
Baiap2	280.174	1.10854	0.276558	4.00835	6.11e-05	0.00071478
Msc	26.2937	1.10667	0.405565	2.7287	0.00635844	0.0377271
Jmjd6	252.162	1.10644	0.193792	5.70942	1.13e-08	2.76e-07
Dnm1	270.197	1.10483	0.314368	3.51443	0.000440691	0.00413917
Jade2	53.1291	1.10465	0.291072	3.7951	0.000147586	0.00158621
Ptgs1	1088.08	1.10166	0.119435	9.22392	2.86e-20	2.18e-18
Hscb	64.7351	1.10097	0.263809	4.17337	3e-05	0.000379419
Nphp3	28.0064	1.10074	0.34231	3.21561	0.0013017	0.0101925
Alkbh5	675.956	1.10051	0.123515	8.90993	5.11e-19	3.45e-17
Snhg5	165.627	1.10042	0.268857	4.09294	4.26e-05	0.000517204
Trib2	26.5225	1.09724	0.39004	2.81315	0.00490589	0.0306516
Mks1	24.759	1.09582	0.410198	2.67145	0.00755232	0.0433982
A330074K22Rik	49.8728	1.0956	0.376717	2.90829	0.00363413	0.0239431
Garnl3	84.3585	1.09246	0.249207	4.38373	1.17e-05	0.000165658
Has1	60.7959	1.092	0.273686	3.98999	6.61e-05	0.000767281
H1f2	160.114	1.0906	0.19524	5.58595	2.32e-08	5.41e-07
Ndufv3	448.888	1.08982	0.17245	6.3196	2.62e-10	7.66e-09
Clmp	139.004	1.08652	0.180619	6.01554	1.79e-09	4.77e-08
Selenop	351.129	1.08493	0.254467	4.26355	2.01e-05	0.000267296
Zfp608	124.43	1.0841	0.224004	4.83965	1.3e-06	2.23e-05
Ebf1	259.66	1.08394	0.236362	4.58595	4.52e-06	6.97e-05
Gm12258	39.7703	1.08256	0.33822	3.20075	0.00137069	0.0106477
Efna1	89.0738	1.08244	0.256273	4.22377	2.4e-05	0.000309458
Gm18859	94.5686	1.08146	0.368933	2.93132	0.00337525	0.0225438
Prrx1	1024.18	1.08016	0.291256	3.70864	0.000208378	0.00214903
Hexdc	29.0169	1.07949	0.359848	2.99984	0.00270119	0.0187695
Trim65	32.1919	1.07869	0.293706	3.6727	0.000240004	0.0024226
Sat1	505.646	1.07719	0.23634	4.55781	5.17e-06	7.87e-05
Smim27	44.459	1.07611	0.340982	3.15591	0.00159997	0.0120989
Gng11	33.0218	1.07599	0.322206	3.33946	0.000839426	0.00707465
Ly6c2	265.62	1.07566	0.197707	5.4407	5.31e-08	1.14e-06
Tusc1	36.8981	1.07527	0.347699	3.09253	0.00198458	0.0145385
Rere	361.574	1.07508	0.26495	4.05767	4.96e-05	0.000592648
Sh3gl3	29.6159	1.07202	0.373573	2.86964	0.00410942	0.0265537
Fbxo36	102.71	1.07189	0.226108	4.74061	2.13e-06	3.55e-05
Fam193b	77.1122	1.07048	0.28717	3.72771	0.000193231	0.00201268
Gm12017	82.6475	1.06717	0.333917	3.1959	0.00139394	0.0108069
Dubr	140.955	1.06659	0.2267	4.70487	2.54e-06	4.18e-05
Samd1	76.6834	1.06651	0.337993	3.1554	0.00160276	0.0121084
Rbpj	276.592	1.06639	0.196334	5.43149	5.59e-08	1.2e-06
Fndc10	30.4748	1.06635	0.389105	2.74052	0.00613428	0.0367026
Gm7481	67.3527	1.06444	0.300034	3.54773	0.000388565	0.00371185
Per2	43.7324	1.06413	0.324222	3.2821	0.00103038	0.00839511
Trdc	29.1546	1.06361	0.280555	3.79109	0.000149987	0.00161041
Gm2076	26.4937	1.06346	0.3782	2.81189	0.00492509	0.030747
Snhg12	271.278	1.06329	0.309002	3.44104	0.000579483	0.00518788
Tec	19.0443	1.0622	0.406241	2.6147	0.00893057	0.0495209
Cc2d2a	97.1114	1.06154	0.245754	4.31952	1.56e-05	0.000213891
Fbxl12	26.9215	1.06086	0.349883	3.03203	0.00242916	0.0171681
X	191.317	1.05963	0.193042	5.48911	4.04e-08	8.92e-07
Thbs2	987.764	1.05639	0.124067	8.51466	1.67e-17	9.81e-16
Igf1	194.159	1.05523	0.266188	3.96423	7.36e-05	0.000846848
Galk1	192.494	1.05462	0.314248	3.35603	0.000790708	0.00675485
Cst6	139.537	1.05457	0.200181	5.2681	1.38e-07	2.79e-06
Snhg20	56.1144	1.05457	0.309116	3.41155	0.000645939	0.00568412
Rab13	110.511	1.05231	0.267201	3.93826	8.21e-05	0.000931657
Gm8927	103.796	1.05143	0.304724	3.45044	0.000559667	0.00504215
Ccnl2	363.726	1.04852	0.191578	5.47306	4.42e-08	9.71e-07
Acpp	110.92	1.04812	0.170591	6.14408	8.04e-10	2.22e-08
Sema5a	457.918	1.04745	0.205811	5.08935	3.59e-07	6.83e-06
Gm11658	33.5085	1.04656	0.330335	3.16817	0.00153401	0.0117246
Ctsl	2590.7	1.04548	0.187911	5.56372	2.64e-08	6.07e-07
Gaa	189.639	1.04492	0.27533	3.79515	0.000147557	0.00158621
Itgb3	235.161	1.04448	0.156077	6.69211	2.2e-11	7.08e-10
Loxl2	212.818	1.04364	0.159755	6.53272	6.46e-11	2e-09
Adgrl4	20.6145	1.04343	0.381551	2.7347	0.00624367	0.0371223
Gm12403	56.9043	1.04174	0.350574	2.97153	0.00296322	0.0201525
Spidr	125.482	1.04136	0.216257	4.81537	1.47e-06	2.51e-05
Htra1	743.695	1.04097	0.146852	7.08861	1.35e-12	5.01e-11
Plac8	34.304	1.04055	0.370499	2.80851	0.00497716	0.0309734
F730043M19Rik	63.8346	1.04045	0.319619	3.25527	0.00113283	0.00908814
Slc4a8	73.2539	1.03475	0.287494	3.59921	0.000319188	0.00310782
Phyh	73.0828	1.03327	0.233606	4.42312	9.73e-06	0.0001403
Nfkbia	136.312	1.0326	0.309307	3.33843	0.000842544	0.00709711
Tor4a	111.942	1.03242	0.291586	3.54072	0.000399029	0.00379793
Olfml2a	31.2492	1.0321	0.328298	3.1438	0.00166767	0.0124963
Hr	122.003	1.03123	0.32168	3.20576	0.00134705	0.01049
Usp11	93.5529	1.03011	0.228972	4.49883	6.83e-06	0.000101626
Rarg	515.952	1.02909	0.270401	3.80579	0.00014135	0.00152919
Mmp28	57.2069	1.02843	0.282016	3.64672	0.000265609	0.00265372
Per1	78.3196	1.02743	0.306641	3.35061	0.00080634	0.00686967
Hebp1	60.0735	1.02565	0.31814	3.2239	0.00126455	0.00995138
Sox9	424.748	1.024	0.192029	5.33251	9.69e-08	2.01e-06
Man2c1	78.2646	1.02364	0.336513	3.04189	0.00235098	0.0166911
Gm8513	60.3485	1.02346	0.314171	3.25766	0.00112334	0.00903051
Fbxl7	71.5369	1.02081	0.239161	4.2683	1.97e-05	0.000262337
Gpr146	71.8655	1.02012	0.254335	4.01092	6.05e-05	0.000708087
Kirrel3	30.8614	1.01959	0.350407	2.90975	0.00361723	0.0238954
Plekha2	294.106	1.01801	0.147672	6.89373	5.43e-12	1.88e-10
Pde3b	211.805	1.01575	0.247692	4.10087	4.12e-05	0.000500562
X0610012G03Rik	114.285	1.01364	0.264325	3.83481	0.000125662	0.00137466
Pbx1	634.769	1.01305	0.1837	5.51469	3.49e-08	7.78e-07
Stxbp2	42.7988	1.01209	0.325038	3.11377	0.00184712	0.013697
Add2	117.978	1.01025	0.203343	4.96824	6.76e-07	1.22e-05
Adam15	109.698	1.0096	0.327984	3.07822	0.00208245	0.015132
Tet1	48.2937	1.00719	0.354315	2.84263	0.00447425	0.0284652
Dut	189.079	1.00602	0.230062	4.37283	1.23e-05	0.000173523
Pfkp	345.188	1.00562	0.143565	7.00464	2.48e-12	8.88e-11
Slc27a1	214.652	1.00247	0.271202	3.69639	0.000218691	0.00223481
Zfhx4	893.713	1.00179	0.235196	4.25939	2.05e-05	0.000271625
Srsf5	366.205	1.00108	0.245842	4.07203	4.66e-05	0.000560692
Hps1	60.446	0.999901	0.333366	2.99941	0.00270503	0.0187795
Dock9	127.548	0.998491	0.186114	5.36494	8.1e-08	1.69e-06
Cast	909.987	0.997765	0.183765	5.42956	5.65e-08	1.21e-06
Brinp3	644.494	0.995742	0.149024	6.68177	2.36e-11	7.54e-10
Clic5	55.6079	0.995399	0.315327	3.15672	0.00159555	0.012083
Slc14a1	67.5857	0.99494	0.234887	4.23583	2.28e-05	0.000297216
Rnf167	113.458	0.993707	0.264405	3.75827	0.000171093	0.00181223
Pim1	55.6084	0.992827	0.299467	3.31531	0.000915413	0.0076087
Calml4	31.0416	0.992762	0.340798	2.91305	0.00357919	0.023704
Rbpms	108.473	0.990154	0.207798	4.76499	1.89e-06	3.17e-05
Cdk2ap2	865.468	0.989669	0.225413	4.39046	1.13e-05	0.000161488
Bmf	51.5693	0.988083	0.305899	3.2301	0.00123748	0.00977266
Myf5	755.723	0.987257	0.321308	3.07262	0.00212189	0.0153568
Plod3	246.736	0.985014	0.239293	4.11635	3.85e-05	0.000471411
Acox3	124.429	0.979993	0.269955	3.63021	0.000283186	0.00280077
Ereg	170.464	0.978369	0.287181	3.40681	0.000657276	0.00576256
Gsta4	483.511	0.976945	0.205638	4.7508	2.03e-06	3.39e-05
Tbc1d4	46.7348	0.974791	0.268452	3.63116	0.000282147	0.00279756
Asph	341.994	0.974485	0.163447	5.96208	2.49e-09	6.45e-08
Gm5345	43.9015	0.97187	0.321364	3.0242	0.00249293	0.0175637
Agbl5	41.1654	0.968117	0.299101	3.23676	0.00120895	0.00958601
Plag1	68.4252	0.967124	0.281665	3.4336	0.000595622	0.00530209
Sdc2	4453.77	0.964924	0.22492	4.29007	1.79e-05	0.000240546
Tshz3	322.351	0.963376	0.179378	5.37063	7.85e-08	1.65e-06
Gm49890	266.811	0.963238	0.21536	4.47268	7.72e-06	0.000113912
Crebl2	59.1833	0.961503	0.242971	3.95728	7.58e-05	0.000866151
Rusc2	136.458	0.961419	0.281281	3.41801	0.000630813	0.00558534
H3f3b	1263.78	0.958343	0.136447	7.02355	2.16e-12	7.83e-11
Slc37a4	32.7188	0.95765	0.361026	2.65258	0.00798797	0.0454507
Nudt13	35.1427	0.955994	0.323179	2.95809	0.00309548	0.0209429
Fndc1	333.075	0.955066	0.252855	3.77713	0.000158645	0.00169293
Sdc4	747.933	0.953652	0.177153	5.38322	7.32e-08	1.55e-06
Naga	106.743	0.95295	0.27379	3.48059	0.000500308	0.00458109
Pld1	97.408	0.952748	0.224647	4.24109	2.22e-05	0.000291547
Irf9	34.1436	0.951645	0.35905	2.65045	0.00803843	0.0456559
Tbc1d17	59.0337	0.951086	0.284721	3.34041	0.000836553	0.00706426
Ccn3	147.576	0.949063	0.223336	4.24949	2.14e-05	0.000282249
Pcmtd2	271.415	0.948783	0.255734	3.71004	0.000207224	0.00213939
Gnao1	489.23	0.947378	0.224621	4.21767	2.47e-05	0.000316906
Fam102b	291.559	0.946753	0.206904	4.57581	4.74e-06	7.27e-05
Meis2	401.328	0.946141	0.150633	6.28112	3.36e-10	9.67e-09
Akap8l	127.113	0.945882	0.209453	4.51595	6.3e-06	9.49e-05
P2rx4	96.3402	0.945876	0.270801	3.49288	0.000477842	0.00442972
Angptl2	1141.04	0.94316	0.152821	6.17167	6.76e-10	1.88e-08
Dio2	115.309	0.942593	0.321768	2.92942	0.00339597	0.0226533
Spp1	45694.7	0.942253	0.175233	5.37715	7.57e-08	1.59e-06
Csgalnact1	177.016	0.940888	0.206247	4.56196	5.07e-06	7.73e-05
Sema4c	149.538	0.940792	0.204729	4.59531	4.32e-06	6.69e-05
Prdx5	596.661	0.935524	0.209702	4.4612	8.15e-06	0.000119403
Sord	156.115	0.933293	0.218795	4.26561	1.99e-05	0.000265064
Fam131b	35.4891	0.932318	0.348743	2.67336	0.00750947	0.0432153
Ranbp3l	220.246	0.931494	0.331603	2.80907	0.00496853	0.0309443
Miip	58.183	0.93125	0.349889	2.66156	0.00777805	0.044467
Vamp2	415.055	0.928266	0.240689	3.85671	0.000114924	0.00127139
Tiparp	431.959	0.928112	0.238672	3.88865	0.000100805	0.00112872
Slc22a23	84.3599	0.926959	0.233233	3.97438	7.06e-05	0.00081333
Lrrc49	85.1321	0.925579	0.221638	4.17608	2.97e-05	0.00037553
Mgam	623.122	0.924283	0.115453	8.00573	1.19e-15	6.06e-14
Mtss1	860.024	0.921507	0.144696	6.36857	1.91e-10	5.62e-09
Gprc5b	378.643	0.921415	0.173754	5.30298	1.14e-07	2.34e-06
Sntb2	320.69	0.918677	0.197324	4.65568	3.23e-06	5.21e-05
Scpep1	572.704	0.917563	0.126772	7.23792	4.56e-13	1.79e-11
C1s1	64.862	0.916502	0.264059	3.47082	0.000518867	0.00471523
Mr1	128.214	0.911754	0.21225	4.29567	1.74e-05	0.000235977
Appl2	104.538	0.910384	0.168682	5.39704	6.77e-08	1.44e-06
Spaca6	63.015	0.906973	0.257816	3.51791	0.000434966	0.00409275
Iqcc	58.4199	0.902802	0.295498	3.05519	0.0022492	0.0160998
Nfe2l2	1445.14	0.902241	0.115964	7.78038	7.23e-15	3.45e-13
Tbl2	129.876	0.901023	0.176967	5.09149	3.55e-07	6.77e-06
Cadm1	161.333	0.900918	0.196322	4.58898	4.45e-06	6.88e-05
Man2a1	770.634	0.900141	0.221492	4.06398	4.82e-05	0.000578166
Zfp61	29.3635	0.898708	0.341621	2.63071	0.00852059	0.0477884
Hdac4	178.391	0.897539	0.212015	4.23338	2.3e-05	0.000300099
Bicral	183.618	0.897211	0.186692	4.80582	1.54e-06	2.62e-05
Gsn	1157.9	0.896833	0.221655	4.04607	5.21e-05	0.000618083
Aldh1l2	128.239	0.895618	0.226583	3.95271	7.73e-05	0.000882233
Cd47	1449.64	0.89499	0.195168	4.58573	4.52e-06	6.97e-05
Rdh14	64.4604	0.894028	0.300668	2.97347	0.00294453	0.0200902
Ccdc71l	92.98	0.893977	0.276087	3.23803	0.00120359	0.00957253
Ftx	51.4229	0.893884	0.298483	2.99475	0.00274666	0.019018
Galm	51.8102	0.893453	0.280655	3.18346	0.00145526	0.0112157
Hbp1	180.503	0.892937	0.263755	3.38548	0.000710543	0.00615865
Anxa5	1541.75	0.887606	0.178278	4.97877	6.4e-07	1.16e-05
Smtn	274.886	0.885029	0.280613	3.15391	0.00161098	0.0121471
Enpp1	1219.82	0.883527	0.184522	4.78819	1.68e-06	2.84e-05
Opn3	83.3899	0.882798	0.246736	3.5779	0.000346367	0.00333927
Jak1	901.518	0.882772	0.113234	7.79599	6.39e-15	3.07e-13
Tspan15	423.368	0.880817	0.178034	4.94747	7.52e-07	1.35e-05
Cdyl	87.4115	0.878166	0.207451	4.23312	2.3e-05	0.000300099
Smarca2	83.0536	0.875488	0.200737	4.36136	1.29e-05	0.000181073
Adamtsl1	45.2936	0.875238	0.301536	2.9026	0.00370084	0.0242738
Sema3b	189.712	0.875096	0.171451	5.10405	3.32e-07	6.36e-06
Ppme1	254.201	0.874187	0.156754	5.5768	2.45e-08	5.67e-07
Ifitm2	572.34	0.87051	0.201346	4.32345	1.54e-05	0.000210851
Tmem42	27.1184	0.868093	0.325656	2.66567	0.00768344	0.0440386
Ikbkg	333.02	0.867938	0.138964	6.24578	4.22e-10	1.2e-08
Fgfr1	865.386	0.867576	0.167403	5.18257	2.19e-07	4.27e-06
Cdkn2c	77.7672	0.867108	0.250888	3.45616	0.000547933	0.00495066
Dtx3	247.497	0.861839	0.19309	4.4634	8.07e-06	0.000118407
Ube2l6	194.449	0.861579	0.279027	3.08779	0.00201648	0.0147505
Prxl2c	170.146	0.857828	0.169265	5.06795	4.02e-07	7.52e-06
Kif13b	122.563	0.853911	0.190859	4.47405	7.68e-06	0.000113292
Rab7b	114.928	0.851647	0.201188	4.2331	2.3e-05	0.000300099
Npepps	760.544	0.850998	0.125291	6.79216	1.1e-11	3.68e-10
Pir	123.986	0.850122	0.214657	3.96038	7.48e-05	0.000857485
X2310039H08Rik	50.8204	0.848718	0.278957	3.04247	0.00234649	0.0166743
Nek1	94.0673	0.848169	0.31383	2.70264	0.00687916	0.0403132
Tmem86a	76.8681	0.848062	0.319726	2.65247	0.00799061	0.0454507
Tmem67	52.8077	0.847617	0.257885	3.2868	0.00101331	0.00827327
Vwa5a	980.372	0.847477	0.190267	4.45414	8.42e-06	0.000122715
Agap1	519.487	0.846198	0.162097	5.22032	1.79e-07	3.54e-06
Parp16	44.3041	0.844364	0.316137	2.67088	0.00756525	0.0434406
Zmiz1	1078.84	0.844195	0.247882	3.40563	0.000660122	0.00578098
Mrgbp	112.19	0.844194	0.178628	4.72599	2.29e-06	3.79e-05
Hcfc1r1	1446.69	0.843395	0.23489	3.59059	0.000329931	0.00319653
Zeb2	1049.97	0.842353	0.223546	3.76815	0.000164462	0.00175143
Nfkbiz	77.8095	0.840751	0.310548	2.70732	0.00678298	0.0398239
Cdc42bpa	595.561	0.840318	0.137723	6.10149	1.05e-09	2.86e-08
Shisa5	405.339	0.838977	0.19658	4.26788	1.97e-05	0.000262609
Rhou	163.251	0.836665	0.157717	5.30486	1.13e-07	2.32e-06
AI413582	117.457	0.836316	0.217195	3.85054	0.000117859	0.00129653
Btg1	277.233	0.836227	0.152035	5.50021	3.79e-08	8.4e-07
Sgcd	62.0459	0.835814	0.30335	2.75528	0.0058642	0.0354194
Lamp2	2583.7	0.835614	0.223068	3.74601	0.00017967	0.00188648
Nudt16	46.716	0.832188	0.249165	3.3399	0.000838077	0.00707088
Dpm3	76.9224	0.831443	0.262562	3.16665	0.00154205	0.0117574
Mgl2	67.5034	0.831305	0.243697	3.41122	0.000646728	0.00568555
Tmem219	58.6254	0.831071	0.294481	2.82216	0.0047702	0.0299111
Ccni	743.299	0.830874	0.184363	4.50674	6.58e-06	9.83e-05
Sesn1	173.471	0.828716	0.188706	4.39157	1.13e-05	0.000160814
Cdc14a	33.9553	0.825376	0.314701	2.62273	0.00872293	0.0485929
Plekha5	222.429	0.824792	0.189449	4.35363	1.34e-05	0.000186913
Sqstm1	1206.51	0.823809	0.194786	4.2293	2.34e-05	0.000303946
Sdc1	640.736	0.822411	0.190244	4.32293	1.54e-05	0.00021098
Cdk19	299.939	0.822388	0.204267	4.02604	5.67e-05	0.000668567
Afap1l2	124.526	0.821734	0.175398	4.68497	2.8e-06	4.58e-05
Ifi202b	527.206	0.820512	0.310339	2.64392	0.00819512	0.0463444
Rps12	159.005	0.818728	0.284974	2.87299	0.00406606	0.0263169
Pot1a	106.558	0.818193	0.271716	3.01121	0.0026021	0.0182345
Zfas1	629.022	0.816437	0.239843	3.40405	0.000663942	0.00579507
Cant1	179.757	0.813532	0.205285	3.96294	7.4e-05	0.000850841
Nmnat2	50.2778	0.812989	0.260845	3.11675	0.00182856	0.0135787
Gys1	303.9	0.812468	0.234991	3.45744	0.000545325	0.00493849
Hnrnpa1	75.2361	0.812463	0.309658	2.62375	0.00869684	0.0485003
Syne1	232.571	0.810966	0.156901	5.16866	2.36e-07	4.59e-06
Taz	106.83	0.810858	0.228614	3.54684	0.000389878	0.00372213
Pvt1	67.3564	0.809023	0.259447	3.11825	0.00181926	0.0135205
Rnf114	175.014	0.808934	0.215661	3.75095	0.000176168	0.00185343
Net1	339.026	0.808633	0.143311	5.64249	1.68e-08	4e-07
Fbxo32	179.148	0.808326	0.169911	4.75734	1.96e-06	3.29e-05
Ogt	1009.96	0.805999	0.242774	3.31995	0.00090033	0.00750816
Fam3a	101.361	0.805963	0.257076	3.13512	0.00171784	0.012841
Ptgfrn	869.176	0.805699	0.14006	5.75251	8.79e-09	2.17e-07
Dzip1	65.9157	0.804816	0.243922	3.29949	0.000968617	0.00797062
Car13	775.094	0.802959	0.213875	3.75434	0.000173801	0.00183629
Glt8d2	72.7075	0.802565	0.244275	3.2855	0.00101802	0.00830309
Zcchc24	1568.89	0.801246	0.167744	4.77661	1.78e-06	3e-05
Edil3	379.091	0.799405	0.277348	2.88232	0.00394755	0.0256771
Adam10	623.004	0.797455	0.236514	3.37171	0.000747033	0.00642022
Sdccag8	84.3869	0.79574	0.243911	3.26241	0.00110468	0.00890333
Tmem107	139.294	0.79547	0.28847	2.75755	0.00582369	0.0352479
Lmf1	125.514	0.794105	0.225534	3.521	0.00042993	0.00405267
Pmm1	130.574	0.794078	0.260147	3.05242	0.00227004	0.0162193
H1f0	1289.39	0.793744	0.110561	7.17921	7.01e-13	2.7e-11
Tmem216	56.5767	0.792857	0.26027	3.04628	0.00231689	0.0165164
Mcc	105.204	0.791569	0.249765	3.16926	0.0015283	0.0116866
Irf2bp2	258.11	0.791371	0.180323	4.38864	1.14e-05	0.000162401
Dipk1a	187.494	0.790503	0.23267	3.39753	0.000679966	0.00591846
Lurap1l	363.116	0.79037	0.213301	3.70541	0.000211046	0.00216516
Id3	231.389	0.788844	0.273295	2.88642	0.00389656	0.025377
Ctso	94.0702	0.787303	0.276015	2.85239	0.00433915	0.0277522
Prcp	271.829	0.78588	0.222078	3.53875	0.000402022	0.00381946
Btbd3	74.2045	0.785317	0.250912	3.12985	0.00174896	0.0130556
Ptpdc1	74.2488	0.783731	0.239048	3.27855	0.0010434	0.00849536
Zfp503	85.8893	0.783159	0.298728	2.62164	0.00875076	0.0486961
Hoxc6	103.066	0.782754	0.243229	3.21818	0.00129005	0.0101216
Dlc1	143.294	0.781819	0.178246	4.38617	1.15e-05	0.000163955
Sptssa	625.698	0.78085	0.231064	3.37937	0.000726532	0.00627154
Zswim7	95.2092	0.778784	0.251136	3.10104	0.00192841	0.0142191
Foxc2	63.34	0.77819	0.256034	3.0394	0.00237051	0.0168069
Uckl1	105.347	0.777707	0.23819	3.26508	0.00109434	0.0088382
Nfat5	2098.15	0.776986	0.240095	3.23616	0.0012115	0.00960134
Rufy2	146.709	0.773636	0.215778	3.58534	0.000336644	0.00325755
Leng8	147.464	0.772909	0.265023	2.91639	0.00354107	0.0235112
Pde5a	490.48	0.771889	0.218769	3.52833	0.000418189	0.00395626
Snx24	164.561	0.771009	0.186974	4.12362	3.73e-05	0.000458197
Dusp10	606.003	0.768874	0.126996	6.05429	1.41e-09	3.8e-08
Layn	156.603	0.768741	0.211868	3.62839	0.000285191	0.00281883
Pard3b	78.2194	0.767972	0.239772	3.20292	0.0013604	0.010573
Sipa1l1	286.679	0.766332	0.183858	4.16805	3.07e-05	0.000387127
Rab3d	72.6854	0.764536	0.286056	2.67268	0.00752482	0.0432877
Btd	198.809	0.762549	0.1979	3.85321	0.000116577	0.00128695
Pkd2	254.209	0.760319	0.191654	3.96715	7.27e-05	0.000837164
Prelid1	862.573	0.760079	0.246196	3.08729	0.00201993	0.0147688
Uaca	164.438	0.758106	0.219422	3.45502	0.000550259	0.00496881
Pgd	595.323	0.757361	0.170425	4.44397	8.83e-06	0.000128424
Kdm5b	235.871	0.755126	0.166947	4.52314	6.09e-06	9.21e-05
Fbxl20	194.818	0.75306	0.189289	3.97836	6.94e-05	0.00080104
Zadh2	147.888	0.752807	0.184176	4.08743	4.36e-05	0.000529212
Keap1	72.6638	0.751664	0.235669	3.18949	0.00142524	0.0110168
Tmem43	585.504	0.749717	0.119473	6.27521	3.49e-10	1e-08
Adamts1	120.07	0.74454	0.187955	3.96126	7.46e-05	0.000855601
Fam214a	73.2995	0.743817	0.244452	3.0428	0.0023439	0.0166635
Spice1	91.2186	0.741401	0.235823	3.14389	0.00166716	0.0124963
Clk4	187.34	0.741255	0.242402	3.05795	0.00222857	0.0159958
Rgmb	494.417	0.740128	0.139027	5.32364	1.02e-07	2.1e-06
Mettl26	78.5357	0.738189	0.279857	2.63774	0.00834614	0.046995
Poglut3	156.915	0.737691	0.169956	4.34049	1.42e-05	0.000196706
Tmem106c	88.2712	0.737573	0.22415	3.29054	0.000999966	0.00819298
Gnb5	101.126	0.735188	0.255844	2.87358	0.00405855	0.02629
Klhl11	50.2767	0.735133	0.274842	2.67475	0.00747857	0.0430849
Lamb1	1065.41	0.733513	0.128278	5.71816	1.08e-08	2.63e-07
Gm6548	92.6834	0.733323	0.237862	3.08297	0.00204944	0.0149428
Ninj1	255.536	0.732384	0.268984	2.72277	0.00647363	0.038254
Sun1	419.217	0.730823	0.134526	5.43259	5.55e-08	1.19e-06
Gla	56.7799	0.728392	0.27469	2.65168	0.00800915	0.0455227
Sfrp2	197.119	0.727418	0.270949	2.6847	0.00725945	0.0421322
Hoxa9	93.0658	0.727257	0.217714	3.34042	0.000836509	0.00706426
Dnase1l1	157.099	0.726732	0.177084	4.10388	4.06e-05	0.000495631
Rcn3	183.836	0.722063	0.235712	3.06333	0.00218888	0.0157615
Wdr19	161.935	0.7219	0.156118	4.62407	3.76e-06	5.92e-05
Ptch1	75.5012	0.718543	0.257266	2.79299	0.00522227	0.0322555
Il10rb	100.155	0.716295	0.212948	3.36372	0.000769006	0.0065874
Idh1	859.744	0.715648	0.19091	3.74861	0.00017782	0.0018683
Mxra8	799.495	0.714919	0.216172	3.30718	0.000942403	0.00778461
Kxd1	206.07	0.714873	0.239047	2.99051	0.00278514	0.0192249
Tbl1xr1	512.899	0.714861	0.199794	3.57799	0.000346245	0.00333927
Notch2	1083.31	0.712458	0.163567	4.35577	1.33e-05	0.00018543
Ip6k1	135.338	0.711803	0.221637	3.21157	0.00132014	0.0103214
Mpst	187.46	0.708572	0.24464	2.89638	0.00377493	0.0246771
Gorab	117.237	0.707921	0.212404	3.33289	0.000859478	0.0072281
Coro2b	192.961	0.707604	0.257182	2.75137	0.00593467	0.0356991
Rabac1	600.344	0.707102	0.235502	3.00253	0.00267743	0.0186457
Ctps2	341.934	0.705871	0.166829	4.2311	2.33e-05	0.000302029
Dock7	1123.43	0.70558	0.200739	3.51492	0.000439891	0.00413413
Mkrn1	82.6454	0.704861	0.21801	3.23316	0.00122427	0.00968302
Ldb1	343.018	0.704861	0.227797	3.09425	0.00197309	0.0144874
Zfp740	158.891	0.704079	0.21512	3.27296	0.00106428	0.00863544
Galnt7	114.737	0.703863	0.250042	2.81498	0.00487804	0.0305019
Npr2	89.0596	0.703102	0.24746	2.84128	0.00449333	0.0285518
Ifnar2	244.372	0.702599	0.162155	4.3329	1.47e-05	0.000202942
Zfp217	114.832	0.702177	0.212133	3.31008	0.000932708	0.00772787
Nab2	159.774	0.701171	0.184425	3.80193	0.000143571	0.00155108
X1110038B12Rik	881.115	0.698139	0.223717	3.12064	0.00180459	0.0134197
Seh1l	311.153	0.69788	0.19264	3.62272	0.000291521	0.00287233
Dap	3028.44	0.69605	0.235007	2.96182	0.00305824	0.0207268
Arl14ep	238.282	0.695092	0.260608	2.66719	0.00764875	0.0438558
Map1lc3b	434.178	0.694156	0.19269	3.60246	0.000315226	0.00307497
Retsat	64.9065	0.693474	0.217566	3.18742	0.00143547	0.0110849
Pxylp1	60.6151	0.693472	0.250869	2.76428	0.00570483	0.0347219
Nid1	3110.13	0.691545	0.126554	5.46443	4.64e-08	1.01e-06
Mindy1	312.823	0.691191	0.19033	3.63154	0.000281734	0.00279523
Septin8	580.839	0.690428	0.174739	3.95119	7.78e-05	0.00088591
Aldh9a1	99.5733	0.689211	0.229233	3.00659	0.00264194	0.0184395
Lgals9	153.396	0.688897	0.218061	3.1592	0.00158204	0.0119986
Txndc12	517.327	0.688762	0.159367	4.32187	1.55e-05	0.000211818
Tmem106b	1140.44	0.688101	0.247018	2.78563	0.00534239	0.0328808
Rbbp9	249.235	0.688084	0.180268	3.81701	0.00013508	0.00146541
Card19	566.292	0.686248	0.173317	3.95948	7.51e-05	0.000860081
Sox4	480.828	0.6844	0.201075	3.40371	0.000664777	0.00579913
Thap4	103.271	0.684096	0.238111	2.87301	0.00406581	0.0263169
Arsk	103.852	0.682031	0.211272	3.22821	0.00124568	0.0098226
Fbf1	112.8	0.68196	0.261115	2.61172	0.00900883	0.0499021
Glis3	141.869	0.681805	0.18405	3.70445	0.000211851	0.00217199
Bphl	76.9339	0.681717	0.225657	3.02104	0.00251912	0.0177323
Casp6	124.621	0.681535	0.191012	3.56802	0.000359693	0.00345288
Lxn	223.144	0.681164	0.173781	3.91966	8.87e-05	0.00100149
Stx5a	138.204	0.679855	0.213213	3.18862	0.00142952	0.0110444
Pacc1	75.6253	0.677266	0.245908	2.75414	0.00588465	0.0355073
Ptprm	122.619	0.676849	0.200739	3.37178	0.000746836	0.00642022
Adarb1	201.477	0.676597	0.162117	4.17351	3e-05	0.000379419
Zim1	282.639	0.676295	0.230304	2.93653	0.00331906	0.0222539
Tspyl2	118.61	0.675094	0.210289	3.21032	0.00132589	0.0103613
Gtdc1	103.177	0.674874	0.213899	3.15511	0.00160437	0.0121147
Terf2	111.066	0.674742	0.223774	3.01529	0.00256736	0.0180233
Glrx	201.347	0.673028	0.17988	3.74153	0.000182901	0.00191364
Tcta	157.543	0.671499	0.192008	3.49724	0.000470099	0.00436607
Srxn1	141.68	0.671374	0.178608	3.75894	0.000170637	0.00180982
Elf1	139.446	0.67098	0.224634	2.987	0.00281733	0.0194129
Txndc16	103.741	0.670978	0.249078	2.69385	0.00706322	0.0412377
Ndrg3	387.287	0.670752	0.154104	4.35258	1.35e-05	0.000187641
Dpagt1	279.573	0.668575	0.230522	2.90027	0.00372846	0.0244345
Thra	156.032	0.667955	0.253536	2.63456	0.00842475	0.0473526
X1700025G04Rik	83.3103	0.667016	0.235564	2.83157	0.00463208	0.0292556
Rbp1	70.9976	0.66656	0.246202	2.70737	0.0067818	0.0398239
Uhrf2	426.943	0.666517	0.199154	3.34673	0.000817698	0.00694755
Fam117b	195.836	0.66622	0.193078	3.45053	0.000559487	0.00504215
Prkd3	617.885	0.663203	0.19051	3.48119	0.000499186	0.00457349
Six1	521.701	0.66253	0.138958	4.76784	1.86e-06	3.13e-05
Efemp2	466.578	0.660922	0.245188	2.69558	0.0070267	0.0410397
Trim39	57.9527	0.660664	0.25196	2.6221	0.00873895	0.0486476
Mmd	930.567	0.660353	0.2155	3.06428	0.00218196	0.0157479
Mmgt2	123.717	0.657356	0.187436	3.50711	0.000453007	0.00423707
Gdi1	717.937	0.655553	0.125836	5.20958	1.89e-07	3.74e-06
Col12a1	1852.44	0.654063	0.117932	5.5461	2.92e-08	6.62e-07
Surf1	181.033	0.65402	0.192541	3.39679	0.000681806	0.00593118
Use1	281.518	0.653476	0.216464	3.01887	0.00253717	0.0178273
Jun	466.055	0.653192	0.160997	4.05718	4.97e-05	0.000593458
Aplp2	750.5	0.652296	0.11925	5.46998	4.5e-08	9.85e-07
Ccnl1	279.445	0.649653	0.186841	3.47704	0.000506973	0.0046313
Tspan5	252.252	0.647542	0.189834	3.41109	0.000647041	0.00568555
Kmt2e	757.096	0.647118	0.197687	3.27344	0.00106246	0.00862512
Slc12a6	294.142	0.645373	0.174377	3.70102	0.000214731	0.00219721
Kmt2a	569.147	0.642388	0.153435	4.18671	2.83e-05	0.000360124
Gabarapl1	264.678	0.642146	0.238721	2.68995	0.00714637	0.0416455
Soat1	794.091	0.641553	0.111149	5.77199	7.83e-09	1.94e-07
Trip10	214.201	0.641125	0.19998	3.20595	0.00134618	0.01049
B3galnt2	91.3853	0.638824	0.234818	2.72051	0.00651823	0.0384858
Sgce	580.628	0.63853	0.145389	4.39188	1.12e-05	0.000160731
Tmem50a	393.055	0.638487	0.159893	3.99321	6.52e-05	0.000758599
Pgrmc1	343.594	0.636548	0.17227	3.69506	0.000219832	0.00224501
Rpl10	84.5554	0.636062	0.21937	2.89949	0.00373769	0.0244745
Meis1	135.563	0.634948	0.202804	3.13084	0.00174305	0.0130177
Gadd45a	639.989	0.632834	0.151139	4.18709	2.83e-05	0.000359813
Pck2	153.929	0.630724	0.204906	3.07812	0.00208311	0.015132
Nptn	2399.13	0.629191	0.144909	4.34197	1.41e-05	0.000196069
Tpp1	667.531	0.628664	0.177615	3.53948	0.00040092	0.00381361
Pcnx	280.327	0.628438	0.152918	4.10963	3.96e-05	0.000484195
Ocrl	257.074	0.627735	0.143807	4.36512	1.27e-05	0.000178464
Zbtb4	256.651	0.624771	0.222835	2.80374	0.00505138	0.0313482
Tanc2	1180.04	0.624202	0.171879	3.63164	0.000281627	0.00279523
Adipor2	342.164	0.623801	0.172182	3.62291	0.000291305	0.00287201
Gzf1	232.581	0.623279	0.153986	4.04764	5.17e-05	0.000614402
Kdsr	186.342	0.621923	0.187885	3.31012	0.000932552	0.00772787
Slc48a1	367.193	0.621819	0.195825	3.17539	0.00149636	0.011469
Tjp1	1526.43	0.621585	0.14673	4.23625	2.27e-05	0.000296906
Ech1	509.781	0.621372	0.171479	3.6236	0.000290526	0.00286613
Klf11	98.6211	0.619748	0.180077	3.44158	0.000578336	0.00518057
Atrnl1	226.077	0.619689	0.19632	3.15653	0.00159661	0.0120852
Ppp4r1l.ps	63.5412	0.619456	0.237261	2.61087	0.00903135	0.0499384
Avl9	146.53	0.615692	0.232593	2.64708	0.008119	0.0459969
Epdr1	543.429	0.615674	0.147303	4.17964	2.92e-05	0.000370009
Ank3	152.091	0.613985	0.176114	3.48629	0.000489768	0.00450828
Igsf3	117.629	0.613555	0.190541	3.22007	0.00128158	0.0100652
Foxo3	219.465	0.612266	0.194529	3.14743	0.00164713	0.0123779
Lrig1	136.144	0.611782	0.189063	3.23585	0.00121279	0.00960672
Klf9	305.22	0.610631	0.159219	3.83517	0.00012548	0.00137362
Osmr	507.148	0.610026	0.185572	3.28727	0.00101162	0.00826809
Cd9	2509.19	0.608742	0.219194	2.77719	0.00548314	0.0335802
Colec12	371.55	0.608584	0.207856	2.92791	0.00341253	0.0227541
Ppp2r5a	181.329	0.608332	0.17274	3.52167	0.000428843	0.00404728
Lrig2	127.971	0.607985	0.187797	3.23746	0.00120597	0.00958177
Sh3d19	687.071	0.607631	0.105943	5.73548	9.72e-09	2.38e-07
Kiz	190.709	0.604603	0.146291	4.13288	3.58e-05	0.000442551
NA..5	658.921	0.603607	0.227168	2.6571	0.00788162	0.0449935
Ezh1	234.751	0.601416	0.140132	4.29178	1.77e-05	0.000239316
Sgms2	400.629	0.601189	0.203716	2.95111	0.0031663	0.0213483
Klhl24	465.297	0.600881	0.225651	2.66287	0.00774764	0.0443579
Nrp1	218.293	0.599979	0.159055	3.77215	0.000161845	0.00172473
Tmem59	1314.58	0.597929	0.224715	2.66083	0.00779472	0.0445299
Mrc2	359.325	0.596867	0.227793	2.62022	0.00878727	0.0488646
Phf21a	184.021	0.596634	0.191342	3.11815	0.00181987	0.0135205
Pnisr	210.669	0.595101	0.213754	2.78405	0.00536847	0.0330024
Stard9	220.805	0.595049	0.188652	3.15422	0.0016093	0.0121402
Mettl21a	152.64	0.594263	0.226036	2.62906	0.00856214	0.04797
Stxbp5	183.21	0.594263	0.181912	3.26676	0.00108788	0.00879501
Sulf1	784.378	0.590423	0.11268	5.23981	1.61e-07	3.21e-06
Zfyve1	145.124	0.589865	0.186233	3.16736	0.0015383	0.0117517
Ccdc50	551.279	0.588316	0.205823	2.85836	0.00425835	0.0273154
Invs	89.3393	0.588162	0.219332	2.68161	0.00732699	0.04243
Ext1	1414.15	0.58755	0.0907379	6.47524	9.47e-11	2.86e-09
Slc41a1	161.618	0.586966	0.207666	2.82649	0.00470612	0.0296159
Kif13a	130.114	0.585435	0.186156	3.14486	0.00166164	0.0124631
Prkag2	81.9877	0.582809	0.220649	2.64134	0.00825789	0.0466153
Tet2	221.262	0.581402	0.203958	2.8506	0.00436375	0.0278685
Otud5	207.893	0.579168	0.195984	2.95517	0.00312493	0.0211058
Cav1	2145.11	0.577236	0.163927	3.5213	0.000429435	0.00405043
Cyb5a	311.075	0.575425	0.155898	3.69104	0.000223338	0.00227784
H2.K1	304.333	0.574184	0.198188	2.89717	0.0037655	0.0246258
Gm26532	284.68	0.574144	0.189589	3.02836	0.00245882	0.0173389
Inpp5k	161.172	0.574007	0.202003	2.84158	0.00448902	0.0285476
Pdpn	1329.44	0.572675	0.136965	4.18119	2.9e-05	0.000367785
Med12	222.024	0.570319	0.173357	3.28985	0.00100242	0.00820568
Os9	306.017	0.568442	0.183466	3.09836	0.00194597	0.0143283
Cep170	1528.23	0.568201	0.169709	3.34809	0.000813715	0.00691746
Dusp1	372.462	0.566044	0.211943	2.67074	0.0075684	0.0434428
Cnksr3	299.849	0.56557	0.163016	3.46941	0.000521603	0.00473459
Slc1a4	245.369	0.564716	0.156705	3.60369	0.000313729	0.00306358
Tmem198b	69.6914	0.562996	0.210171	2.67875	0.00738973	0.0426672
Lhfpl2	167.021	0.561087	0.154922	3.62173	0.000292637	0.00288152
Kdm2a	442.113	0.560842	0.137573	4.07668	4.57e-05	0.00055086
Pros1	121.449	0.56031	0.209202	2.67832	0.00739916	0.0427059
Clk2	198.661	0.560096	0.205904	2.72018	0.00652463	0.0385091
Polr1c	129.533	0.559211	0.192852	2.89969	0.00373527	0.0244689
Atraid	658.37	0.559011	0.156397	3.5743	0.000351171	0.00338143
Acp2	248.84	0.558557	0.160142	3.48788	0.000486868	0.00449214
Atp2b1	887.183	0.558061	0.197398	2.82708	0.00469741	0.0295967
Tpd52	184.031	0.557876	0.202629	2.7532	0.00590164	0.0355961
Uap1	247.583	0.557656	0.151485	3.68125	0.000232089	0.00235332
Srrm2	2126.74	0.557654	0.162359	3.43469	0.00059323	0.00528379
Chd6	206.687	0.556102	0.163165	3.40821	0.000653905	0.00574264
Atp8b2	329.569	0.555934	0.181828	3.05747	0.00223213	0.0160068
Kmt2c	380.431	0.555404	0.209392	2.65246	0.00799069	0.0454507
Diaph1	320.134	0.554653	0.152767	3.63071	0.000282639	0.0027989
Xrn1	200.902	0.554355	0.186215	2.97696	0.00291122	0.0199024
Casp2	159.861	0.55342	0.150344	3.68102	0.000232303	0.00235396
Wdfy2	102.625	0.550632	0.194931	2.82476	0.00473166	0.0297169
Pik3c3	132.659	0.549635	0.177545	3.09575	0.00196318	0.0144347
Fam13c	164.616	0.548323	0.164019	3.34305	0.00082862	0.00702132
Xrcc5	481.786	0.54624	0.18675	2.92498	0.00344476	0.0229494
Lgals3	6106.83	0.545497	0.13155	4.14668	3.37e-05	0.000420007
Sin3a	187.865	0.544657	0.146118	3.72752	0.000193377	0.00201287
Stmn2	660.125	0.544581	0.15594	3.49224	0.000478979	0.00443763
Gpc6	103.159	0.543729	0.195903	2.7755	0.00551169	0.0337373
Dguok	114.118	0.543235	0.179173	3.0319	0.00243021	0.0171681
Tmem127	308.858	0.542617	0.178209	3.04483	0.00232809	0.0165736
Scp2	162.418	0.541793	0.188775	2.87005	0.00410402	0.0265298
Magee1	104.261	0.541055	0.203758	2.65538	0.00792185	0.0451738
Gid4	140.668	0.540695	0.169049	3.19845	0.00138168	0.0107171
Lrch3	207.699	0.540273	0.164537	3.2836	0.0010249	0.0083548
Acadm	410.529	0.532861	0.194534	2.73917	0.00615948	0.0367552
Ankrd46	242.11	0.530046	0.156596	3.3848	0.000712304	0.0061691
A4galt	211.481	0.529908	0.197141	2.68797	0.00718887	0.0418155
Mtus1	142.536	0.526039	0.171806	3.06183	0.0021999	0.0158264
Eif4b	2128.69	0.523617	0.130615	4.00885	6.1e-05	0.000713781
Adam17	257.167	0.523455	0.178182	2.93775	0.00330604	0.0221855
Alg2	314.791	0.522786	0.159065	3.28661	0.00101401	0.00827465
Snw1	396.991	0.521701	0.156752	3.3282	0.00087409	0.00732739
Erlin1	248.308	0.520659	0.165318	3.14944	0.00163584	0.0123108
Osbpl9	574.369	0.518772	0.169842	3.05444	0.00225481	0.0161179
Cerk	132.386	0.518613	0.195371	2.6545	0.00794268	0.0452268
Slc39a6	300.195	0.516941	0.148806	3.47392	0.000512906	0.0046719
Sbf2	423.203	0.511183	0.153328	3.33392	0.000856324	0.00720544
Pcgf5	280.182	0.510032	0.165664	3.07871	0.002079	0.0151161
Lmo4	402.361	0.509997	0.132375	3.85267	0.000116838	0.00128801
Emp1	3048.98	0.509498	0.175942	2.89583	0.00378157	0.0247102
Tmcc3	248.651	0.508719	0.1399	3.63631	0.000276574	0.002751
Pde10a	92.8903	0.507635	0.189453	2.67947	0.00737384	0.0426068
Aldh3a2	436.626	0.505045	0.133229	3.7908	0.000150164	0.0016112
Gm44250	111.317	0.5038	0.192935	2.61124	0.00902157	0.0499094
Trmt2b	141.133	0.50107	0.168388	2.97569	0.0029233	0.0199763
Mecp2	411.201	0.498131	0.167083	2.98134	0.00286992	0.0196888
Nub1	202.28	0.497566	0.173528	2.86736	0.00413911	0.0267235
Ssbp2	352.954	0.494154	0.177163	2.78926	0.00528284	0.0325526
Ndfip1	1051.07	0.492862	0.16134	3.0548	0.00225207	0.0161056
Efhd1	346.862	0.492033	0.177364	2.77414	0.00553485	0.033847
Rai14	740.701	0.49193	0.120631	4.07799	4.54e-05	0.000548202
Esd	1364.64	0.491523	0.151707	3.23995	0.0011955	0.00951788
Acvr1	282.908	0.488422	0.134917	3.62018	0.000294398	0.00289341
Lgals8	290.22	0.487653	0.176405	2.76439	0.00570287	0.0347219
Tmem179b	105.582	0.487632	0.184349	2.64516	0.00816535	0.0461927
Ddx17	1036.79	0.487052	0.174083	2.79782	0.00514494	0.0318657
Hp1bp3	491.203	0.485556	0.105901	4.58502	4.54e-06	6.98e-05
Abcc1	350.109	0.485348	0.167962	2.88963	0.003857	0.0251335
Vdac1	1991.6	0.484456	0.140687	3.44349	0.000574252	0.00514987
Pi4ka	307.775	0.479858	0.142495	3.36755	0.000758393	0.00650359
Ezr	503.298	0.479129	0.161097	2.97417	0.00293781	0.0200636
Peak1	819.956	0.47876	0.148244	3.22955	0.00123987	0.00978588
Foxn3	266.094	0.474602	0.177819	2.66901	0.00760744	0.0436349
Brd2	747.791	0.474456	0.111703	4.24748	2.16e-05	0.000284303
Sav1	295.329	0.471649	0.165428	2.85108	0.00435706	0.027844
Pam	884.606	0.47155	0.115807	4.07185	4.66e-05	0.000560705
Serpinb6a	1828.27	0.471509	0.117746	4.00446	6.22e-05	0.000726081
Kat6b	212.734	0.47035	0.172767	2.72245	0.00647992	0.038274
S100a13	654.169	0.469933	0.153403	3.06339	0.00218846	0.0157615
Papss1	347.895	0.469699	0.14094	3.33262	0.000860312	0.00723123
Dock1	184.383	0.464448	0.159946	2.90377	0.00368701	0.0242236
Cmc1	256.549	0.463498	0.151297	3.0635	0.00218761	0.0157615
Med30	667.418	0.463143	0.167888	2.75863	0.00580434	0.0351724
Fzd7	308.781	0.46272	0.165732	2.79199	0.00523858	0.0323409
Wipf1	342.668	0.462273	0.141333	3.2708	0.00107242	0.00868353
Slit2	295.412	0.461977	0.169951	2.7183	0.00656188	0.0386707
Wdr48	189.863	0.460787	0.154374	2.98488	0.00283693	0.019488
Ncoa3	162.859	0.460259	0.161729	2.84587	0.00442903	0.0282004
Abhd4	576.608	0.459632	0.171826	2.67498	0.00747341	0.0430849
Ift46	551.751	0.45273	0.153193	2.95529	0.00312373	0.0211058
Vhl	153.979	0.450759	0.156522	2.87985	0.0039787	0.0258582
Blcap	226.897	0.449555	0.167203	2.68868	0.00717344	0.0417722
Pttg1ip	1528.12	0.448216	0.12332	3.63459	0.000278427	0.00276767
Galnt11	157.825	0.444214	0.1584	2.80439	0.0050412	0.0313098
Gak	202.454	0.443668	0.168005	2.64079	0.0082712	0.0466736
Igf2bp2	256.008	0.443268	0.119202	3.71863	0.00020031	0.00207401
Vopp1	193.807	0.439259	0.149671	2.93483	0.00333732	0.022341
Glod4	245.924	0.439189	0.162613	2.70082	0.00691697	0.0404894
Slc25a37	958.18	0.437692	0.157206	2.78419	0.00536614	0.033001
Glg1	630.529	0.436724	0.116879	3.73654	0.000186572	0.00194721
Ptprk	620.423	0.427514	0.12428	3.43992	0.000581894	0.00520352
Ids	665.219	0.42746	0.150633	2.83776	0.00454319	0.0287637
Ank	3498.58	0.42453	0.085536	4.96317	6.94e-07	1.25e-05
Creb3l2	421.917	0.420158	0.148838	2.82292	0.00475877	0.0298633
Sh3kbp1	1227.16	0.415853	0.145378	2.8605	0.00422974	0.0271855
Lipa	292.732	0.415271	0.147207	2.82099	0.00478756	0.0299959
Tacc1	580.206	0.415114	0.138215	3.00339	0.00266991	0.0186015
Rnf145	411.226	0.412688	0.150352	2.7448	0.00605471	0.0362749
Mapk9	327.934	0.410684	0.146574	2.80189	0.00508035	0.0315155
Fam160b1	198.533	0.409756	0.140846	2.90924	0.00362303	0.0239094
Csnk1d	409.806	0.407089	0.140003	2.90771	0.00364084	0.0239705
Kdelr3	543.436	0.402146	0.144097	2.79079	0.00525793	0.0324374
Arid2	469.388	0.398772	0.12964	3.07599	0.00209802	0.0152051
Rbm5	402.738	0.398559	0.129456	3.07873	0.00207886	0.0151161
Clic1	3194.49	0.394712	0.115905	3.40548	0.000660484	0.00578098
Cat	481.063	0.393762	0.135871	2.89807	0.0037547	0.0245757
N4bp1	330.491	0.392	0.127027	3.08596	0.00202896	0.0148211
Timp3	1017.27	0.387756	0.132136	2.93452	0.00334061	0.022341
Stt3b	559.187	0.384552	0.124331	3.09298	0.0019816	0.0145293
Snx9	536.181	0.384412	0.12726	3.02069	0.00252201	0.0177446
Atp6ap1	1075.16	0.38305	0.124019	3.08863	0.00201079	0.0147157
Rbm33	274.965	0.367518	0.139068	2.64273	0.00822414	0.0464583
Rasa3	387.2	0.360495	0.133215	2.70612	0.00680755	0.0399383
Nedd4	6584.15	0.36038	0.111879	3.22115	0.00127678	0.0100375
Atf7	746.057	0.357514	0.133394	2.68014	0.00735916	0.0425534
Tmem39a	260.022	0.353861	0.127126	2.78354	0.00537698	0.0330288
Usp22	809.642	0.342709	0.114455	2.99427	0.00275099	0.0190395
Lamc1	748.918	0.336128	0.108003	3.11222	0.00185688	0.0137564
Calm1	4559.96	0.335186	0.121015	2.76978	0.00560938	0.034255
Ahcyl1	996.706	0.334792	0.116794	2.86651	0.00415027	0.0267735
Zwint	557.417	0.33111	0.125688	2.63438	0.0084291	0.0473601
Ccdc80	947.234	0.327848	0.103715	3.16103	0.00157212	0.0119517
Dpysl3	1324.45	0.321027	0.114203	2.81102	0.00493854	0.0308065
Tes	798.527	0.317663	0.117003	2.715	0.00662764	0.038985
Cers2	1172.58	0.305686	0.104131	2.9356	0.00332904	0.0223017
Ubr2	441.59	0.303406	0.1153	2.63145	0.00850217	0.0477193
Setd5	736.65	0.295613	0.11033	2.67935	0.00737655	0.0426068
Prkacb	554.732	0.283758	0.0994365	2.85367	0.0043218	0.0276525
Tgfbr2	928.726	-0.288585	0.106186	-2.71774	0.00657299	0.0387216
Ipo9	796.131	-0.289152	0.0846789	-3.41469	0.000638552	0.00563622
Hadha	536.875	-0.29928	0.107651	-2.78009	0.00543434	0.0333029
Nadk	1034.56	-0.316875	0.10347	-3.06248	0.00219509	0.015799
Rab3gap2	280.503	-0.329084	0.12222	-2.69256	0.00709059	0.0413666
Maea	544.838	-0.334408	0.109283	-3.06003	0.00221316	0.0158945
Immt	753.601	-0.335069	0.12372	-2.70828	0.00676332	0.0397532
Ywhae	4200.77	-0.336113	0.121441	-2.7677	0.0056453	0.0344207
Nap1l4	484.479	-0.340604	0.127389	-2.67373	0.00750123	0.0431837
Parva	941.856	-0.34337	0.117735	-2.91647	0.00354019	0.0235112
Prep	955.293	-0.346065	0.11214	-3.086	0.00202866	0.0148211
Copz1	1091.3	-0.346898	0.118798	-2.92007	0.00349947	0.0232744
Cpped1	415.937	-0.354164	0.12858	-2.75443	0.00587939	0.0354891
Tns3	939.612	-0.356432	0.102076	-3.49183	0.000479716	0.00443922
Ubqln1	665.699	-0.361031	0.10557	-3.41983	0.000626607	0.00555268
Fzd1	254.418	-0.364541	0.129781	-2.8089	0.00497114	0.0309482
Ybx1	1759.42	-0.371199	0.141394	-2.62529	0.00865758	0.0483756
Utp20	249.209	-0.373689	0.135188	-2.76423	0.00570577	0.0347219
Capzb	1203.54	-0.379051	0.144661	-2.62027	0.00878608	0.0488646
Rpl7l1	340.808	-0.381014	0.127006	-2.99998	0.00269998	0.0187694
Cds2	471.048	-0.382442	0.124201	-3.07923	0.00207535	0.0151106
Psmd11	538.708	-0.385068	0.125121	-3.07756	0.002087	0.0151462
Nedd8	502.587	-0.392031	0.13504	-2.90308	0.00369511	0.0242565
Pwp1	215.472	-0.393505	0.145359	-2.70713	0.00678678	0.0398314
Cdk1	557.798	-0.39448	0.141123	-2.79529	0.00518529	0.0320649
Ndufa10	554.627	-0.395295	0.143048	-2.76336	0.00572094	0.0348007
Tor3a	271.78	-0.396929	0.15101	-2.6285	0.00857636	0.0480154
Pa2g4	722.925	-0.398526	0.140762	-2.83119	0.00463746	0.0292778
Aco1	286.021	-0.399746	0.136573	-2.92698	0.00342275	0.0228125
Ski	793.333	-0.399864	0.119386	-3.34933	0.000810072	0.00689397
Sptan1	1250.66	-0.400034	0.135358	-2.95537	0.0031229	0.0211058
Ifngr2	229.265	-0.40153	0.135042	-2.97337	0.00294551	0.0200902
Mcm6	534.525	-0.404052	0.13963	-2.89373	0.00380696	0.0248555
Usp4	374.52	-0.406961	0.119489	-3.40583	0.000659634	0.00578
Rpa1	214.287	-0.410059	0.144772	-2.83244	0.00461937	0.0291989
Klhdc10	275.436	-0.411303	0.153254	-2.6838	0.00727908	0.0421993
Psat1	812.897	-0.413399	0.150001	-2.75596	0.00585196	0.0353644
Sap30bp	267.717	-0.415007	0.12834	-3.23365	0.00122219	0.00967141
Arpc4	678.535	-0.422209	0.153151	-2.75681	0.00583676	0.0353134
Mrpl15	222.017	-0.423193	0.158958	-2.6623	0.0077609	0.0444014
Cdc42se2	325.281	-0.425704	0.155014	-2.74623	0.00602838	0.0361662
Stk4	170.759	-0.426512	0.158672	-2.688	0.00718808	0.0418155
Ctbp1	690.757	-0.429357	0.114407	-3.75288	0.000174813	0.00184412
Bves	1291.17	-0.429785	0.133189	-3.22689	0.00125145	0.00986308
Ube2c	816.901	-0.430007	0.163207	-2.63473	0.00842049	0.0473456
Kars	618.899	-0.43203	0.132548	-3.25943	0.00111638	0.00898375
Exosc1	222.736	-0.432131	0.15112	-2.85952	0.00424284	0.0272362
Aars	327.609	-0.432669	0.163137	-2.65218	0.00799731	0.0454718
Spg20	294.15	-0.437669	0.162242	-2.69763	0.00698355	0.0408181
Atp2a2	1253.22	-0.437851	0.125228	-3.49643	0.000471519	0.00437369
Itsn1	209.66	-0.438685	0.144068	-3.04498	0.00232697	0.0165732
Nudcd1	260.013	-0.439025	0.165937	-2.64573	0.00815143	0.0461473
Aco2	738.815	-0.439967	0.167449	-2.62746	0.00860241	0.0481371
Nras	625.808	-0.440596	0.166399	-2.64784	0.00810088	0.0459108
Hspa5	2382.96	-0.441175	0.122593	-3.5987	0.000319806	0.00311191
Kpna6	554.695	-0.442776	0.144801	-3.05782	0.00222957	0.0159958
Golt1b	428.032	-0.443109	0.156073	-2.83912	0.00452379	0.0286873
Klf10	281	-0.443298	0.149373	-2.96772	0.00300018	0.0203685
Atp5e	1064.89	-0.443501	0.165734	-2.67599	0.00745088	0.0429886
Gtf3c4	168.307	-0.445281	0.158714	-2.80555	0.00502304	0.0312341
Cyfip1	739.196	-0.44543	0.0920165	-4.84076	1.29e-06	2.22e-05
Banf1	577.499	-0.446318	0.137619	-3.24314	0.00118218	0.00944059
Mrps7	259.173	-0.446536	0.16225	-2.75215	0.00592053	0.0356414
Psmc1	535.483	-0.447811	0.155887	-2.87265	0.0040704	0.0263341
Eif3b	608.952	-0.4482	0.154022	-2.90998	0.00361454	0.0238876
Filip1l	1047.71	-0.449164	0.169467	-2.65046	0.00803831	0.0456559
Dhdds	169.437	-0.449449	0.160744	-2.79606	0.00517303	0.0320017
Mthfd1	144.215	-0.450114	0.150132	-2.99813	0.0027164	0.0188334
Pcyt1a	249.1	-0.454375	0.131658	-3.45118	0.000558143	0.00503421
Pde4dip	427.132	-0.457908	0.155438	-2.94593	0.00321989	0.0216724
Clic4	2030.61	-0.458996	0.0857126	-5.35506	8.55e-08	1.78e-06
Cipc	145.743	-0.46023	0.151016	-3.04757	0.00230701	0.016461
Tfdp1	275.872	-0.46104	0.141727	-3.25302	0.00114186	0.00915125
Tnfrsf10b	148.413	-0.461605	0.165823	-2.78373	0.00537383	0.0330224
Nfu1	253.969	-0.462203	0.14222	-3.2499	0.00115445	0.00924266
Cs	1646.17	-0.4623	0.15089	-3.06382	0.00218531	0.0157575
Racgap1	364.705	-0.462674	0.160873	-2.87602	0.00402725	0.0261088
Gbf1	521.622	-0.463746	0.15803	-2.93454	0.00334048	0.022341
Slc25a3	3391.81	-0.463955	0.169309	-2.74028	0.00613863	0.0367147
Gtf2ird1	191.409	-0.465448	0.168239	-2.76658	0.00566471	0.0345257
Ddb1	2366.41	-0.466771	0.133368	-3.49987	0.000465484	0.00433567
Jam2	1424.7	-0.467056	0.139587	-3.34598	0.000819925	0.0069627
Tpm3	549.265	-0.46724	0.178006	-2.62485	0.00866873	0.0484115
Ube2l3	424.803	-0.467533	0.179014	-2.61172	0.00900886	0.0499021
Gorasp2	645.972	-0.46932	0.159399	-2.94432	0.00323669	0.0217761
Pdlim5	928.642	-0.470451	0.154488	-3.04523	0.00232499	0.0165666
Atp6v1e1	1140.83	-0.470519	0.14907	-3.15636	0.00159753	0.0120864
Mcm2	273.176	-0.473178	0.178611	-2.6492	0.00806821	0.0457919
Ptpn11	466.252	-0.474424	0.162912	-2.91214	0.00358958	0.0237528
Pigk	250.433	-0.475394	0.136523	-3.48215	0.000497396	0.00456242
Ttpal	196.522	-0.476005	0.180433	-2.63813	0.00833644	0.0469573
Wwp2	296.914	-0.476747	0.182288	-2.61535	0.00891365	0.0494796
Drp2	279.057	-0.477376	0.140733	-3.39208	0.000693648	0.00602751
Kdm1a	446.675	-0.478393	0.16099	-2.97158	0.00296276	0.0201525
Usp5	270.904	-0.478764	0.171484	-2.79188	0.00524023	0.0323409
Dock5	250.457	-0.478772	0.167324	-2.86135	0.00421848	0.0271576
Zfp280b	195.456	-0.478809	0.183359	-2.61133	0.00901919	0.0499094
Heatr1	163.983	-0.479649	0.147919	-3.24264	0.00118429	0.00945258
Chchd3	283.583	-0.479708	0.136826	-3.50597	0.000454947	0.00425269
Nup43	129.364	-0.480744	0.179255	-2.68189	0.00732066	0.0424108
Hspa4	917.903	-0.481646	0.117074	-4.11403	3.89e-05	0.000475796
Dnajc15	166.913	-0.484848	0.17831	-2.71912	0.00654552	0.0386033
Rtca	212.79	-0.484874	0.170294	-2.84728	0.00440951	0.0281447
Ndufv2	1141.93	-0.484945	0.168676	-2.87501	0.00404019	0.0261819
Hdgf	914.764	-0.488112	0.146697	-3.32734	0.000876793	0.0073422
Snap47	308.917	-0.489504	0.178246	-2.74623	0.00602848	0.0361662
AU020206	165.562	-0.490853	0.176747	-2.77714	0.00548388	0.0335802
Kcmf1	537.863	-0.49689	0.116954	-4.24861	2.15e-05	0.000283117
Ctnna1	1728.53	-0.497777	0.100589	-4.94862	7.47e-07	1.34e-05
Cox19	280.226	-0.497988	0.146256	-3.40492	0.000661832	0.00578633
Itga5	707.504	-0.498396	0.175072	-2.84681	0.00441603	0.028152
Top1	550.445	-0.500397	0.177944	-2.81211	0.00492178	0.0307386
Actn4	1383.88	-0.500547	0.178665	-2.80159	0.00508517	0.0315329
Cib1	250.411	-0.501083	0.179934	-2.78482	0.00535579	0.0329503
Hnrnpab	585.215	-0.501541	0.175308	-2.86092	0.00422416	0.0271719
Abcf2	306.53	-0.501574	0.182214	-2.75267	0.00591115	0.0356169
Slc35b1	610.97	-0.503442	0.162085	-3.10604	0.00189608	0.0140071
Nolc1	368.569	-0.503478	0.144882	-3.4751	0.000510655	0.00465679
Med10	176.106	-0.503987	0.177092	-2.84591	0.00442852	0.0282004
Utp6	163.354	-0.50427	0.182812	-2.75842	0.00580821	0.0351724
Popdc3	2726.06	-0.504694	0.134519	-3.75183	0.000175549	0.00184816
Aurkaip1	472.217	-0.50658	0.169498	-2.98871	0.00280158	0.0193214
Cnot9	333.84	-0.507791	0.138177	-3.67493	0.000237916	0.00240462
Mrps28	119.084	-0.510752	0.175796	-2.90536	0.00366829	0.0241208
Slc31a1	324.567	-0.511917	0.132246	-3.87094	0.000108418	0.00120707
Med19	155.161	-0.512464	0.161481	-3.17353	0.00150598	0.0115328
Manf	873.802	-0.512469	0.145924	-3.51188	0.000444946	0.00417413
Frmd4a	431.191	-0.512871	0.123002	-4.16962	3.05e-05	0.000384777
Nifk	265.966	-0.514484	0.190135	-2.70588	0.0068123	0.0399512
Atp6v1h	270.467	-0.51551	0.1828	-2.82008	0.00480123	0.0300647
Nfe2l1	714.93	-0.515687	0.172011	-2.99799	0.00271767	0.0188339
Ndufb1	408.356	-0.516789	0.160781	-3.21424	0.00130789	0.0102308
Tmem183a	300.195	-0.517195	0.133248	-3.88144	0.000103839	0.00115857
Pbdc1	386.526	-0.518689	0.195813	-2.6489	0.0080754	0.0458161
Nop2	158.615	-0.51871	0.186498	-2.78131	0.005414	0.0332114
Asns	440.877	-0.519704	0.165183	-3.14623	0.00165387	0.0124227
Dip2c	227.375	-0.519909	0.174147	-2.98545	0.00283157	0.0194769
Myof	1341.47	-0.520759	0.107229	-4.85653	1.19e-06	2.07e-05
Flna	4094.05	-0.523241	0.167996	-3.1146	0.00184193	0.0136715
Psme3	612.673	-0.525012	0.15116	-3.47323	0.00051424	0.00468131
Tbcd	275.144	-0.525973	0.183925	-2.85971	0.00424025	0.0272307
Gatad2a	542.019	-0.526237	0.191703	-2.74507	0.00604988	0.0362669
Cmtm6	95.8519	-0.52732	0.186354	-2.82968	0.00465953	0.0293935
Gars	903.253	-0.528552	0.144742	-3.65169	0.000260518	0.00260784
Slc44a2	1068.32	-0.529154	0.163279	-3.2408	0.00119195	0.0095041
Psma1	606.727	-0.529267	0.17423	-3.03775	0.00238352	0.0168763
Gpt2	275.793	-0.529995	0.152013	-3.48652	0.000489352	0.00450828
Scd1	3309.34	-0.530733	0.126894	-4.18249	2.88e-05	0.000365977
Arl6ip5	3247.06	-0.53106	0.160505	-3.30869	0.000937344	0.00775808
Ube2n	252.937	-0.533003	0.177762	-2.99841	0.00271388	0.0188242
Prss23	326.328	-0.533315	0.170531	-3.12737	0.00176379	0.0131537
Foxp1	517.736	-0.533424	0.16784	-3.17816	0.00148211	0.0113834
Myo1d	127.603	-0.533626	0.198975	-2.68188	0.00732098	0.0424108
Klc1	564.332	-0.53503	0.158268	-3.38053	0.000723466	0.00625196
Foxk2	368.29	-0.535309	0.154959	-3.45452	0.000551276	0.00497513
Camsap1	122	-0.535555	0.176462	-3.03496	0.00240571	0.0170103
Tmem147	469.775	-0.535877	0.17489	-3.06408	0.00218339	0.015751
Psmb2	940.319	-0.536007	0.178179	-3.00825	0.00262756	0.0183718
Nin	156.672	-0.538402	0.180366	-2.98505	0.0028353	0.0194871
Sumo3	217.439	-0.539523	0.19168	-2.8147	0.00488226	0.0305161
Tspan9	397.29	-0.539551	0.194778	-2.77008	0.00560419	0.0342367
Rbbp4	2744.52	-0.539811	0.12433	-4.34175	1.41e-05	0.000196089
Rrn3	364.595	-0.542541	0.115461	-4.69891	2.62e-06	4.29e-05
Osbpl5	301.121	-0.54277	0.183435	-2.95892	0.00308718	0.0208958
Ankrd40	513.437	-0.543688	0.177121	-3.06958	0.0021436	0.0154925
Akt2	160.18	-0.543923	0.207308	-2.62374	0.00869702	0.0485003
Mki67	1423.7	-0.544035	0.198941	-2.73465	0.00624467	0.0371223
Coa8	236.601	-0.545453	0.18273	-2.98503	0.00283555	0.0194871
Ostc	762.027	-0.545572	0.135906	-4.01433	5.96e-05	0.000698958
Mtch2	607.356	-0.546278	0.124995	-4.37041	1.24e-05	0.000174825
Pxdn	408.848	-0.547539	0.132225	-4.14095	3.46e-05	0.000429959
Uqcc2	978.964	-0.549341	0.182594	-3.00854	0.00262507	0.0183626
Stard13	247.392	-0.549585	0.162814	-3.37553	0.00073674	0.0063422
Smyd3	83.1253	-0.55009	0.208129	-2.64302	0.00821698	0.0464513
Mark3	425.731	-0.551034	0.11896	-4.63209	3.62e-06	5.72e-05
Thyn1	276.582	-0.55133	0.158181	-3.48543	0.00049135	0.00451948
Fyn	550.124	-0.553019	0.14566	-3.79665	0.000146662	0.00157904
Itgb1	3258.72	-0.553679	0.184256	-3.00494	0.00265634	0.0185235
Arhgef2	1076.43	-0.554099	0.187714	-2.95182	0.00315905	0.0213086
Wwc2	244.291	-0.555111	0.128335	-4.32547	1.52e-05	0.000209112
Ccna2	548.958	-0.555256	0.187129	-2.96723	0.00300492	0.0203918
Ckap2l	371.626	-0.555346	0.173516	-3.20054	0.00137169	0.0106502
Wars	216.95	-0.55792	0.18145	-3.07479	0.00210651	0.0152595
Tspan3	583.258	-0.558472	0.150649	-3.70711	0.000209642	0.00215672
Mcu	267.212	-0.559509	0.145272	-3.85146	0.000117417	0.00129257
Ndufs3	203.428	-0.560441	0.173096	-3.23774	0.0012048	0.00957734
Ckap4	642.408	-0.560468	0.174767	-3.20695	0.00134152	0.0104625
Etl4	169.296	-0.560695	0.169499	-3.30795	0.000939802	0.00777022
Ncaph	163.831	-0.560798	0.188908	-2.96862	0.00299136	0.0203262
Mrpl39	407.678	-0.560799	0.165539	-3.38772	0.000704753	0.00611467
Synj2	332.21	-0.562695	0.185619	-3.03145	0.00243386	0.0171776
Wdr1	1666.81	-0.564206	0.0843844	-6.68614	2.29e-11	7.33e-10
Marchf8	297.211	-0.564905	0.168943	-3.34377	0.000826479	0.00700697
Isca2	130.047	-0.565252	0.178969	-3.15838	0.00158646	0.01202
Mat2a	752.165	-0.56589	0.186231	-3.03865	0.00237638	0.0168409
Yars	221.689	-0.566381	0.167621	-3.37894	0.000727667	0.00627788
Lcmt1	116.242	-0.56811	0.20738	-2.73946	0.006154	0.0367365
Man1c1	179.252	-0.57031	0.208827	-2.73102	0.00631385	0.0375051
Naa25	115.337	-0.570511	0.206549	-2.76211	0.00574288	0.0349071
Nploc4	398.297	-0.571402	0.143317	-3.98697	6.69e-05	0.000775946
Dip2b	162.162	-0.571446	0.212902	-2.68408	0.00727291	0.0421947
Ppp1r14b	853.976	-0.571576	0.211857	-2.69793	0.00697711	0.0407957
Dag1	1225.46	-0.57208	0.127569	-4.48448	7.31e-06	0.000108402
Top2a	502.09	-0.572272	0.204656	-2.79626	0.00516973	0.031994
Eif2s1	457.52	-0.572361	0.214229	-2.67172	0.00754625	0.0433792
Srgap3	295.935	-0.574778	0.1819	-3.15986	0.00157845	0.0119824
Runx1	792.645	-0.576436	0.193872	-2.97328	0.00294638	0.0200902
Mapk6	799.062	-0.576479	0.142831	-4.03608	5.44e-05	0.000643026
Myo1e	345.163	-0.576892	0.1722	-3.35012	0.000807755	0.00687799
Timm9	135.592	-0.579528	0.189367	-3.06034	0.00221083	0.0158904
Mxra7	492.472	-0.580061	0.183217	-3.16597	0.00154565	0.0117791
Mlec	598.222	-0.580275	0.14217	-4.08157	4.47e-05	0.000540659
Traf7	366.523	-0.580654	0.182735	-3.17758	0.0014851	0.0114008
Skap2	242.813	-0.580749	0.170038	-3.4154	0.000636875	0.00562679
Spire1	352.039	-0.584175	0.161332	-3.62095	0.000293522	0.00288842
Dusp7	102.28	-0.584677	0.222158	-2.6318	0.00849334	0.0476868
Ndufa9	286.946	-0.586558	0.18561	-3.16016	0.0015768	0.0119758
Tmbim4	894.197	-0.588025	0.191129	-3.07659	0.00209385	0.0151839
Abhd17c	176.063	-0.588139	0.16125	-3.64738	0.000264925	0.00264857
Svil	370.041	-0.588234	0.169143	-3.47773	0.00050568	0.00462218
Osbpl3	172.319	-0.589092	0.173689	-3.39165	0.000694738	0.00603364
Ndufb9	487.798	-0.589648	0.189362	-3.11386	0.00184655	0.013697
Rsu1	761.676	-0.590369	0.13758	-4.29109	1.78e-05	0.000239856
Pdha1	509.452	-0.590417	0.154067	-3.83221	0.000126999	0.00138637
Habp4	162.203	-0.590531	0.186461	-3.16705	0.00153994	0.0117574
Peg10	457.744	-0.590793	0.17661	-3.34519	0.00082227	0.00697711
Ltv1	251.037	-0.592785	0.154787	-3.82968	0.000128312	0.00139779
Nup93	258.388	-0.593617	0.177282	-3.34843	0.000812697	0.00691255
Zfp106	993.551	-0.5941	0.169895	-3.49686	0.000470777	0.00436939
B4galt1	560.593	-0.595127	0.132813	-4.48093	7.43e-06	0.000110114
Pdcl3	569.461	-0.595146	0.212597	-2.79941	0.00511968	0.0317218
Ubl4a	221.923	-0.595163	0.183358	-3.24591	0.00117075	0.00935406
Cdk2	292.3	-0.595604	0.170209	-3.49924	0.000466578	0.0043407
Fah	212.102	-0.595621	0.206097	-2.89	0.00385241	0.0251208
Smarcc1	418.969	-0.595871	0.162238	-3.67282	0.000239893	0.0024226
Eif2b3	108.022	-0.596194	0.196283	-3.03742	0.00238616	0.0168873
Pak1ip1	148.459	-0.596262	0.194785	-3.06113	0.00220505	0.0158561
Cisd1	290.697	-0.596627	0.196821	-3.03132	0.00243485	0.0171776
Ncbp1	275.183	-0.596811	0.143436	-4.16083	3.17e-05	0.00039798
Akr1b8	862.42	-0.596844	0.125615	-4.75138	2.02e-06	3.38e-05
Serpinb9	109.991	-0.597153	0.217562	-2.74474	0.00605585	0.0362749
Atp5b	3641.87	-0.597636	0.173246	-3.44964	0.000561336	0.00505138
Col5a2	2239.38	-0.598188	0.137822	-4.34029	1.42e-05	0.000196706
Sgcb	373.672	-0.599159	0.147992	-4.04858	5.15e-05	0.000612415
Mtf1	78.0755	-0.599732	0.219207	-2.73592	0.00622064	0.0370356
Socs2	317.754	-0.601555	0.185694	-3.2395	0.0011974	0.00952812
Ube2j2	149.106	-0.601756	0.175123	-3.43619	0.000589953	0.00526311
Nme6	82.5808	-0.603794	0.228972	-2.63697	0.00836491	0.0470838
Sytl2	393.097	-0.604737	0.209282	-2.88958	0.00385757	0.0251335
Stom	935.418	-0.604932	0.139091	-4.3492	1.37e-05	0.000190394
Sec23b	366.145	-0.605945	0.116453	-5.20333	1.96e-07	3.85e-06
Rtn4	2482.02	-0.606376	0.16863	-3.59589	0.000323278	0.00313985
Plaa	424.059	-0.606516	0.210188	-2.88559	0.00390684	0.0254334
Pip4k2b	235.199	-0.60834	0.157468	-3.86327	0.000111878	0.00124207
Snrpc	71.7607	-0.60861	0.231812	-2.62545	0.00865353	0.0483756
Prim1	214.022	-0.608651	0.223418	-2.72426	0.0064445	0.0381655
Psmd7	423.507	-0.608734	0.154063	-3.9512	7.78e-05	0.00088591
Adsl	239.775	-0.610599	0.209888	-2.90917	0.00362394	0.0239094
Txnrd1	399.667	-0.610993	0.124706	-4.89948	9.61e-07	1.69e-05
Ndufs6	104.265	-0.611193	0.22661	-2.69711	0.00699443	0.0408664
Septin11	1047.67	-0.611284	0.142819	-4.28015	1.87e-05	0.000250239
Coro6	210.781	-0.611684	0.218671	-2.79728	0.00515353	0.0319063
Msi2	819.222	-0.615663	0.190208	-3.23679	0.00120882	0.00958601
Col5a1	853.458	-0.615713	0.186105	-3.30841	0.000938264	0.0077616
Pls3	1808.53	-0.617139	0.236268	-2.61203	0.00900073	0.0498923
Ece1	350.689	-0.617202	0.19194	-3.21561	0.0013017	0.0101925
Stradb	175.301	-0.620454	0.224102	-2.76863	0.00562931	0.0343595
Zmynd19	85.8762	-0.621156	0.230649	-2.69308	0.00707943	0.0413169
Psmd12	424.693	-0.621394	0.168464	-3.68859	0.000225499	0.00229839
Abl2	287.064	-0.622972	0.145477	-4.28228	1.85e-05	0.000248069
Klhl26	139.48	-0.624307	0.223465	-2.79376	0.00520996	0.0321935
Alyref	137.333	-0.624657	0.20773	-3.00706	0.00263787	0.0184193
Arpc5l	232.679	-0.625093	0.191191	-3.26947	0.0010775	0.00872014
Mapk12	84.4478	-0.62612	0.235859	-2.65464	0.00793941	0.0452268
Chst2	99.6827	-0.626905	0.218793	-2.86529	0.00416629	0.0268437
Nasp	169.971	-0.627271	0.20533	-3.05494	0.00225107	0.0161056
Pdzd11	318.032	-0.628529	0.14378	-4.37146	1.23e-05	0.000174445
Cdk6	652.911	-0.628617	0.174736	-3.59752	0.000321264	0.00312221
Herc1	250.28	-0.630094	0.149244	-4.22191	2.42e-05	0.000311765
Snn	147.455	-0.630454	0.184805	-3.41146	0.000646153	0.00568412
Anxa6	2674.8	-0.631983	0.161373	-3.91629	8.99e-05	0.00101413
Sod2	279.055	-0.632607	0.153147	-4.13073	3.62e-05	0.000446359
Slc12a2	172.977	-0.634059	0.242475	-2.61495	0.00892415	0.0495028
Prmt1	958.261	-0.634299	0.168953	-3.75429	0.000173836	0.00183629
Gspt1	571.251	-0.635045	0.174256	-3.64432	0.000268102	0.00267352
Dlst	809.388	-0.637461	0.159462	-3.99758	6.4e-05	0.000745279
Pacsin2	806.375	-0.638035	0.170356	-3.74531	0.000180174	0.00188924
Eif2b2	252.229	-0.638257	0.241744	-2.64022	0.00828528	0.0467327
Ttk	125.053	-0.63923	0.226248	-2.82535	0.00472288	0.0296856
Mob3a	240.261	-0.645921	0.177891	-3.63099	0.000282339	0.00279769
Mob2	102.439	-0.646436	0.194575	-3.32229	0.000892806	0.00745241
Chst11	215.215	-0.646982	0.160101	-4.0411	5.32e-05	0.000630374
Wdr45b	340.758	-0.647275	0.156993	-4.12294	3.74e-05	0.000459186
Nrg1	126.803	-0.647808	0.226835	-2.85585	0.00429217	0.0274853
Lpar1	229.161	-0.648527	0.159217	-4.07323	4.64e-05	0.000558239
Pfkm	239.606	-0.648811	0.22842	-2.84043	0.00450528	0.0286125
Vps53	189.043	-0.648837	0.172565	-3.75996	0.000169942	0.00180488
Ranbp1	267.166	-0.649315	0.23601	-2.75122	0.00593746	0.0357022
Elovl1	759.141	-0.64964	0.195989	-3.31467	0.0009175	0.00762201
Pde12	110.285	-0.650841	0.242751	-2.6811	0.00733798	0.0424622
Aifm1	122.827	-0.652412	0.217306	-3.00227	0.00267977	0.0186537
Ncs1	224.679	-0.65291	0.219624	-2.97285	0.00295048	0.0201095
Ndufaf1	127.221	-0.654203	0.228174	-2.86712	0.0041422	0.0267325
Prkar1a	4309.51	-0.655513	0.104644	-6.26422	3.75e-10	1.07e-08
Cops5	328.971	-0.655539	0.176225	-3.7199	0.000199304	0.00206633
Lsm6	99.4104	-0.655824	0.200099	-3.27751	0.00104729	0.00851958
Iars	319.131	-0.658752	0.142854	-4.61136	4e-06	6.26e-05
Nhp2	317.705	-0.66066	0.245662	-2.68931	0.00716008	0.0417099
D5Ertd579e	154.019	-0.660661	0.182806	-3.61401	0.000301498	0.00295762
Cdv3	153.703	-0.660692	0.177475	-3.72274	0.000197072	0.00204725
Zbtb38	468.75	-0.661338	0.186134	-3.55301	0.000380843	0.00364252
Blmh	186.774	-0.661689	0.151399	-4.37051	1.24e-05	0.000174825
Tsr1	79.6916	-0.661769	0.232901	-2.84142	0.00449128	0.0285504
Hspb8	316.449	-0.662959	0.178844	-3.7069	0.000209811	0.00215672
Prkx	306.047	-0.663235	0.154326	-4.29763	1.73e-05	0.000234105
Vash2	106.844	-0.663413	0.172928	-3.83636	0.000124873	0.00136793
Tead2	232.355	-0.663715	0.190243	-3.48877	0.000485246	0.00448245
Nsd2	283.395	-0.664122	0.208664	-3.18273	0.00145893	0.0112384
Tbl3	83.0054	-0.664186	0.247203	-2.68681	0.00721385	0.0419141
Ten1	128.859	-0.664192	0.194656	-3.41212	0.00064459	0.00567674
Lgals1	25619.2	-0.664969	0.188323	-3.53101	0.00041398	0.00392118
Ola1	438.794	-0.665004	0.207847	-3.19948	0.00137674	0.0106841
Mcm3	227.558	-0.665098	0.182672	-3.64094	0.000271642	0.00270538
Tubb3	285.83	-0.66551	0.20128	-3.30639	0.000945077	0.00780149
Srm	238.226	-0.666815	0.247814	-2.69079	0.00712832	0.0415712
Ipo7	756.353	-0.667503	0.218444	-3.05572	0.0022452	0.0160785
Jdp2	186.532	-0.669658	0.194268	-3.44708	0.000566679	0.0050907
Hus1	122.344	-0.673267	0.219508	-3.06717	0.00216097	0.0156107
Strn3	851.74	-0.673578	0.221584	-3.03984	0.00236707	0.016796
Cdc25c	80.5309	-0.674531	0.235987	-2.85834	0.00425867	0.0273154
Phldb2	745.91	-0.679332	0.223146	-3.04434	0.00233193	0.0165935
Cnnm4	86.6001	-0.680122	0.249473	-2.72623	0.00640621	0.0379674
Pacs2	823.327	-0.683879	0.182248	-3.75247	0.000175102	0.00184469
Eif2s2	309.163	-0.68429	0.254966	-2.68385	0.00727797	0.0421993
Tmem119	254.983	-0.684702	0.196768	-3.47975	0.000501881	0.00459281
Dnajb11	271.911	-0.684991	0.16104	-4.25354	2.1e-05	0.000277593
Wdr12	76.244	-0.685142	0.259591	-2.63932	0.00830737	0.0468272
Dcun1d3	76.1829	-0.686541	0.258109	-2.65989	0.00781661	0.0446387
Sh3glb1	7050.68	-0.686901	0.158255	-4.34048	1.42e-05	0.000196706
Bag1	936.149	-0.687411	0.141472	-4.859	1.18e-06	2.05e-05
Dhx32	156.887	-0.687474	0.222067	-3.0958	0.00196284	0.0144347
Usp39	290.183	-0.688362	0.147853	-4.65572	3.23e-06	5.21e-05
Fads1	355.164	-0.689137	0.196775	-3.50216	0.000461499	0.00430622
Pcgf3	559.523	-0.691515	0.193368	-3.57616	0.00034868	0.0033595
Fam160a1	151.744	-0.692465	0.187073	-3.70157	0.000214267	0.00219533
Ptpmt1	184.839	-0.693155	0.237767	-2.91526	0.00355388	0.0235662
Klhl5	182.23	-0.694804	0.207878	-3.34237	0.000830665	0.00703105
Pomp	564.377	-0.695493	0.167244	-4.15855	3.2e-05	0.000401323
Atp6v0a2	254.303	-0.695825	0.160954	-4.32313	1.54e-05	0.000210972
Tars	585.633	-0.696487	0.137464	-5.06667	4.05e-07	7.55e-06
Snf8	92.4733	-0.697861	0.257238	-2.7129	0.00666966	0.0392174
Ubac1	134.736	-0.698551	0.212298	-3.29043	0.00100034	0.00819298
Phf5a	306.562	-0.699164	0.204163	-3.42454	0.000615847	0.0054666
Pkp4	187.478	-0.699173	0.175512	-3.98363	6.79e-05	0.000785784
Cox6b1	771.612	-0.699366	0.233225	-2.99868	0.00271153	0.0188163
Actl6a	195.204	-0.699732	0.203294	-3.44197	0.0005775	0.00517604
Etv6	184.173	-0.700651	0.181859	-3.85272	0.000116814	0.00128801
Mef2d	442.726	-0.701051	0.257476	-2.72279	0.00647341	0.038254
Cdr2	100.279	-0.701489	0.226589	-3.09587	0.00196239	0.0144347
Phb	75.2504	-0.702147	0.230136	-3.05101	0.00228069	0.0162806
Ddx21	519.622	-0.703826	0.136283	-5.16444	2.41e-07	4.68e-06
Mrpl12	299.727	-0.703864	0.208465	-3.37641	0.000734378	0.00632534
Fxr1	611.025	-0.704717	0.235437	-2.99323	0.00276045	0.0190881
Mrpl37	287.171	-0.705657	0.148966	-4.73704	2.17e-06	3.61e-05
Dusp5	108.459	-0.706168	0.227844	-3.09934	0.0019395	0.0142874
Rpf2	192.594	-0.706389	0.255917	-2.76023	0.00577609	0.0350779
Got1	403.161	-0.70809	0.160516	-4.41135	1.03e-05	0.000147743
Eef1akmt1	116.524	-0.710073	0.190016	-3.7369	0.0001863	0.00194567
Zhx3	184.358	-0.710499	0.188993	-3.7594	0.000170321	0.00180769
Get1	79.6162	-0.71068	0.222422	-3.19519	0.00139739	0.0108282
Gyg	473.165	-0.711041	0.154753	-4.59467	4.33e-06	6.71e-05
Naca	996.512	-0.711078	0.221601	-3.20882	0.00133279	0.0104048
B4galt6	285.894	-0.711665	0.250779	-2.83782	0.00454227	0.0287637
Akirin1	193.536	-0.711793	0.214241	-3.3224	0.00089246	0.00745241
Pex19	479.988	-0.712951	0.171111	-4.16659	3.09e-05	0.000388998
Rpa2	139.157	-0.713915	0.243146	-2.93615	0.00332309	0.0222714
Map1b	2238.98	-0.714393	0.167364	-4.2685	1.97e-05	0.000262327
Psmd1	743.664	-0.714602	0.1776	-4.02366	5.73e-05	0.000674873
Lyn	78.7696	-0.715831	0.207761	-3.44545	0.000570107	0.00511855
Nop16	95.4696	-0.715936	0.222397	-3.21918	0.00128559	0.0100916
Cbx5	2216.76	-0.717648	0.197601	-3.6318	0.000281447	0.00279523
Crip1	2844.07	-0.718919	0.229321	-3.13499	0.00171858	0.012841
Chchd4	123.281	-0.719765	0.2146	-3.35398	0.000796581	0.00679391
Sh3pxd2a	915.723	-0.720814	0.178632	-4.03519	5.46e-05	0.000644993
Kmt5a	305.517	-0.72132	0.125084	-5.76667	8.09e-09	2e-07
Psmd14	541.178	-0.722095	0.202317	-3.56913	0.000358175	0.00344041
Uqcrq	1154.51	-0.722178	0.255429	-2.82731	0.00469406	0.0295875
Myo1c	1171.03	-0.722299	0.144823	-4.98745	6.12e-07	1.11e-05
Atf6	658.001	-0.722842	0.128248	-5.63629	1.74e-08	4.13e-07
Usp53	90.369	-0.723949	0.245188	-2.95263	0.00315082	0.0212623
Notch1	118.5	-0.724585	0.262578	-2.75951	0.00578889	0.0351323
Bak1	298.754	-0.725534	0.224972	-3.22499	0.00125977	0.00992366
Bin3	224.506	-0.725633	0.2149	-3.37662	0.00073383	0.00632409
Asf1b	145.232	-0.725698	0.197438	-3.67558	0.000237309	0.00240003
Psmd13	279.621	-0.726464	0.137368	-5.28846	1.23e-07	2.52e-06
Msn	4829.67	-0.727346	0.0846078	-8.59667	8.21e-18	4.99e-16
Als2	56.8847	-0.728095	0.250359	-2.9082	0.00363515	0.0239431
Tceal8	1231.77	-0.728349	0.214302	-3.39871	0.00067704	0.00589626
Tmem38b	192.046	-0.729007	0.18877	-3.86189	0.000112513	0.00124824
Alox5	806.629	-0.730149	0.20381	-3.5825	0.000340327	0.0032871
Cyb5b	690.825	-0.73053	0.16623	-4.39468	1.11e-05	0.000158958
Bcl2l1	134.872	-0.730588	0.176093	-4.14887	3.34e-05	0.000416343
Ccdc43	150.805	-0.730756	0.231712	-3.15372	0.00161203	0.0121491
Mrps22	152.651	-0.732074	0.21228	-3.44862	0.000563454	0.00506462
Ndufs4	233.301	-0.732429	0.189808	-3.85879	0.000113951	0.0012624
Tspan14	335.928	-0.734042	0.192212	-3.81892	0.000134039	0.00145512
Prelid3b	348.921	-0.735073	0.187555	-3.91923	8.88e-05	0.00100253
Prps1	151.44	-0.736658	0.20801	-3.54146	0.000397924	0.00379201
Cyb5r1	330.947	-0.737095	0.167944	-4.38892	1.14e-05	0.000162368
Fig4	211.337	-0.737703	0.16362	-4.50864	6.52e-06	9.77e-05
Musk	142.187	-0.73857	0.177625	-4.15802	3.21e-05	0.000401938
Spry1	103.343	-0.738954	0.269742	-2.73948	0.00615361	0.0367365
Tgfb3	325.625	-0.739217	0.234552	-3.15162	0.00162368	0.0122311
Arhgdib	238.604	-0.739268	0.166789	-4.43236	9.32e-06	0.000134662
Flnc	871.87	-0.739669	0.243334	-3.03973	0.0023679	0.016796
Sec13	399.845	-0.740301	0.199545	-3.70994	0.000207306	0.00213939
AI506816	445.476	-0.74138	0.196169	-3.7793	0.000157273	0.00167943
Mprip	1024.1	-0.742707	0.147452	-5.03693	4.73e-07	8.76e-06
Actb	9375.85	-0.743957	0.155263	-4.79161	1.65e-06	2.79e-05
Gart	84.2277	-0.74521	0.219562	-3.39407	0.00068861	0.00598705
C1galt1c1	222.184	-0.74646	0.270247	-2.76214	0.00574244	0.0349071
Dusp18	290.647	-0.74647	0.180447	-4.13677	3.52e-05	0.000436414
Trak2	248.443	-0.747519	0.150439	-4.96893	6.73e-07	1.22e-05
Stip1	1192.57	-0.74809	0.118699	-6.30239	2.93e-10	8.51e-09
Zfp275	342.646	-0.748619	0.19016	-3.93679	8.26e-05	0.000936694
Pgam5	211.879	-0.748958	0.154087	-4.86061	1.17e-06	2.04e-05
L3mbtl3	64.2776	-0.749849	0.228017	-3.28857	0.00100698	0.0082387
Map7d1	417.243	-0.749887	0.258516	-2.90074	0.00372284	0.0244079
Actn1	1024.77	-0.750751	0.196566	-3.81934	0.000133809	0.00145363
Ube2f	294.633	-0.751057	0.155142	-4.84109	1.29e-06	2.22e-05
Lrrc59	666.32	-0.751456	0.163758	-4.58881	4.46e-06	6.88e-05
Hsd17b12	642.682	-0.751647	0.171661	-4.37866	1.19e-05	0.00016925
Rbms3	256.496	-0.75228	0.227045	-3.31335	0.000921858	0.0076501
Gnpat	282.199	-0.753731	0.149501	-5.04164	4.62e-07	8.56e-06
Vdr	203.18	-0.754135	0.2045	-3.6877	0.00022629	0.00230346
Tmem109	572.584	-0.755482	0.219765	-3.43769	0.000586698	0.00523752
Tcf7	114.802	-0.757975	0.233456	-3.24677	0.00116725	0.00933559
Snrpa1	61.2552	-0.759459	0.29037	-2.61549	0.00891007	0.0494773
Dhx29	174.553	-0.760328	0.163409	-4.65293	3.27e-06	5.26e-05
Psmc2	729.117	-0.760368	0.176321	-4.31241	1.61e-05	0.00022012
Tubb2a	266.433	-0.760517	0.258787	-2.93878	0.00329509	0.0221216
Psmd8	1958.67	-0.76114	0.132709	-5.73542	9.73e-09	2.38e-07
Irs1	206.683	-0.761705	0.245264	-3.10566	0.00189857	0.0140188
Idh3a	551.997	-0.762862	0.19727	-3.86709	0.000110141	0.00122365
Lats2	122.853	-0.763216	0.184477	-4.13719	3.52e-05	0.000436041
Tmem50b	200.941	-0.764496	0.165116	-4.63005	3.66e-06	5.77e-05
Parl	90.157	-0.764978	0.218313	-3.50404	0.000458252	0.00427848
Cenpj	50.1107	-0.765	0.263007	-2.90867	0.00362969	0.0239272
X4833439L19Rik	620.171	-0.765773	0.118561	-6.45888	1.05e-10	3.17e-09
Tubb2b	476.264	-0.766014	0.289448	-2.64646	0.0081338	0.0460641
Cand2	145.283	-0.769332	0.223006	-3.44983	0.000560937	0.00505069
Kctd5	156.898	-0.772081	0.166004	-4.65098	3.3e-06	5.3e-05
Traf3	160.972	-0.772197	0.173828	-4.44229	8.9e-06	0.000129069
Slc38a1	246.745	-0.772418	0.15156	-5.09644	3.46e-07	6.61e-06
Mast2	461.449	-0.772797	0.189942	-4.06859	4.73e-05	0.000568162
Ssx2ip	64.5633	-0.773149	0.290472	-2.6617	0.00777468	0.044464
Fzd6	163.796	-0.774885	0.249141	-3.11022	0.00186947	0.0138292
Eif4e2	459.597	-0.775419	0.190722	-4.06571	4.79e-05	0.00057435
Myh9	3077.42	-0.776616	0.187078	-4.15129	3.31e-05	0.00041295
Pcna.ps2	75.5461	-0.776912	0.283593	-2.73953	0.00615264	0.0367365
Tob1	404.263	-0.777423	0.125466	-6.19627	5.78e-10	1.62e-08
Apool	195.299	-0.77766	0.218473	-3.55952	0.000371531	0.00355563
Slc11a2	189.976	-0.778667	0.203337	-3.82944	0.000128437	0.00139818
Med14	569.903	-0.778913	0.211871	-3.67636	0.000236587	0.00239427
Uso1	648.148	-0.779391	0.12264	-6.35512	2.08e-10	6.09e-09
Map4k4	591.362	-0.779402	0.123574	-6.30715	2.84e-10	8.27e-09
Tmem70	253.83	-0.779952	0.185042	-4.21501	2.5e-05	0.000320407
Tpmt	88.3361	-0.780425	0.241661	-3.22942	0.0012404	0.00978588
X2310022B05Rik	691.341	-0.780987	0.230888	-3.38254	0.000718186	0.00621661
Rin1	196.429	-0.781491	0.184369	-4.23874	2.25e-05	0.000293884
Cox5a	583.18	-0.781829	0.291678	-2.68046	0.00735218	0.0425287
Slc25a5	793.917	-0.78297	0.253936	-3.08334	0.00204694	0.0149315
Kcnn3	120.509	-0.783353	0.19654	-3.98572	6.73e-05	0.000779462
Rapsn	167.735	-0.784216	0.253586	-3.09251	0.00198471	0.0145385
Mical2	506.367	-0.784969	0.20285	-3.86971	0.000108966	0.00121146
Vac14	98.0271	-0.787035	0.231331	-3.40221	0.000668443	0.00582787
Etv4	155.935	-0.787398	0.244261	-3.22359	0.00126596	0.00995747
Zfp697	108.208	-0.787528	0.184426	-4.27015	1.95e-05	0.000260609
Cenpn	72.5157	-0.788434	0.279006	-2.82586	0.00471533	0.0296596
Herc3	66.1591	-0.789715	0.241566	-3.26914	0.00107874	0.00872563
Ccdc25	88.4894	-0.79098	0.226969	-3.48497	0.000492192	0.00451998
Ptprd	193.579	-0.792258	0.199258	-3.97605	7.01e-05	0.000808257
Arf2	448.022	-0.7941	0.145841	-5.44499	5.18e-08	1.12e-06
Ecrg4	45.3358	-0.794746	0.290566	-2.73517	0.00623488	0.0370922
Tcaim	46.2743	-0.797044	0.28877	-2.76014	0.00577769	0.0350779
Golm2	226.46	-0.797209	0.185343	-4.30125	1.7e-05	0.000230704
Retreg1	413.428	-0.798318	0.24687	-3.23375	0.00122175	0.00967141
Psmb7	460.867	-0.798443	0.17913	-4.45735	8.3e-06	0.000121094
Parvb	459.286	-0.799975	0.241025	-3.31906	0.000903216	0.00752328
Gatm	1009.58	-0.800143	0.180072	-4.44346	8.85e-06	0.0001285
Rptor	266.404	-0.800795	0.189438	-4.22721	2.37e-05	0.000306453
Hif1an	119.435	-0.802003	0.193878	-4.13663	3.52e-05	0.000436414
Reep5	1509.92	-0.802436	0.127874	-6.2752	3.49e-10	1e-08
Sh3bp4	195.183	-0.803173	0.234344	-3.42732	0.000609568	0.005417
Dpp3	133.13	-0.803282	0.208932	-3.8447	0.000120702	0.00132502
Garre1	145.459	-0.803505	0.170852	-4.70292	2.56e-06	4.21e-05
Stau2	149.283	-0.803753	0.230611	-3.48531	0.000491561	0.00451948
Eef1e1	369.434	-0.804559	0.247124	-3.25568	0.00113119	0.00907968
Bach1	203.423	-0.805215	0.176312	-4.567	4.95e-06	7.56e-05
Gsto1	946.482	-0.807016	0.147884	-5.45709	4.84e-08	1.05e-06
Arl4a	43.0753	-0.807763	0.302402	-2.67116	0.00755901	0.0434207
Itgb5	404.648	-0.810357	0.208686	-3.88315	0.000103114	0.00115129
Pole	80.4098	-0.81257	0.309269	-2.62739	0.00860424	0.0481371
Rab27b	92.4475	-0.81365	0.286056	-2.84437	0.00444989	0.0283218
Bcl2l13	234.124	-0.813784	0.136221	-5.97401	2.31e-09	6.06e-08
Abcb10	48.1736	-0.814155	0.282611	-2.88084	0.00396623	0.0257879
Rnf11	1223.58	-0.814801	0.167068	-4.87707	1.08e-06	1.88e-05
Large1	269.534	-0.81523	0.148217	-5.50025	3.79e-08	8.4e-07
Haus7	101.25	-0.815695	0.303549	-2.68719	0.00720553	0.0418813
Basp1	1665.28	-0.816437	0.0886253	-9.21223	3.19e-20	2.42e-18
Celf1	614.411	-0.818525	0.161481	-5.06886	4e-07	7.5e-06
Samd8	501.341	-0.818889	0.165094	-4.96012	7.04e-07	1.27e-05
Erap1	108.944	-0.818897	0.29	-2.82378	0.00474609	0.0297956
Ppic	673.454	-0.819343	0.165125	-4.96196	6.98e-07	1.26e-05
Fem1a	133.038	-0.819853	0.215509	-3.80426	0.000142231	0.00153766
Dusp14	237.073	-0.820505	0.208709	-3.93133	8.45e-05	0.000956152
Bag2	249.953	-0.821181	0.166142	-4.94265	7.71e-07	1.38e-05
Baz1a	117.919	-0.822367	0.193285	-4.25469	2.09e-05	0.000276696
Cplx2	94.9907	-0.823204	0.214934	-3.83004	0.000128125	0.00139672
Ndufs2	1060.5	-0.82355	0.168674	-4.88251	1.05e-06	1.83e-05
Tpst2	232.732	-0.827231	0.183208	-4.51525	6.32e-06	9.5e-05
Prkar2a	369.758	-0.829158	0.178523	-4.64456	3.41e-06	5.45e-05
Nt5dc2	228.512	-0.831076	0.209946	-3.95852	7.54e-05	0.000862927
Lmnb2	97.2237	-0.831153	0.254084	-3.27118	0.00107101	0.00867655
Dusp28	58.8255	-0.831542	0.306087	-2.71669	0.0065939	0.0388302
Azin1	722.549	-0.833016	0.291494	-2.85775	0.00426661	0.0273552
Ptp4a3	197.767	-0.833622	0.25075	-3.32452	0.000885712	0.00740502
Rftn2	207.924	-0.833857	0.165835	-5.02823	4.95e-07	9.13e-06
Trmt10a	85.4015	-0.834764	0.23773	-3.51139	0.000445768	0.0041778
Dnal1	238.757	-0.835767	0.179633	-4.65263	3.28e-06	5.26e-05
Aen	55.3611	-0.835778	0.291939	-2.86285	0.00419849	0.0270401
Slc20a2	130.175	-0.836539	0.179206	-4.66804	3.04e-06	4.94e-05
Hpcal1	279.612	-0.8372	0.216954	-3.85889	0.000113904	0.0012624
Hoxc13	49.9525	-0.839744	0.281218	-2.98609	0.00282567	0.0194533
Jmjd4	62.5838	-0.840565	0.267051	-3.14758	0.00164628	0.0123775
Ttc39b	440.697	-0.842867	0.22651	-3.72111	0.000198351	0.0020578
Mrpl41	51.2876	-0.844011	0.318569	-2.64938	0.00806391	0.0457841
Dgkz	188.266	-0.844928	0.23274	-3.63036	0.00028303	0.00280077
Lpcat3	305.504	-0.84566	0.187095	-4.51995	6.19e-06	9.32e-05
Bcar1	263.828	-0.84597	0.282471	-2.99489	0.00274544	0.0190179
Mrpl16	192.582	-0.850312	0.179533	-4.73626	2.18e-06	3.62e-05
Cenpi	85.6392	-0.850778	0.280644	-3.03152	0.00243328	0.0171776
Tmem62	147.994	-0.853596	0.253356	-3.36916	0.000753982	0.0064693
Irak2	64.7022	-0.853716	0.284191	-3.00402	0.00266439	0.0185714
Cdc34	186.825	-0.853841	0.255541	-3.34131	0.000833853	0.00705061
Slc4a3	73.4794	-0.854512	0.311998	-2.73884	0.00616573	0.0367645
Tmem150a	82.1915	-0.854683	0.302013	-2.82995	0.00465551	0.0293799
Myo18a	331.318	-0.855473	0.25603	-3.3413	0.000833875	0.00705061
Ykt6	224.509	-0.855619	0.199238	-4.29446	1.75e-05	0.000236858
Col4a1	359.399	-0.856184	0.201294	-4.2534	2.11e-05	0.000277593
Acaca	64.8253	-0.856353	0.291238	-2.94038	0.00327805	0.022026
Tuft1	58.4031	-0.857855	0.288103	-2.97759	0.0029052	0.0198699
Jpt2	277.964	-0.858401	0.177392	-4.83902	1.3e-06	2.24e-05
Arhgap44	39.5078	-0.860304	0.302887	-2.84034	0.00450652	0.0286125
Prepl	306.924	-0.861198	0.197449	-4.36161	1.29e-05	0.000181028
Scd2	4080.79	-0.863854	0.116337	-7.42543	1.12e-13	4.78e-12
Kctd10	203.057	-0.864202	0.191069	-4.52299	6.1e-06	9.21e-05
Polr3d	42.7178	-0.864313	0.27089	-3.19065	0.00141954	0.0109782
Ccdc102a	101.05	-0.864385	0.309859	-2.78961	0.00527716	0.0325304
Ptar1	256.067	-0.865763	0.324022	-2.67193	0.00754166	0.0433687
mt.Nd4	23517.9	-0.866213	0.223578	-3.87432	0.000106924	0.00119129
Nme1	203.54	-0.866468	0.242497	-3.57311	0.000352763	0.00339467
Rassf3	254.318	-0.867113	0.16712	-5.18857	2.12e-07	4.14e-06
Exoc6	85.4641	-0.86798	0.221811	-3.91315	9.11e-05	0.00102591
Plcg2	50.2818	-0.868856	0.318974	-2.72391	0.00645141	0.0381776
Sparc	12077.5	-0.870395	0.156722	-5.55374	2.8e-08	6.37e-07
Mllt11	167.524	-0.871297	0.190398	-4.57617	4.74e-06	7.26e-05
[truncated: 836 more rows]

## Sheet: H&N->Diff-H vs N&H->Diff-N 144h
Gene	baseMean	log2FoldChange	lfcSE	stat	pvalue	padj
Aire	15.3438	7.50634	1.31968	5.688	1.29e-08	5.68e-07
Serpina3n	7.21157	5.83996	1.34723	4.3348	1.46e-05	0.000292666
Cblif	5.87257	5.29387	1.35663	3.90221	9.53e-05	0.00144499
C3	5.33099	5.17449	1.39739	3.70296	0.000213102	0.00282826
Mt2	377.739	4.91936	0.372154	13.2186	6.85e-40	1.59e-36
Tll1	3.89051	4.89071	1.40456	3.48202	0.000497643	0.00571389
Sprr2e	6.196	4.37733	1.42767	3.06607	0.00216892	0.0185101
Mctp2	30.2023	4.14585	0.632043	6.55944	5.4e-11	3.97e-09
Adm	31.9332	4.13177	0.525021	7.86972	3.55e-15	4.68e-13
Car9	898.501	4.10382	0.251882	16.2926	1.11e-59	1.55e-55
Gm7327	5.04749	4.09327	1.33627	3.0632	0.00218984	0.0186186
Ngfr	7.46906	4.08775	1.3662	2.99207	0.00277092	0.0224667
AI504432	6.77329	3.87763	1.23834	3.13131	0.00174031	0.0157678
Gm42476	4.20629	3.87734	1.22502	3.16512	0.00155021	0.0142959
Gm36899	5.51653	3.69822	1.3829	2.67426	0.00748953	0.0490703
Plek	23.7155	3.68957	0.618329	5.967	2.42e-09	1.29e-07
Itpka	5.58427	3.62134	1.1868	3.05134	0.00227821	0.0192195
Fam110c	10.7684	3.603	0.924425	3.89756	9.72e-05	0.00146508
Mcpt1	7.03743	3.4986	0.880787	3.97212	7.12e-05	0.00113796
Adm2	6.2761	3.49734	1.051	3.32764	0.000875865	0.00905839
Apln	202.81	3.49647	0.28412	12.3063	8.38e-35	9e-32
Mcam	4.26224	3.32054	1.19028	2.7897	0.00527564	0.037433
Pawr	6.47235	3.28757	0.99605	3.30061	0.000964765	0.00976383
Gm34314	15.1634	3.26026	0.916531	3.55717	0.00037487	0.00453548
Serpinb2	21.8054	3.19622	0.904099	3.53525	0.000407393	0.00485326
X2610528A11Rik	282.173	3.19008	0.37074	8.60464	7.66e-18	1.6e-15
Dbh	8.72654	3.14803	0.851391	3.69751	0.000217726	0.00287595
Gpr35	100.433	3.0795	0.252597	12.1914	3.46e-34	3.22e-31
Prdm1	20.0252	3.02076	0.563987	5.35609	8.5e-08	3.07e-06
Dpt	48.0603	2.98787	0.325628	9.1757	4.49e-20	1.18e-17
Apoc1	12.5362	2.97154	0.5539	5.36477	8.11e-08	2.95e-06
Sp8	11.2517	2.90724	0.950638	3.05819	0.00222676	0.018831
Tmprss11b	127.875	2.90614	0.386061	7.52768	5.17e-14	5.91e-12
Dmbx1	12.6913	2.85781	0.953001	2.99875	0.00271086	0.0221469
Nos2	19.2018	2.81786	0.693009	4.06612	4.78e-05	0.00080858
Reep2	6.16882	2.73623	1.02076	2.68059	0.00734917	0.0483777
Tnfrsf9	14.7575	2.72382	0.620695	4.38835	1.14e-05	0.0002359
Hlf	17.32	2.66301	0.514719	5.17371	2.29e-07	7.5e-06
Gm5886	24.0318	2.6508	0.702915	3.77116	0.000162489	0.00223735
Ak4	60.091	2.57636	0.316002	8.15298	3.55e-16	5.9e-14
Gm38158	15.3187	2.56106	0.584128	4.38443	1.16e-05	0.000239832
B3galt2	14.5719	2.55888	0.863082	2.96482	0.00302865	0.0241496
Ticrr	39.2388	2.54361	0.48145	5.28324	1.27e-07	4.41e-06
Enpp3	346.942	2.53399	0.222258	11.4011	4.13e-30	2.88e-27
Selenbp1	8.32402	2.51319	0.83931	2.99435	0.0027503	0.0223644
Mgarp	69.9549	2.50273	0.276464	9.05267	1.4e-19	3.36e-17
Rasl11a	18.4458	2.49452	0.855411	2.91616	0.00354364	0.0273199
Ret	29.8071	2.46851	0.595203	4.14734	3.36e-05	0.000599779
Gcsam	5.06599	2.46448	0.856085	2.87878	0.00399214	0.0299507
Scara5	28.9462	2.40608	0.379671	6.33728	2.34e-10	1.5e-08
Ndrg1	1794.42	2.39894	0.157928	15.1901	4.11e-52	1.91e-48
Efemp1	154.85	2.39361	0.263838	9.07226	1.17e-19	2.86e-17
Olfr1217	29.3842	2.38089	0.506554	4.70017	2.6e-06	6.5e-05
Lrrc15	5.12665	2.37265	0.879988	2.69623	0.00701286	0.0468211
Hba.a1	19.2932	2.36726	0.640026	3.69869	0.000216715	0.00286803
Mt1	2012.02	2.34844	0.412649	5.69114	1.26e-08	5.61e-07
Vwa1	77.6449	2.33284	0.381365	6.11709	9.53e-10	5.52e-08
Nhsl2	11.8098	2.3268	0.800725	2.90587	0.00366236	0.0280186
Igfbp3	72.4157	2.30898	0.244203	9.45517	3.23e-21	9.38e-19
Dhrs3	203.342	2.30631	0.318882	7.23248	4.74e-13	4.57e-11
Rnf125	7.69604	2.294	0.853705	2.68711	0.00720726	0.0477135
Orc1	24.6152	2.26857	0.605415	3.74713	0.000178867	0.00242932
Gzme	22.7845	2.26392	0.504868	4.48419	7.32e-06	0.000162466
Nanos1	11.772	2.25775	0.743782	3.03549	0.00240142	0.020077
Tafa5	186.791	2.24629	0.2724	8.2463	1.63e-16	2.85e-14
Ankrd37	81.2464	2.22217	0.295017	7.53233	4.98e-14	5.75e-12
BC048559	12.9311	2.21228	0.692621	3.19406	0.00140285	0.013163
Kcna4	11.1957	2.20677	0.7062	3.12485	0.00177894	0.0160036
Lgr6	89.0805	2.19238	0.3694	5.93498	2.94e-09	1.54e-07
Bdkrb2	23.3852	2.18741	0.411773	5.31218	1.08e-07	3.81e-06
Calcrl	424.707	2.18368	0.365829	5.96913	2.39e-09	1.28e-07
Slc30a1	58.6502	2.18313	0.302565	7.21541	5.38e-13	5.07e-11
Ero1a	464.523	2.18018	0.262248	8.31342	9.3e-17	1.66e-14
Naa11	9.82096	2.17805	0.747304	2.91455	0.00356207	0.0273712
Ppp1r3c	11.9549	2.17723	0.559163	3.89372	9.87e-05	0.00148524
Hmgcll1	12.7181	2.1745	0.782804	2.77784	0.00547222	0.038568
Il13ra2	12.085	2.15128	0.648179	3.31896	0.000903542	0.00927592
Mir17hg	16.9334	2.12933	0.535263	3.97811	6.95e-05	0.00111608
Prg4	62.3228	2.09364	0.361442	5.79246	6.94e-09	3.24e-07
Jak3	8.33656	2.08665	0.745055	2.80066	0.00509978	0.0365331
Gm9732	10.8476	2.07872	0.769903	2.69998	0.00693436	0.0464353
Rnf113a1	11.4545	2.07866	0.628858	3.30546	0.000948219	0.00962839
Bnip3	121.879	2.0745	0.260681	7.95802	1.75e-15	2.47e-13
Il33	1045.36	2.06846	0.227155	9.10593	8.55e-20	2.17e-17
Ptgfr	97.2251	2.06381	0.325332	6.34372	2.24e-10	1.44e-08
Gm11249	9.10453	2.05776	0.763687	2.69451	0.00704921	0.0469141
Btc	51.2244	2.02599	0.444848	4.55435	5.25e-06	0.00012147
Arl4d	13.7481	2.01366	0.693815	2.90231	0.00370425	0.0282659
Lama4	40.975	2.00426	0.34759	5.76616	8.11e-09	3.71e-07
Pfkfb3	166.314	2.00245	0.204799	9.77764	1.4e-22	4.67e-20
Mroh8	11.9298	2.00139	0.569637	3.51345	0.000442322	0.0051873
Arrdc3	279.587	1.99923	0.247913	8.06423	7.37e-16	1.13e-13
Fanci	21.4311	1.9846	0.556888	3.56373	0.000365627	0.00444289
Gm15337	8.03328	1.97882	0.652315	3.03354	0.00241705	0.0201835
Ncald	23.2564	1.97181	0.396307	4.97546	6.51e-07	1.94e-05
Fancb	25.7213	1.96419	0.520064	3.77682	0.000158842	0.0021958
X2810408I11Rik	15.4695	1.9626	0.566338	3.46543	0.000529387	0.00603372
Cldn15	14.6432	1.94549	0.52498	3.70583	0.000210701	0.0028044
Eno1	1631.25	1.93691	0.28133	6.88485	5.78e-12	4.92e-10
Fosl1	56.1056	1.93396	0.41289	4.68396	2.81e-06	6.97e-05
Mthfd1l	276.096	1.93324	0.15227	12.6962	6.21e-37	8.67e-34
Pi16	13.931	1.92492	0.63567	3.02817	0.00246039	0.0204112
Ska1	75.1453	1.89791	0.369527	5.13605	2.81e-07	8.98e-06
Aldh3a1	286.677	1.89748	0.235204	8.06738	7.18e-16	1.11e-13
Trdc	29.1546	1.88507	0.411136	4.58503	4.54e-06	0.000106873
Pclaf	117.303	1.87845	0.390949	4.80485	1.55e-06	4.11e-05
P4ha2	370.791	1.87132	0.170771	10.9581	6.08e-28	3.54e-25
Lbp	21.4151	1.83911	0.534596	3.44019	0.000581302	0.00652423
Mif.ps8	35.515	1.83354	0.438372	4.1826	2.88e-05	0.000523918
Gpi.ps	47.7821	1.81487	0.332004	5.46641	4.59e-08	1.78e-06
Ddit4	133.979	1.81345	0.228549	7.93463	2.11e-15	2.92e-13
Gm8483	32.8024	1.81163	0.444533	4.07534	4.59e-05	0.000786155
Oip5	30.7479	1.81163	0.444725	4.07359	4.63e-05	0.000790177
Fxyd5	245.139	1.80328	0.233403	7.72603	1.11e-14	1.4e-12
Gm45716	14.511	1.79864	0.548681	3.27811	0.00104503	0.0103923
Fignl1	97.3357	1.79116	0.288716	6.20389	5.51e-10	3.3e-08
Adh7	113.669	1.78711	0.227721	7.84779	4.23e-15	5.53e-13
Gna14	13.4864	1.77538	0.655564	2.70818	0.00676537	0.0456099
P4ha1	1580.58	1.77084	0.139103	12.7304	4.01e-37	6.22e-34
Sparcl1	31.3052	1.76466	0.469237	3.7607	0.000169438	0.00232158
Tmem45a	512.745	1.75869	0.237245	7.41296	1.24e-13	1.31e-11
Mybl2	14.2715	1.75679	0.637337	2.75646	0.00584313	0.0405568
Pgam1	17.4497	1.74829	0.581466	3.0067	0.00264101	0.0216777
Gpnmb	89.1421	1.73609	0.265461	6.5399	6.16e-11	4.45e-09
Cxcl5	312.545	1.72604	0.331233	5.21096	1.88e-07	6.26e-06
Rgs11	13.7323	1.72013	0.626665	2.74489	0.0060531	0.0416527
Slc2a1	901.854	1.71847	0.163464	10.5128	7.54e-26	3.9e-23
Man1a	256.293	1.71541	0.33877	5.06363	4.11e-07	1.29e-05
Fam162a	1808.74	1.71488	0.202164	8.4826	2.2e-17	4.27e-15
Gm16794	9.95377	1.7147	0.609423	2.81364	0.0048984	0.0353263
Cck	28.7697	1.71279	0.478824	3.57708	0.000347456	0.0042517
Esco2	60.3008	1.7072	0.446153	3.8265	0.000129977	0.0018651
Tnfsf9	84.1372	1.69765	0.378704	4.48279	7.37e-06	0.000163015
Aldoa.ps4	17.0568	1.69687	0.572149	2.96578	0.00301912	0.024115
X1810059H22Rik	11.3972	1.69168	0.627028	2.69793	0.00697727	0.0466555
Vegfd	129.845	1.6885	0.23396	7.21706	5.31e-13	5.05e-11
Hmga1b	235.728	1.68846	0.275285	6.13347	8.6e-10	5e-08
Prl2c3	443.954	1.67864	0.345664	4.85626	1.2e-06	3.27e-05
Gm11816	24.3842	1.67828	0.402372	4.17096	3.03e-05	0.000546442
AI429214	89.2015	1.67413	0.281194	5.95364	2.62e-09	1.39e-07
F730043M19Rik	63.8346	1.66893	0.322239	5.17916	2.23e-07	7.31e-06
Mmd	930.567	1.66842	0.218942	7.62039	2.53e-14	3.04e-12
Phex	84.8988	1.66737	0.335658	4.96746	6.78e-07	2.01e-05
Hrob	19.263	1.66736	0.614895	2.71162	0.00669555	0.0452786
Pdk1	607.545	1.66493	0.174371	9.54824	1.32e-21	4.01e-19
Prl2c5	24.0379	1.66112	0.586906	2.8303	0.00465038	0.033923
Car12	58.505	1.66063	0.399612	4.15561	3.24e-05	0.00058146
Angptl4	143.231	1.65664	0.234404	7.06746	1.58e-12	1.42e-10
Mybl1	38.6167	1.65495	0.491112	3.3698	0.000752229	0.00804182
Krt13	34.4883	1.65113	0.491535	3.35914	0.00078186	0.00825744
Slc2a3	10.4486	1.64693	0.589464	2.79395	0.00520681	0.0371284
Cdc6	55.0693	1.64277	0.314742	5.21943	1.79e-07	6.04e-06
Gbe1	263.934	1.63926	0.260686	6.28826	3.21e-10	1.97e-08
Gm48106	10.4429	1.63669	0.57577	2.84261	0.00447451	0.0329326
Car8	44.9846	1.63124	0.385905	4.22706	2.37e-05	0.000443724
Gm13431	27.3507	1.63123	0.453453	3.59735	0.000321478	0.00398147
Birc5	263.808	1.63116	0.2198	7.4211	1.16e-13	1.24e-11
Hpse	52.0144	1.62977	0.302533	5.38707	7.16e-08	2.65e-06
Gm32219	10.0832	1.62868	0.607892	2.67923	0.00737925	0.04853
Lrrn3	24.8423	1.62738	0.487261	3.33985	0.000838227	0.00874687
Rps8	223.857	1.62443	0.361961	4.48787	7.19e-06	0.000160194
Nxf7	23.586	1.62215	0.39425	4.11453	3.88e-05	0.000677941
Plac8	34.304	1.62134	0.425478	3.81063	0.000138616	0.00196586
Pgk1	226.373	1.61131	0.213419	7.54995	4.35e-14	5.07e-12
Uchl1	32.5133	1.6089	0.445846	3.60866	0.000307787	0.00382664
X2700038G22Rik	13.8502	1.60549	0.529121	3.03425	0.00241131	0.0201476
Slurp1	32.8993	1.60253	0.404073	3.96595	7.31e-05	0.00116168
Cyp3a13	15.4072	1.59076	0.500262	3.17985	0.00147353	0.0137065
Ddias	50.401	1.59047	0.466239	3.41127	0.000646616	0.00711991
Kntc1	91.4125	1.5882	0.298228	5.32547	1.01e-07	3.57e-06
Cd33	10.0259	1.58292	0.587873	2.69262	0.00708938	0.0471342
Nusap1	285.349	1.58201	0.267983	5.90341	3.56e-09	1.81e-07
Pdxp	25.8573	1.57954	0.406729	3.88352	0.000102957	0.00154402
Zic1	69.0012	1.57822	0.367938	4.28936	1.79e-05	0.00035188
Nrn1	21.8917	1.57511	0.446858	3.52486	0.000423714	0.00502198
Gen1	79.7978	1.57016	0.445631	3.52345	0.000425965	0.0050401
Plcb1	54.6999	1.5662	0.337674	4.63822	3.51e-06	8.46e-05
Dlx3	177.755	1.56422	0.277331	5.64027	1.7e-08	7.36e-07
Thbd	331.558	1.56064	0.158743	9.83122	8.26e-23	2.88e-20
Hgf	442.575	1.55813	0.288615	5.39866	6.71e-08	2.51e-06
Ckap2l	371.626	1.55486	0.186073	8.3562	6.48e-17	1.17e-14
Rad51ap1	31.0188	1.5522	0.438004	3.54381	0.000394391	0.0047266
Hilpda	92.2077	1.55054	0.309004	5.01785	5.23e-07	1.59e-05
Kif18b	115.199	1.54879	0.273755	5.65758	1.54e-08	6.72e-07
X2810408A11Rik	25.5823	1.54191	0.393886	3.91461	9.05e-05	0.00139781
Exo1	33.2235	1.5376	0.41982	3.66252	0.000249747	0.00320789
Sprr1a	299.058	1.52709	0.391035	3.90524	9.41e-05	0.00143949
Gbp2	16.9147	1.52602	0.433878	3.51716	0.000436191	0.00512983
Dck	230.307	1.52339	0.285009	5.34506	9.04e-08	3.24e-06
Mif.ps6	35.7564	1.52151	0.395712	3.845	0.000120553	0.00176432
Dcn	2824.93	1.52116	0.174384	8.72305	2.71e-18	5.91e-16
Hotairm1	16.4938	1.50882	0.539043	2.79907	0.00512505	0.0366577
Gpi1	1854.31	1.50829	0.230415	6.546	5.91e-11	4.3e-09
Kif11	204.185	1.50112	0.306197	4.90246	9.46e-07	2.67e-05
Aff3	15.5013	1.49831	0.545303	2.74767	0.00600208	0.0414009
Mxi1	326.119	1.49769	0.188151	7.96002	1.72e-15	2.45e-13
Ndrg2	207.611	1.49237	0.228951	6.51829	7.11e-11	5.09e-09
Slfn9	23.3344	1.48828	0.512729	2.90267	0.00370001	0.0282601
Nefm	96.8666	1.48762	0.389396	3.82032	0.000133278	0.00190269
Myf5	755.723	1.48379	0.322864	4.5957	4.31e-06	0.000102236
Ska3	55.6699	1.47926	0.329939	4.48343	7.35e-06	0.000162786
Kcnk2	41.2625	1.47712	0.370607	3.98567	6.73e-05	0.00108737
Fbxo5	54.3855	1.47157	0.332713	4.42295	9.74e-06	0.000206594
Aurka	123.216	1.46434	0.223213	6.56029	5.37e-11	3.97e-09
Ccnb1	183.003	1.46431	0.2913	5.02683	4.99e-07	1.52e-05
Rgs17	104.264	1.46241	0.346977	4.21471	2.5e-05	0.000464338
Htra3	208.312	1.45797	0.313632	4.64866	3.34e-06	8.14e-05
Gas1	1824.81	1.45628	0.424494	3.43062	0.000602201	0.00669954
Gm16754	11.5928	1.4562	0.49107	2.96537	0.00302323	0.0241202
Hmmr	183.32	1.4552	0.307637	4.73026	2.24e-06	5.69e-05
Plod2	2110.62	1.45506	0.250545	5.80757	6.34e-09	3.01e-07
AU021092	101.18	1.45504	0.289492	5.02618	5e-07	1.53e-05
Spc25	191.499	1.45431	0.26454	5.49749	3.85e-08	1.52e-06
Sgo1	71.8688	1.45408	0.310775	4.67887	2.88e-06	7.13e-05
Lims2	79.0718	1.45214	0.353357	4.10956	3.96e-05	0.000690111
Ercc6l	89.68	1.44769	0.313824	4.61307	3.97e-06	9.45e-05
Lingo2	14.2087	1.44742	0.478977	3.02189	0.00251199	0.0207529
Fmo2	24.6934	1.44609	0.429163	3.36957	0.000752868	0.00804249
Brip1	33.3017	1.44505	0.443416	3.25889	0.00111848	0.0109896
Ereg	170.464	1.43942	0.300542	4.78943	1.67e-06	4.39e-05
Egln1	437.026	1.4383	0.113835	12.6349	1.36e-36	1.72e-33
Lrr1	21.6847	1.43807	0.499116	2.88123	0.00396131	0.0298316
Shcbp1	49.7618	1.43363	0.379158	3.7811	0.000156138	0.002167
Ptpn22	146.638	1.43256	0.221781	6.45934	1.05e-10	7.27e-09
Pitpnc1	19.4759	1.43236	0.447241	3.20267	0.0013616	0.0128885
N4bp2os	24.2956	1.4311	0.476662	3.00233	0.00267925	0.02194
Rcor2	83.9482	1.42663	0.285891	4.99012	6.03e-07	1.81e-05
Pmp22	1446.28	1.42613	0.148326	9.61483	6.92e-22	2.2e-19
Thsd4	36.5092	1.42355	0.32011	4.44705	8.71e-06	0.000186255
Depdc1b	28.5269	1.42172	0.447716	3.17549	0.00149582	0.0138768
Medag	303.557	1.4097	0.171838	8.20362	2.33e-16	3.97e-14
Ccna2	548.958	1.40625	0.194042	7.24711	4.26e-13	4.13e-11
Cep55	111.408	1.4056	0.283162	4.96395	6.91e-07	2.04e-05
Tcf19	97.8394	1.40433	0.272276	5.15775	2.5e-07	8.12e-06
Tpx2	461.775	1.40319	0.201316	6.97005	3.17e-12	2.78e-10
Eno2	149.739	1.39967	0.282995	4.9459	7.58e-07	2.21e-05
Gm9512	55.6977	1.39882	0.451258	3.09982	0.0019364	0.0169871
H3f3b	1263.78	1.38795	0.137434	10.0991	5.58e-24	2.36e-21
Ptn	150.948	1.38757	0.233255	5.94873	2.7e-09	1.43e-07
Rad51	59.4556	1.38732	0.304738	4.55249	5.3e-06	0.000122188
Gja1	936.448	1.3829	0.124448	11.1123	1.09e-28	7.26e-26
Arhgap18	340.187	1.38239	0.250813	5.51161	3.56e-08	1.41e-06
Garnl3	84.3585	1.38221	0.25221	5.4804	4.24e-08	1.66e-06
Bub1	202.401	1.37841	0.315585	4.36779	1.26e-05	0.000255816
Kif22	87.9144	1.37659	0.287761	4.78381	1.72e-06	4.5e-05
Sdc3	175.653	1.3726	0.31067	4.4182	9.95e-06	0.000209884
Kif18a	49.7586	1.36293	0.436082	3.1254	0.00177565	0.0159958
Wnt7b	25.5194	1.36183	0.450035	3.02605	0.00247768	0.020518
Ppp1r3b	23.9227	1.36054	0.36631	3.71417	0.000203868	0.00273168
Creb5	277.793	1.35993	0.180689	7.52636	5.22e-14	5.92e-12
Aqp1	869.423	1.359	0.213415	6.36787	1.92e-10	1.25e-08
Ier3	276.67	1.35382	0.263251	5.14269	2.71e-07	8.69e-06
Siah1b	20.6525	1.35225	0.43921	3.07882	0.00207824	0.0179113
Cd55	259.792	1.34894	0.27424	4.91886	8.71e-07	2.49e-05
Eno1b	159.143	1.34633	0.240579	5.5962	2.19e-08	9.16e-07
Gda	32.8021	1.3462	0.482211	2.79173	0.00524269	0.0372975
Fam83d	63.1978	1.34587	0.308817	4.35816	1.31e-05	0.000265534
Omd	62.2405	1.34567	0.444017	3.03068	0.00244005	0.0203148
Pimreg	177.608	1.34535	0.249807	5.38556	7.22e-08	2.66e-06
Vldlr	137.941	1.34506	0.241734	5.56421	2.63e-08	1.08e-06
Knl1	123.815	1.34353	0.450281	2.98376	0.00284727	0.0229259
Kitl	621.578	1.34315	0.430778	3.11796	0.00182109	0.0162571
Rgn	25.5453	1.34282	0.463059	2.8999	0.00373284	0.0284486
Nqo1	136.904	1.34091	0.233555	5.74128	9.4e-09	4.26e-07
Bnip3l	490.913	1.34007	0.264789	5.0609	4.17e-07	1.3e-05
Pde4b	151.429	1.33861	0.182156	7.34872	2e-13	2.09e-11
Mcub	194.725	1.33173	0.181338	7.34389	2.07e-13	2.15e-11
Spidr	125.482	1.33004	0.223751	5.94427	2.78e-09	1.46e-07
Kcnj16	19.7241	1.32744	0.448988	2.95652	0.00311128	0.0246749
Ifitm1	420.808	1.32516	0.236184	5.61071	2.01e-08	8.5e-07
Arl4c	314.339	1.32405	0.209004	6.33504	2.37e-10	1.51e-08
Tmem88b	17.481	1.32044	0.494556	2.66996	0.00758607	0.0495632
Rad18	118.863	1.3197	0.284079	4.64555	3.39e-06	8.25e-05
Mif	509.556	1.31749	0.337068	3.90868	9.28e-05	0.00142226
Dhrs9	47.6244	1.31446	0.386729	3.39891	0.000676537	0.00737954
Gm49759	298.332	1.31298	0.218778	6.00143	1.96e-09	1.07e-07
Bard1	94.2944	1.3099	0.289753	4.52076	6.16e-06	0.000139659
Dlgap5	144.595	1.30845	0.239423	5.46503	4.63e-08	1.79e-06
Hells	112.013	1.3064	0.324012	4.03196	5.53e-05	0.00091612
Gm8343	77.5919	1.30287	0.380842	3.42103	0.000623847	0.00690186
Kif15	62.8272	1.30032	0.367595	3.53737	0.000404138	0.00482686
Cyp2d22	37.2648	1.29781	0.322058	4.02974	5.58e-05	0.000923718
Ccne2	80.0635	1.29747	0.38586	3.36254	0.000772298	0.00818741
Gm11110	98.5451	1.29531	0.219966	5.88869	3.89e-09	1.96e-07
Melk	126.064	1.29428	0.229255	5.64559	1.65e-08	7.16e-07
Atad2	473.44	1.29309	0.341136	3.79055	0.000150314	0.00210289
Cenpn	72.5157	1.29274	0.301216	4.29172	1.77e-05	0.00034865
Chaf1b	59.3351	1.2909	0.312099	4.13619	3.53e-05	0.000626464
Epb41l4b	23.809	1.29073	0.457208	2.82307	0.00475661	0.0345715
Mms22l	57.456	1.28496	0.318092	4.03958	5.35e-05	0.000891104
Lpl	357.512	1.28048	0.223479	5.72975	1.01e-08	4.53e-07
Gpx3	664.697	1.27752	0.235543	5.42373	5.84e-08	2.2e-06
Larp6	15.3104	1.27592	0.472644	2.69954	0.0069436	0.0464749
X2500002B13Rik	38.7854	1.2746	0.354195	3.59859	0.000319952	0.00396729
Galnt15	56.6362	1.27001	0.33639	3.7754	0.000159749	0.00220615
Spdl1	49.289	1.26677	0.367665	3.44545	0.000570103	0.00641918
Bbs12	36.8608	1.26645	0.353458	3.58302	0.000339639	0.00416333
Sfrp4	135.414	1.26568	0.238269	5.31199	1.08e-07	3.81e-06
Raet1d	26.0087	1.25835	0.454221	2.77035	0.00559968	0.0393075
Pttg1	334.503	1.25487	0.201241	6.23565	4.5e-10	2.72e-08
Cdca2	78.6274	1.25329	0.258817	4.84236	1.28e-06	3.46e-05
Agfg2	58.9291	1.25142	0.355061	3.52452	0.000424251	0.00502409
Prr11	244.507	1.25134	0.284252	4.40223	1.07e-05	0.000222939
D030056L22Rik	126.181	1.24811	0.276323	4.51684	6.28e-06	0.000142039
Zfp101	48.6348	1.24672	0.419748	2.97016	0.00297644	0.023856
Rexo5	21.0087	1.24394	0.443074	2.80752	0.0049924	0.0358559
Gcfc2	20.2875	1.24189	0.405949	3.05924	0.00221901	0.0187769
Ugdh	1462.73	1.24161	0.239994	5.17349	2.3e-07	7.5e-06
Higd1a	126.115	1.2411	0.237027	5.23611	1.64e-07	5.57e-06
Lrrc17	581.769	1.24037	0.166283	7.45938	8.69e-14	9.41e-12
Itpk1	78.5987	1.2351	0.374373	3.29912	0.000969889	0.00980564
Nampt	368.842	1.23276	0.236244	5.21818	1.81e-07	6.06e-06
Gar1	41.552	1.23183	0.376904	3.26828	0.00108205	0.0107124
Wdhd1	37.1963	1.23132	0.378899	3.24973	0.00115514	0.0112862
Nxt2	189.522	1.23062	0.346418	3.5524	0.00038173	0.00460649
X9330151L19Rik	25.138	1.22967	0.397017	3.09726	0.00195318	0.0170866
Pogk	94.2757	1.22841	0.263063	4.66966	3.02e-06	7.4e-05
Sgo2a	58.0795	1.22491	0.331629	3.69361	0.000221089	0.00291212
Jade3	41.1936	1.22158	0.390863	3.12533	0.00177604	0.0159958
Smc2	246.744	1.21439	0.31724	3.82798	0.000129197	0.00186155
Ypel4	36.5708	1.20952	0.372956	3.24306	0.00118255	0.0114973
Amt	14.8846	1.20864	0.43657	2.7685	0.00563153	0.0395113
Slbp	235.3	1.2086	0.277762	4.35121	1.35e-05	0.000273162
Aldh1a3	25.6235	1.20818	0.410793	2.9411	0.00327053	0.0256103
Gm6969	108.499	1.20586	0.288655	4.17753	2.95e-05	0.000534355
Rgcc	55.4959	1.20185	0.293098	4.10052	4.12e-05	0.000715839
X1700025G04Rik	83.3103	1.19956	0.251088	4.77746	1.78e-06	4.62e-05
Mctp1	55.6263	1.19844	0.411663	2.91121	0.00360027	0.0276041
Plk4	152.898	1.19509	0.233788	5.11184	3.19e-07	1.01e-05
Ndc80	77.2156	1.19433	0.298452	4.00175	6.29e-05	0.00102197
Hsd11b1	222.658	1.19379	0.235042	5.07904	3.79e-07	1.19e-05
G2e3	194.787	1.19072	0.362441	3.28529	0.00101878	0.0101747
Pole2	68.7764	1.19048	0.289456	4.11282	3.91e-05	0.000682151
Gtse1	71.3947	1.18321	0.318815	3.71127	0.000206219	0.00275525
Tslp	137.103	1.18244	0.290814	4.06596	4.78e-05	0.00080858
Loxl2	212.818	1.18126	0.165811	7.12414	1.05e-12	9.68e-11
Sdc4	747.933	1.17891	0.178442	6.60666	3.93e-11	2.95e-09
Plaur	139.958	1.17554	0.275635	4.26483	2e-05	0.000383621
Slc16a3	90.7201	1.17437	0.294693	3.98506	6.75e-05	0.00108894
Pfkl	454.928	1.17267	0.211899	5.53409	3.13e-08	1.26e-06
Trip13	52.2441	1.16766	0.325517	3.58711	0.000334367	0.00410592
Cenpi	85.6392	1.16721	0.293704	3.97411	7.06e-05	0.00113242
Dab2	1183.94	1.16717	0.151572	7.70041	1.36e-14	1.69e-12
Plag1	68.4252	1.164	0.299456	3.88706	0.000101467	0.00152496
Ppp2r2b	74.1362	1.16385	0.258784	4.49738	6.88e-06	0.000154424
Tk1	114.262	1.16381	0.302632	3.84563	0.000120245	0.00176342
X9530077C05Rik	20.9124	1.16208	0.406124	2.86141	0.00421767	0.0314064
Gpr173	25.2038	1.15854	0.40236	2.87936	0.00398484	0.0299281
Nedd9	900.855	1.15634	0.13464	8.58838	8.82e-18	1.78e-15
Fndc3a	943.812	1.15474	0.219265	5.26642	1.39e-07	4.78e-06
Ncaph	163.831	1.15348	0.206177	5.59462	2.21e-08	9.22e-07
Chek2	27.9377	1.14929	0.384639	2.98796	0.00280847	0.0227184
Stil	90.2488	1.14895	0.311963	3.68297	0.000230529	0.00300807
Gas2l3	134.379	1.14885	0.359547	3.19527	0.00139699	0.0131345
Lysmd2	65.5824	1.14861	0.283741	4.0481	5.16e-05	0.00086443
Ctnnd1	220.538	1.14819	0.268416	4.27767	1.89e-05	0.000367761
Vcan	2953.93	1.14699	0.245374	4.67444	2.95e-06	7.25e-05
Anln	842.396	1.14663	0.194752	5.88765	3.92e-09	1.96e-07
Nr4a2	47.5073	1.146	0.313003	3.6613	0.000250943	0.00321437
Prdx4	989.8	1.14506	0.18166	6.30333	2.91e-10	1.8e-08
Cenpa	333.25	1.14393	0.177226	6.45467	1.08e-10	7.46e-09
Apcdd1	57.0072	1.14078	0.309178	3.6897	0.000224516	0.00294614
C1qtnf1	112.846	1.13896	0.274586	4.14791	3.36e-05	0.000599051
Serping1	275.855	1.12714	0.190103	5.92911	3.05e-09	1.59e-07
Ube2c	816.901	1.12614	0.166965	6.74476	1.53e-11	1.22e-09
Ly6c1	2479.24	1.12368	0.201852	5.56684	2.59e-08	1.07e-06
Rfc5	93.5849	1.12264	0.261021	4.30095	1.7e-05	0.000335847
Pde3b	211.805	1.12196	0.253852	4.41973	9.88e-06	0.000209059
Clspn	43.1051	1.11412	0.370698	3.00546	0.00265182	0.0217537
Adora2b	170.886	1.11255	0.237818	4.67817	2.89e-06	7.14e-05
Gdnf	63.9978	1.11254	0.304838	3.64962	0.000262627	0.00334257
Dut	189.079	1.11212	0.237342	4.68572	2.79e-06	6.92e-05
Vegfa	792.983	1.11157	0.123694	8.98644	2.55e-19	6.04e-17
Cdkn1b	511.897	1.1098	0.256248	4.33094	1.48e-05	0.000297413
Suv39h2	24.6698	1.10954	0.404443	2.74338	0.0060811	0.0417836
Zfp414	67.6338	1.10178	0.369121	2.98486	0.00283704	0.0228699
Samd12	74.5495	1.10052	0.37457	2.9381	0.00330232	0.0257725
Il6ra	76.5876	1.0995	0.2558	4.29826	1.72e-05	0.000339474
Cdc25c	80.5309	1.09788	0.266469	4.1201	3.79e-05	0.000664802
Sh3kbp1	1227.16	1.09726	0.147408	7.4437	9.79e-14	1.05e-11
Slc14a1	67.5857	1.09641	0.30374	3.6097	0.000306557	0.00381475
Aldoa	6979.1	1.09094	0.21018	5.19052	2.1e-07	6.94e-06
Plpp6	32.3229	1.08909	0.362859	3.00142	0.00268722	0.0219924
Hnrnph1	768.449	1.08733	0.253976	4.28124	1.86e-05	0.000362926
Dkk3	31.7662	1.0858	0.305033	3.55963	0.000371382	0.00450107
Espl1	70.6589	1.0853	0.322981	3.36028	0.000778641	0.00822967
Cenpe	217.229	1.08162	0.277534	3.89725	9.73e-05	0.00146537
Pbk	149.195	1.0777	0.36011	2.99271	0.00276512	0.0224327
Fam76b	119.819	1.07529	0.3731	2.88205	0.00395093	0.0297695
Gm11814	94.1477	1.07366	0.227969	4.70969	2.48e-06	6.26e-05
Ccng2	313.173	1.07311	0.240683	4.45861	8.25e-06	0.000179126
Hoxc5	29.3956	1.07272	0.397245	2.70041	0.00692538	0.0464197
Bcat1	215.805	1.07218	0.146544	7.31641	2.55e-13	2.58e-11
Efnb2	280.374	1.07158	0.199553	5.36989	7.88e-08	2.87e-06
Ccnf	66.811	1.06941	0.327628	3.26411	0.00109808	0.0108197
Mki67	1423.7	1.06668	0.200966	5.30776	1.11e-07	3.88e-06
Tacc3	175.297	1.0659	0.2168	4.9165	8.81e-07	2.51e-05
Rbpj	276.592	1.0654	0.198621	5.36399	8.14e-08	2.95e-06
Spin4	55.413	1.06536	0.369878	2.88029	0.00397313	0.0299045
Ngf	75.7319	1.06532	0.304429	3.49939	0.000466325	0.00542118
Ldha	2402.77	1.06363	0.129447	8.21671	2.09e-16	3.61e-14
Ints6l	40.4269	1.06003	0.340601	3.11222	0.00185685	0.0165129
Cdk1	557.798	1.05811	0.146462	7.22446	5.03e-13	4.81e-11
E2f7	108.658	1.05808	0.240098	4.40686	1.05e-05	0.000219215
Dhfr	84.0726	1.05791	0.281677	3.75576	0.000172815	0.00235629
Cfh	624.82	1.05772	0.326517	3.23941	0.00119777	0.0116053
Il1rap	117.752	1.05743	0.378993	2.7901	0.00526918	0.0374203
Cdca7l	39.0446	1.0556	0.346072	3.05023	0.00228667	0.0192793
Aox1	53.9088	1.05434	0.304903	3.45796	0.000544278	0.00616319
Enpp2	139.244	1.05259	0.314022	3.35195	0.000802435	0.0084301
Ptma	415.368	1.0472	0.33567	3.11973	0.00181017	0.0161855
Tet1	48.2937	1.04389	0.365445	2.85649	0.00428348	0.0318625
Aurkb	118.658	1.03883	0.306095	3.3938	0.000689296	0.00747782
Hmgb1	44.4382	1.03841	0.295163	3.51808	0.00043468	0.00512656
Pgm1	637.083	1.03745	0.154216	6.72724	1.73e-11	1.35e-09
Cenpm	55.6857	1.03678	0.376328	2.75501	0.00586909	0.0407038
Gm7361	30.7415	1.03601	0.324694	3.19071	0.00141923	0.0132721
Kif14	74.5002	1.03575	0.290413	3.56647	0.000361828	0.00440055
Il1rl1	22.5056	1.0344	0.3708	2.78966	0.00527633	0.037433
Hoxa5	33.1304	1.03416	0.349429	2.95957	0.00308069	0.0244668
Kdm3a	377.034	1.02978	0.181303	5.67987	1.35e-08	5.94e-07
Pola1	103.233	1.02941	0.2333	4.4124	1.02e-05	0.000214317
Prelid2	58.0437	1.02859	0.323659	3.17802	0.00148285	0.0137749
Arl13b	95.7462	1.02708	0.275931	3.72224	0.000197467	0.00265514
Rbbp8	105.84	1.0262	0.269874	3.8025	0.000143244	0.00201204
Hoxc6	103.066	1.02573	0.244825	4.18966	2.79e-05	0.000509323
Gjc1	97.6341	1.02425	0.255209	4.01338	5.99e-05	0.000977425
Gm47034	220.55	1.02414	0.272617	3.75671	0.000172163	0.00235199
Mad2l1	270.827	1.02408	0.218369	4.68968	2.74e-06	6.81e-05
Apobec1	75.584	1.02347	0.247887	4.12878	3.65e-05	0.000644544
Triobp	216.284	1.02315	0.300122	3.4091	0.000651766	0.00716915
Top2a	502.09	1.02298	0.207929	4.91988	8.66e-07	2.49e-05
Ttk	125.053	1.02204	0.241667	4.22912	2.35e-05	0.000440271
Pappa	35.6114	1.01663	0.353055	2.87952	0.00398275	0.0299281
Apod	25.3205	1.01528	0.331797	3.05993	0.00221387	0.0187561
Bub1b	178.809	1.01358	0.206129	4.91718	8.78e-07	2.51e-05
Gm5855	45.3583	1.01346	0.359831	2.81648	0.00485526	0.0351207
Atad5	53.5	1.00501	0.320528	3.13549	0.00171567	0.0155952
Dock8	42.0089	1.00396	0.331491	3.02861	0.00245685	0.020406
Rgs20	73.15	1.00237	0.276033	3.63132	0.000281975	0.00354998
Foxc1	105.921	1.00215	0.347484	2.88403	0.00392621	0.0296152
Gclm	220.101	1.00175	0.22679	4.41709	1e-05	0.000210355
Pid1	122.743	1.0016	0.234434	4.27241	1.93e-05	0.000372398
Bsg	3976.93	1.00129	0.123362	8.11666	4.79e-16	7.77e-14
Cip2a	221.035	0.996246	0.295815	3.3678	0.00075771	0.00808804
Zdhhc2	144.067	0.995951	0.329851	3.0194	0.00253277	0.0209122
Enpp1	1219.82	0.995738	0.185109	5.3792	7.48e-08	2.74e-06
Nuf2	105.848	0.995069	0.369832	2.69059	0.00713251	0.0473308
Smc4	490.168	0.994671	0.320889	3.09974	0.00193693	0.0169871
Crebrf	293.048	0.993999	0.300642	3.30626	0.000945511	0.00961487
Foxm1	206.775	0.992799	0.296818	3.3448	0.000823406	0.00861154
Rpl10	84.5554	0.991735	0.229418	4.32283	1.54e-05	0.000305931
Cdca8	163.152	0.99151	0.235187	4.21583	2.49e-05	0.000463272
Chaf1a	42.2377	0.990155	0.34839	2.84208	0.00448197	0.0329701
L1cam	223.23	0.986005	0.230039	4.28625	1.82e-05	0.000355839
Gm49890	266.811	0.98571	0.217418	4.53371	5.8e-06	0.000132873
Brip1os	186.155	0.984785	0.174897	5.63064	1.8e-08	7.69e-07
Egln3	1210.72	0.983381	0.144314	6.81418	9.48e-12	7.83e-10
Twist2	54.6894	0.982916	0.279466	3.51713	0.000436243	0.00512983
Ostf1	271.803	0.980435	0.18412	5.32499	1.01e-07	3.57e-06
Cst6	139.537	0.97955	0.197688	4.95504	7.23e-07	2.12e-05
Msantd2	43.5725	0.976099	0.296268	3.29465	0.000985459	0.00993428
Kirrel3	30.8614	0.975751	0.352206	2.7704	0.00559881	0.0393075
Gpm6b	88.324	0.975334	0.321537	3.03335	0.00241853	0.0201838
Nt5c3	168.736	0.974493	0.331603	2.93873	0.00329558	0.0257343
Glrb	254.135	0.973603	0.346041	2.81355	0.00489983	0.0353263
Hey1	75.9416	0.969901	0.250518	3.87159	0.000108128	0.00161119
Slc25a45	49.6121	0.968165	0.246642	3.92538	8.66e-05	0.00134034
Slc16a11	75.5464	0.967239	0.342594	2.82328	0.00475352	0.034567
Fzd4	57.0954	0.965698	0.289915	3.33097	0.000865452	0.00896058
Cdhr1	142.931	0.963282	0.217082	4.43741	9.1e-06	0.000194076
Errfi1	622.528	0.962469	0.143558	6.7044	2.02e-11	1.56e-09
Piga	60.7184	0.962215	0.308438	3.11963	0.00181075	0.0161855
Ect2	232.83	0.961453	0.306052	3.14147	0.001681	0.01534
Ccdc34	133.377	0.960774	0.204373	4.70109	2.59e-06	6.5e-05
Marcksl1	169.445	0.960082	0.2248	4.27083	1.95e-05	0.000374527
Dbf4	163.272	0.959959	0.254079	3.7782	0.000157967	0.00218804
Slc43a3	77.6707	0.959745	0.235028	4.08354	4.44e-05	0.000764535
Zkscan6	31.4597	0.958967	0.315893	3.03574	0.0023995	0.020073
Dkk2	99.0331	0.958756	0.297959	3.21775	0.001292	0.0123639
Cdca7	49.9588	0.956474	0.357232	2.67746	0.00741819	0.0487402
Plod1	527.518	0.955733	0.203712	4.69158	2.71e-06	6.77e-05
Selenoh	156.991	0.955579	0.293704	3.25355	0.00113974	0.0111749
Dynap	618.299	0.955286	0.203237	4.70035	2.6e-06	6.5e-05
Nr2f2	129.854	0.954444	0.273067	3.49528	0.00047357	0.00548257
Ace	33.6041	0.953856	0.336978	2.83061	0.00464589	0.033908
Stk24	627.785	0.951663	0.162923	5.84117	5.18e-09	2.51e-07
Dctd	35.2526	0.951492	0.31955	2.97759	0.0029052	0.023352
Iqgap3	106.906	0.949454	0.257099	3.69295	0.000221671	0.00291704
Krt19	341.518	0.947754	0.239735	3.95334	7.71e-05	0.00121586
Mllt3	221.043	0.947117	0.270594	3.50014	0.000465011	0.00541041
Rttn	50.4105	0.946117	0.275181	3.43816	0.000585674	0.00655223
Kif20a	222.212	0.942855	0.188402	5.00449	5.6e-07	1.69e-05
Fmo1	378.122	0.941565	0.170178	5.53284	3.15e-08	1.27e-06
Cdc20	148.023	0.935058	0.236119	3.96012	7.49e-05	0.0011872
Plpp3	215.241	0.932381	0.195366	4.77248	1.82e-06	4.73e-05
Mir100hg	1026.04	0.930638	0.215123	4.32608	1.52e-05	0.000302753
Ndc1	276.207	0.929512	0.155271	5.98637	2.15e-09	1.16e-07
Rsad1	36.4995	0.925714	0.292923	3.16026	0.00157626	0.0144979
Bcl2l11	210.412	0.925644	0.195189	4.7423	2.11e-06	5.42e-05
Serpine2	203.919	0.923222	0.180748	5.10778	3.26e-07	1.03e-05
Noct	114.293	0.923017	0.235844	3.91368	9.09e-05	0.00140083
Adss	534.588	0.922376	0.216398	4.26241	2.02e-05	0.000386789
Cebpd	110.748	0.921302	0.186513	4.93962	7.83e-07	2.28e-05
Ywhaq	346.897	0.921222	0.25222	3.65245	0.000259746	0.00330892
Plk1	89.9613	0.919833	0.30777	2.98871	0.00280161	0.0226891
Ifrd1	232.21	0.919124	0.297222	3.09238	0.00198556	0.0172941
Nefl	186.608	0.915756	0.238846	3.83409	0.000126032	0.00182538
Asf1b	145.232	0.915326	0.208483	4.39041	1.13e-05	0.000234015
Celf4	60.2257	0.912164	0.294149	3.10103	0.00192849	0.0169573
Wee1	179.906	0.911797	0.261643	3.48489	0.000492347	0.00566706
Trpc1	49.867	0.910879	0.30952	2.94288	0.00325174	0.025506
X2700081O15Rik	96.3625	0.90934	0.300872	3.02235	0.00250821	0.0207339
Eif4e3	58.0631	0.908897	0.328628	2.76573	0.00567951	0.039748
Plin2	732.16	0.90715	0.149173	6.08119	1.19e-09	6.72e-08
Rcc2	276.742	0.906855	0.22123	4.09915	4.15e-05	0.000719202
Ccdc58	99.0627	0.906802	0.261097	3.47304	0.00051459	0.00588432
Cdca3	349.558	0.906685	0.190066	4.77037	1.84e-06	4.77e-05
Kif4	125.396	0.90631	0.222108	4.0805	4.49e-05	0.000772875
Pvt1	67.3564	0.905796	0.26571	3.40896	0.000652115	0.00716915
Stard3nl	171.855	0.904733	0.2206	4.10125	4.11e-05	0.000714501
Arrb1	78.494	0.90424	0.272162	3.32243	0.00089236	0.00920007
Txnip	1567.09	0.903055	0.144439	6.25214	4.05e-10	2.47e-08
Dstn	1522.29	0.902085	0.182669	4.93837	7.88e-07	2.29e-05
Cxcr4	309.756	0.901255	0.167052	5.39505	6.85e-08	2.55e-06
Kif23	326.439	0.898826	0.166928	5.38452	7.26e-08	2.67e-06
Gem	90.3624	0.896862	0.239091	3.75112	0.000176043	0.00239563
Jade2	53.1291	0.892367	0.302072	2.95416	0.00313523	0.0247731
Mphosph10	93.0926	0.891549	0.250204	3.56328	0.000366247	0.00444656
Mdp1	106.951	0.89097	0.218495	4.07776	4.55e-05	0.000779951
Reep4	99.5948	0.890136	0.252234	3.52901	0.000417113	0.00495585
Rbl1	160.271	0.887203	0.296193	2.99535	0.00274127	0.0223039
Cdc45	70.325	0.88635	0.260559	3.40173	0.000669611	0.0073097
Nbn	161.081	0.885256	0.226784	3.90352	9.48e-05	0.00144378
Parpbp	89.0215	0.882213	0.283243	3.11469	0.00184139	0.0164173
Rpl10a	59.9778	0.882004	0.292813	3.01217	0.00259387	0.0213536
Sipa1	81.7565	0.881956	0.257307	3.42765	0.000608837	0.00675722
Zfp703	289.237	0.877333	0.30783	2.85006	0.00437114	0.0323938
Lmf1	125.514	0.876128	0.224479	3.90294	9.5e-05	0.00144378
Seh1l	311.153	0.875955	0.194824	4.49615	6.92e-06	0.000154827
Atxn7l1	159.123	0.874669	0.22055	3.96585	7.31e-05	0.00116168
Myc	186.398	0.872826	0.246509	3.54075	0.00039899	0.00477351
Fam107b	178.959	0.872457	0.226951	3.84425	0.000120921	0.00176785
U2surp	270.984	0.872151	0.26618	3.27655	0.00105084	0.0104426
Anxa5	1541.75	0.86673	0.178507	4.85543	1.2e-06	3.28e-05
Gm49172	77.815	0.865817	0.267972	3.231	0.0012336	0.0119029
Mcm2	273.176	0.864804	0.180583	4.78895	1.68e-06	4.39e-05
Gas2	173.541	0.864114	0.261635	3.30274	0.000957448	0.00971504
Ptger4	128.305	0.862803	0.200789	4.29707	1.73e-05	0.000340822
Ly6a	4792.2	0.861956	0.153248	5.62457	1.86e-08	7.94e-07
Zscan22	64.8864	0.860703	0.276954	3.10775	0.00188517	0.0167222
Cmss1	55.1755	0.859132	0.255292	3.36529	0.000764628	0.008137
Enoph1	64.9162	0.857845	0.239543	3.58118	0.000342044	0.00418914
Glt8d2	72.7075	0.857497	0.256509	3.34295	0.000828929	0.0086628
Emb	255.623	0.857397	0.24404	3.51335	0.000442492	0.0051873
Gclc	137.193	0.855169	0.220437	3.87943	0.000104702	0.00156851
Gypc	356.234	0.852273	0.196993	4.32642	1.52e-05	0.000302719
Stk39	92.0083	0.852064	0.21364	3.98832	6.65e-05	0.00107782
Mcm3	227.558	0.851987	0.18555	4.59168	4.4e-06	0.000103876
Cp	948.653	0.850397	0.18854	4.51044	6.47e-06	0.000146158
Nt5e	103.221	0.843903	0.243806	3.46138	0.000537418	0.00610035
Baiap2	280.174	0.843831	0.278421	3.03077	0.00243929	0.0203148
X4930579G24Rik	109.326	0.843366	0.270962	3.11249	0.00185516	0.0165126
Snhg20	56.1144	0.843001	0.301395	2.797	0.005158	0.0368368
Cxcl13	93.6552	0.841853	0.239368	3.51698	0.000436488	0.00512983
Pcdhb20	37.4096	0.837942	0.285792	2.932	0.00336789	0.0261526
Plxdc2	52.6596	0.837629	0.289401	2.89436	0.00379934	0.028878
Ckap2	200.361	0.836512	0.23964	3.4907	0.000481758	0.00556813
Fbln1	374.428	0.832003	0.285569	2.9135	0.00357404	0.0274331
Dubr	140.955	0.82936	0.228124	3.63557	0.000277364	0.00350141
Cyp1b1	927.894	0.828555	0.240339	3.44744	0.000565936	0.00637936
Atr	89.7884	0.82608	0.307495	2.68648	0.00722087	0.0477583
Fam111a	231.563	0.823108	0.275936	2.98297	0.0028547	0.0229725
Ccnl2	363.726	0.820659	0.191642	4.28224	1.85e-05	0.000361802
Cxcl12	1055.2	0.820429	0.126087	6.50687	7.67e-11	5.44e-09
Prpsap2	48.4053	0.820262	0.286635	2.8617	0.00421379	0.0314011
Cdkn2aipnl	99.0388	0.818065	0.206497	3.96162	7.44e-05	0.0011811
Plekha2	294.106	0.817926	0.150212	5.44516	5.18e-08	1.98e-06
Fam234b	55.9966	0.817561	0.271755	3.00844	0.00262588	0.0215789
Sox4	480.828	0.816491	0.202179	4.03845	5.38e-05	0.000893842
Ccnl1	279.445	0.814847	0.189987	4.28896	1.8e-05	0.000352019
Kat14	65.6616	0.814194	0.301013	2.70485	0.00683353	0.0459584
Crybg1	305.877	0.814173	0.146293	5.56535	2.62e-08	1.07e-06
Ebf1	259.66	0.81257	0.238637	3.40504	0.000661536	0.0072499
Spp1	45694.7	0.811755	0.17528	4.63119	3.64e-06	8.74e-05
Raet1e	117.045	0.811104	0.249369	3.25263	0.00114344	0.011197
Mpg	43.4739	0.810096	0.281336	2.87946	0.00398362	0.0299281
Gm6368	212.605	0.809884	0.2983	2.715	0.00662763	0.0449199
Cnbp	1567.53	0.808552	0.212317	3.80822	0.000139969	0.00197799
F3	144.93	0.808141	0.225529	3.58331	0.000339274	0.00416251
Peli2	286.635	0.80722	0.181601	4.44502	8.79e-06	0.000187623
Ackr3	879.101	0.806881	0.207725	3.88438	0.000102592	0.0015402
Hyls1	49.1279	0.806566	0.292083	2.76143	0.00575492	0.0401322
Smim14	1258.96	0.806533	0.116229	6.93918	3.94e-12	3.42e-10
Incenp	117.039	0.804407	0.268303	2.99814	0.00271637	0.022153
Maff	115.53	0.802133	0.260462	3.07965	0.00207243	0.0178833
Ccnd1	359.036	0.800028	0.160757	4.97662	6.47e-07	1.93e-05
Zmiz1	1078.84	0.799963	0.248661	3.21709	0.001295	0.0123841
Dsn1	56.9338	0.799901	0.281848	2.83805	0.00453894	0.0333015
Cep192	183.604	0.797173	0.189139	4.21476	2.5e-05	0.000464338
Tbp	188.433	0.796306	0.227576	3.49907	0.000466878	0.00542308
Tshz1	225.9	0.795879	0.206166	3.86038	0.000113209	0.00167617
Myo1b	91.708	0.795427	0.256062	3.10638	0.00189391	0.0167784
Mdm4	241.697	0.794267	0.246981	3.2159	0.00130035	0.0124098
Map6	392.035	0.793752	0.157807	5.02989	4.91e-07	1.51e-05
Pdgfc	314.093	0.793344	0.16605	4.77773	1.77e-06	4.62e-05
Cspp1	102.514	0.793124	0.276132	2.87227	0.00407541	0.0305098
Zfp395	101.595	0.79186	0.282074	2.80728	0.00499618	0.0358646
Btbd3	74.2045	0.790436	0.260975	3.02878	0.00245545	0.020406
Pcdh18	68.442	0.78747	0.267825	2.94024	0.00327958	0.0256524
Diaph3	140.152	0.785372	0.277214	2.83309	0.00461007	0.0337524
Ankzf1	44.2277	0.785253	0.271485	2.89244	0.00382268	0.0290066
Wsb1	402.137	0.785247	0.268623	2.92323	0.00346419	0.0267665
Ddr2	724.601	0.784348	0.153182	5.12038	3.05e-07	9.7e-06
Casp2	159.861	0.779186	0.158246	4.9239	8.48e-07	2.44e-05
Topbp1	200.433	0.778008	0.241069	3.22733	0.00124951	0.0120398
Mtap	811.16	0.777211	0.17177	4.52471	6.05e-06	0.000137972
Arhgap42	462.428	0.775799	0.230464	3.36625	0.000761982	0.00812122
Hat1	342.05	0.775503	0.262108	2.95871	0.00308929	0.0245212
Hk2	196.44	0.774205	0.183765	4.21302	2.52e-05	0.000466585
Vmac	119.996	0.773985	0.211235	3.66409	0.000248219	0.00319707
Blnk	228.824	0.773896	0.23272	3.32544	0.000882785	0.0091232
S100pbp	299.699	0.77288	0.199405	3.87593	0.000106217	0.00158779
Cryz	130.362	0.771522	0.201689	3.82531	0.000130607	0.00187221
Trp53	497.753	0.771207	0.195008	3.95475	7.66e-05	0.00121143
Rfc3	110.541	0.770657	0.228546	3.37199	0.000746262	0.0079964
Ezh2	130.236	0.767979	0.209022	3.67416	0.000238635	0.00309075
Paqr8	93.2236	0.765025	0.224477	3.40803	0.000654326	0.0071878
Slc16a1	768.946	0.764901	0.232264	3.29324	0.000990398	0.00996249
Yae1d1	59.8301	0.764316	0.275755	2.77172	0.00557608	0.0391813
Tcim	95.791	0.764095	0.209803	3.64196	0.000270568	0.0034249
Nfat5	2098.15	0.763195	0.240529	3.17299	0.00150878	0.0139712
Prc1	218.625	0.762159	0.207404	3.67475	0.000238082	0.00308645
Suv39h1	105.179	0.761575	0.216296	3.52098	0.000429954	0.00508299
Dpagt1	279.573	0.761221	0.229615	3.31521	0.00091575	0.00935996
Gap43	82.9299	0.760797	0.217304	3.50108	0.000463382	0.00540046
Meis2	401.328	0.760092	0.155426	4.89037	1.01e-06	2.82e-05
Jmjd6	252.162	0.75852	0.191862	3.95346	7.7e-05	0.00121586
Pmf1	72.3644	0.753428	0.267821	2.81318	0.00490547	0.0353407
Gapdh	95.9333	0.753212	0.231668	3.25126	0.00114896	0.0112338
Srsf7	614.986	0.752113	0.202003	3.72327	0.000196655	0.00265029
Ampd3	239.721	0.748031	0.205641	3.63756	0.000275234	0.00347767
Ephx1	896.855	0.747173	0.153639	4.86317	1.16e-06	3.18e-05
Ddx18	69.9394	0.746945	0.273136	2.7347	0.00624372	0.042712
Ppp3ca	865.199	0.746636	0.153207	4.87338	1.1e-06	3.04e-05
Stag1	383.149	0.743645	0.22917	3.24494	0.00117474	0.0114537
Atg4c	76.1007	0.742308	0.268297	2.76674	0.00566197	0.0396451
S1pr1	158.741	0.741396	0.210754	3.51782	0.000435108	0.00512656
Mturn	97.9504	0.740487	0.254217	2.91281	0.00358189	0.0274782
Commd10	222.531	0.739462	0.179485	4.11991	3.79e-05	0.000664802
Knop1	192.462	0.738135	0.157377	4.69025	2.73e-06	6.8e-05
Epb41l1	360.519	0.738023	0.165402	4.46201	8.12e-06	0.000176857
Sox9	424.748	0.737632	0.193601	3.81007	0.000138928	0.00196726
Ccnb2	371.435	0.736635	0.215034	3.42567	0.000613288	0.00680121
Dock7	1123.43	0.735381	0.201606	3.64762	0.000264678	0.00336254
Mcm4	277.189	0.734907	0.174403	4.21385	2.51e-05	0.000465502
X1600020E01Rik	59.9124	0.734042	0.25101	2.92435	0.00345176	0.0266852
Cks1b	352.242	0.73218	0.190405	3.84538	0.000120365	0.00176342
Ptgs2	233.457	0.731274	0.244645	2.98913	0.00279775	0.022671
Pkp1	461.326	0.728288	0.20133	3.61738	0.000297598	0.00372318
Tes	798.527	0.727688	0.118987	6.11571	9.61e-10	5.53e-08
Tmem39b	74.3848	0.726869	0.236048	3.07933	0.00207469	0.0178918
Cd34	477.127	0.726679	0.161598	4.49683	6.9e-06	0.000154576
Skp2	108.317	0.722482	0.216219	3.34143	0.000833477	0.00870382
Car13	775.094	0.721455	0.213676	3.3764	0.000734415	0.00788762
Prim2	134.235	0.721281	0.212823	3.38911	0.000701192	0.0075833
Crtap	362.689	0.720128	0.225666	3.19112	0.00141721	0.0132622
Plscr1	72.3589	0.719806	0.268433	2.68151	0.00732909	0.0483139
Kcnj2	267.262	0.718815	0.222786	3.22649	0.0012532	0.012067
Cpq	332.601	0.718547	0.172104	4.17506	2.98e-05	0.000539473
Slc19a2	74.5025	0.714967	0.262866	2.71989	0.00653036	0.0443899
Cdin1	140.476	0.713133	0.195626	3.64539	0.000266986	0.0033857
Tmem216	56.5767	0.7131	0.263935	2.7018	0.00689649	0.0462927
Cldnd1	685.205	0.712516	0.208075	3.42431	0.000616354	0.00682979
Rsrp1	658.795	0.712386	0.175106	4.0683	4.74e-05	0.000802419
Rdh5	145.589	0.711218	0.251804	2.82449	0.00473564	0.0344729
Hmox1	318.467	0.710906	0.209418	3.39467	0.00068712	0.00746
Tmcc3	248.651	0.710777	0.140889	5.04492	4.54e-07	1.41e-05
Chn2	105.488	0.710215	0.224273	3.16674	0.00154158	0.0142446
Arl14ep	238.282	0.709061	0.263118	2.69485	0.0070421	0.0469093
Arl6ip1	487.153	0.706331	0.16185	4.3641	1.28e-05	0.000259414
Mcm7	162.007	0.704683	0.186679	3.77485	0.000160106	0.00220889
Glrx	201.347	0.704638	0.178337	3.95115	7.78e-05	0.00122424
Gsta4	483.511	0.702293	0.208549	3.36752	0.000758479	0.00809006
Srxn1	141.68	0.702209	0.190447	3.68715	0.000226776	0.00297299
Klf11	98.6211	0.701961	0.188427	3.72537	0.000195026	0.00263087
Pnn	188.544	0.701728	0.247589	2.83425	0.00459338	0.0336574
Vrk1	80.7011	0.701385	0.230041	3.04895	0.0022964	0.0193146
Btg1	277.233	0.70041	0.156464	4.47649	7.59e-06	0.000166844
Tmtc4	73.3651	0.700108	0.22844	3.06474	0.00217859	0.0185472
Lgals9	153.396	0.700053	0.213888	3.27299	0.00106415	0.0105598
Hcfc1r1	1446.69	0.699783	0.233079	3.00234	0.00267911	0.02194
Poc1b	104.172	0.698633	0.212485	3.28791	0.00100933	0.010102
Ednra	94.0786	0.698265	0.197428	3.53681	0.00040499	0.00482875
Lmo4	402.361	0.696667	0.13302	5.23733	1.63e-07	5.55e-06
Rad9a	100.559	0.696633	0.246094	2.83076	0.00464372	0.033908
Cdyl	87.4115	0.695164	0.217821	3.19144	0.00141565	0.0132568
Cenpc1	112.879	0.694583	0.242723	2.86163	0.00421471	0.0314011
Eri1	245.186	0.693795	0.237622	2.91974	0.00350322	0.0270232
Clmp	139.004	0.692673	0.186687	3.71034	0.000206982	0.00276279
Inip	104.124	0.691935	0.197919	3.49606	0.000472187	0.00547564
Poglut3	156.915	0.689844	0.172287	4.00403	6.23e-05	0.00101335
Hes1	215.16	0.689492	0.16129	4.27485	1.91e-05	0.000369868
Cirbp	125.703	0.685412	0.232245	2.95125	0.00316487	0.0249649
P4hb	3297.32	0.684823	0.0935805	7.31801	2.52e-13	2.56e-11
Dis3	183.731	0.684297	0.244375	2.80019	0.00510733	0.0365685
Babam2	276.418	0.680398	0.192728	3.53035	0.000415009	0.00493556
Prps2	198.115	0.677803	0.245859	2.75688	0.0058356	0.0405357
Arhgap11a	92.5437	0.676967	0.24541	2.75851	0.0058065	0.0403536
Tagln2	2062.94	0.676087	0.200064	3.37934	0.000726591	0.0078096
Rdh10	301.534	0.674558	0.148176	4.55241	5.3e-06	0.000122188
Pnrc1	527.646	0.674499	0.204756	3.29415	0.000987191	0.00994333
Gpr137b	284.44	0.671152	0.164841	4.07151	4.67e-05	0.000795313
Clk4	187.34	0.670526	0.242902	2.76048	0.00577162	0.0401992
Zfpm2	80.2912	0.669491	0.224118	2.98722	0.00281525	0.02276
Csgalnact1	177.016	0.669224	0.212504	3.14923	0.001637	0.0149973
Ppp2r1b	182.196	0.665421	0.18143	3.66765	0.000244794	0.00315879
Ddx20	90.8076	0.665217	0.238414	2.79018	0.0052679	0.0374203
Hoxa9	93.0658	0.664522	0.217744	3.05185	0.00227433	0.0191984
Uap1	247.583	0.660343	0.149943	4.40396	1.06e-05	0.000221505
Nupr1	499.169	0.659037	0.213309	3.08959	0.00200432	0.0174141
Il10rb	100.155	0.659	0.208946	3.15392	0.00161091	0.0147873
X2700062C07Rik	69.0788	0.657635	0.237691	2.76676	0.00566165	0.0396451
Rap2b	140.684	0.656816	0.209092	3.14128	0.00168213	0.0153403
Pdia3	2266.23	0.656387	0.14758	4.44768	8.68e-06	0.000186167
Plekha3	335.803	0.656143	0.165126	3.97358	7.08e-05	0.00113361
Pfkp	345.188	0.655954	0.141364	4.64018	3.48e-06	8.39e-05
Pparg	121.534	0.655458	0.204629	3.20315	0.00135934	0.0128856
Sigmar1	264.598	0.655381	0.185597	3.53121	0.000413668	0.00492381
Slc30a7	254.451	0.654659	0.215894	3.03232	0.00242685	0.0202412
Tspan15	423.368	0.65433	0.178884	3.65784	0.000254347	0.00325201
Ank3	152.091	0.653454	0.178639	3.65796	0.000254226	0.00325201
Knstrn	173.115	0.65338	0.199297	3.27842	0.0010439	0.0103884
Ss18	158.623	0.652967	0.172656	3.78191	0.000155631	0.00216427
Cpt1a	240.09	0.651037	0.159259	4.08791	4.35e-05	0.000753083
Cdca4	231.076	0.649509	0.176448	3.68103	0.000232293	0.00302827
Alg8	104.235	0.649344	0.19294	3.36553	0.000763974	0.00813624
Hoxa10	119.8	0.647084	0.188238	3.43759	0.000586926	0.00656098
Pgd	595.323	0.645971	0.171562	3.76522	0.000166401	0.00228671
Mrps5	104.921	0.645849	0.239582	2.69573	0.00702348	0.0468377
Fam117b	195.836	0.645556	0.198027	3.25993	0.0011144	0.010965
Bicral	183.618	0.645432	0.187864	3.43563	0.000591188	0.00659806
Angptl2	1141.04	0.644439	0.152025	4.23903	2.24e-05	0.000422696
Pnisr	210.669	0.640387	0.21297	3.00694	0.00263896	0.0216736
Prpf38b	245.3	0.640344	0.1913	3.34733	0.000815936	0.00856549
Tgfbr3	162.439	0.639533	0.189492	3.37498	0.000738205	0.00792223
Zadh2	147.888	0.63914	0.189114	3.37965	0.00072578	0.00780689
Cxxc5	284.489	0.638699	0.192173	3.32357	0.000888723	0.00917777
Gm32618	197.293	0.637442	0.20417	3.12211	0.00179563	0.0161018
Mcm6	534.525	0.636785	0.140839	4.52136	6.14e-06	0.000139492
Ptgs1	1088.08	0.635778	0.120539	5.27446	1.33e-07	4.6e-06
Tbl2	129.876	0.635362	0.180901	3.51221	0.000444389	0.00520517
Zfp869	129.562	0.634957	0.236829	2.68107	0.00733862	0.048331
Wipf1	342.668	0.633853	0.144268	4.39358	1.11e-05	0.00023097
G6pdx	470.323	0.63279	0.151647	4.17278	3.01e-05	0.0005442
Pgrmc1	343.594	0.632027	0.171879	3.67716	0.000235849	0.00306033
Arf4	1842.93	0.630294	0.129315	4.87411	1.09e-06	3.04e-05
Anxa2	7447.13	0.629717	0.16324	3.85763	0.000114493	0.00169159
Sfxn1	265.154	0.628115	0.163464	3.84253	0.000121771	0.00177841
Lxn	223.144	0.627523	0.174316	3.59992	0.000318318	0.00395054
Trib1	86.591	0.627414	0.221554	2.83188	0.00462752	0.0338624
Pde8a	208.091	0.626657	0.143775	4.3586	1.31e-05	0.000265534
Rad21	2005.95	0.626382	0.201622	3.10671	0.00189182	0.0167706
Scpep1	572.704	0.625985	0.126522	4.94763	7.51e-07	2.2e-05
Nup85	168.278	0.623902	0.185505	3.36326	0.000770271	0.00817835
Mlkl	167.04	0.623152	0.19214	3.24322	0.00118186	0.0114973
Sgk1	381.956	0.623107	0.137132	4.54384	5.52e-06	0.000127057
Plekha5	222.429	0.621708	0.19164	3.24414	0.00117806	0.0114701
Stmn2	660.125	0.62157	0.159253	3.90304	9.5e-05	0.00144378
Gprc5a	258.163	0.619971	0.178145	3.48015	0.000501125	0.00574914
Cdk19	299.939	0.619595	0.206786	2.99632	0.00273261	0.0222465
Sulf2	204.988	0.619503	0.188261	3.29066	0.000999509	0.0100331
Kbtbd11	104.019	0.619472	0.222406	2.78532	0.00534747	0.0378032
Rnase4	708.167	0.616846	0.168741	3.65559	0.000256592	0.00327229
Emp1	3048.98	0.616262	0.17606	3.50029	0.000464759	0.00541041
Dek	245.098	0.615865	0.22396	2.74989	0.00596152	0.0411849
Mtbp	110.66	0.608578	0.196222	3.10147	0.0019256	0.0169573
Bzw2	353.984	0.608221	0.144088	4.22119	2.43e-05	0.000454225
Rcan2	543.883	0.608055	0.118058	5.15049	2.6e-07	8.36e-06
Hsd17b11	120.842	0.604884	0.199742	3.02833	0.00245908	0.0204112
Cald1	3006	0.602469	0.1484	4.05975	4.91e-05	0.000827356
Osbp2	157.44	0.602261	0.196012	3.07258	0.00212219	0.0182226
Alkbh5	675.956	0.601659	0.123995	4.85229	1.22e-06	3.32e-05
Hnrnpc	408.137	0.60108	0.191517	3.13852	0.00169804	0.0154753
Terf2	111.066	0.598895	0.223718	2.67701	0.00742822	0.0487601
Tm4sf1	668.349	0.598082	0.174964	3.41831	0.000630106	0.00696007
Zcchc8	150.223	0.597441	0.178985	3.33795	0.00084399	0.00878732
Dtymk	168.386	0.596958	0.196093	3.04426	0.00233251	0.019583
Tubb5	5343.11	0.596841	0.170809	3.4942	0.000475477	0.00550009
Prkag2	81.9877	0.596024	0.222382	2.68019	0.00735815	0.048414
F2r	1059.84	0.594175	0.132467	4.48547	7.28e-06	0.000161749
Arpc5	752.617	0.592814	0.184305	3.21648	0.00129772	0.0123931
Txndc12	517.327	0.591465	0.159497	3.70831	0.00020865	0.00277974
Sgce	580.628	0.590214	0.145469	4.05732	4.96e-05	0.000835
Mdc1	139.091	0.588812	0.189182	3.11242	0.00185563	0.0165126
Igfbp4	379.38	0.588268	0.186603	3.15251	0.00161874	0.0148494
Mr1	128.214	0.587743	0.20869	2.81635	0.00485733	0.0351207
Pbx1	634.769	0.585507	0.184475	3.17391	0.00150401	0.0139436
Srrm1	394.146	0.584792	0.19927	2.93468	0.00333897	0.0259569
Ncl	2017.58	0.582852	0.214278	2.72008	0.00652662	0.0443899
Slc39a6	300.195	0.582231	0.152005	3.83033	0.000127969	0.00184716
Nxf1	355.322	0.581824	0.16418	3.54382	0.00039438	0.0047266
Mfsd14a	182.519	0.581647	0.201953	2.88011	0.00397534	0.029905
Evi2a	117.261	0.580844	0.211371	2.74798	0.00599628	0.0413841
Cstf2	309.09	0.580198	0.177632	3.26629	0.00108965	0.0107593
Vim	20084.3	0.579149	0.13882	4.17194	3.02e-05	0.000545501
Itgb3	235.161	0.578536	0.161132	3.59045	0.000330114	0.00406442
Aida	277.022	0.57721	0.196358	2.93958	0.00328662	0.0256787
Mboat1	105.65	0.576942	0.206262	2.79714	0.00515576	0.0368368
Pknox1	162.573	0.575847	0.165889	3.47129	0.000517967	0.00591805
Tshz3	322.351	0.575647	0.183161	3.14284	0.00167315	0.0152883
Fosl2	500.698	0.573792	0.172953	3.31763	0.000907862	0.00930659
Manf	873.802	0.57283	0.145647	3.93299	8.39e-05	0.00130731
Efhd1	346.862	0.570834	0.175082	3.26039	0.00111261	0.010955
Srsf3	391.173	0.570496	0.200664	2.84304	0.00446862	0.0329239
Csrp1	491.595	0.569967	0.152707	3.73244	0.000189636	0.00256064
Kmt2e	757.096	0.568681	0.198525	2.86453	0.00417633	0.0311934
Soat1	794.091	0.568608	0.113598	5.00543	5.57e-07	1.69e-05
Cfl1	3157	0.568435	0.18605	3.05528	0.00224847	0.0190031
Map1lc3b	434.178	0.568309	0.191178	2.97268	0.00295216	0.0237022
Cdk4	1803.64	0.567551	0.153	3.70948	0.000207682	0.00276949
Adgrl2	232.374	0.566929	0.166036	3.4145	0.000638985	0.00704701
Eif1ax	690.487	0.56582	0.193006	2.93162	0.00337194	0.0261695
Kdsr	186.342	0.563947	0.188921	2.9851	0.00283488	0.0228696
Nid1	3110.13	0.563148	0.128125	4.3953	1.11e-05	0.000229493
Serpine1	440.027	0.562519	0.16329	3.4449	0.000571272	0.00642198
Atxn7l3b	419.536	0.562411	0.157664	3.56715	0.000360879	0.00439418
Shisa5	405.339	0.560478	0.196749	2.8487	0.00438988	0.0324981
Nasp	169.971	0.559544	0.20515	2.72749	0.00638186	0.0435927
Gm26532	284.68	0.555796	0.18717	2.96947	0.00298317	0.0238959
Wdr43	215.579	0.555706	0.193509	2.87172	0.0040824	0.0305458
Glipr2	889.424	0.553125	0.124247	4.45183	8.51e-06	0.000183167
Glul	465.976	0.5524	0.206027	2.6812	0.00733594	0.048331
Map2k1	404.497	0.548293	0.15876	3.45359	0.000553179	0.00625383
Jpt2	277.964	0.543801	0.18014	3.01877	0.00253801	0.0209307
Tjp1	1526.43	0.543506	0.147213	3.69196	0.000222528	0.0029228
Cttnbp2nl	377.922	0.542419	0.129401	4.19178	2.77e-05	0.000505808
Tmem237	184.125	0.541923	0.191211	2.83416	0.00459469	0.0336574
Dusp4	105.821	0.5412	0.201674	2.68353	0.0072849	0.048068
Lrig1	136.144	0.538841	0.191132	2.81921	0.00481418	0.0348809
Lrrc8c	295.77	0.536362	0.155999	3.43825	0.000585486	0.00655223
Zwint	557.417	0.535927	0.127918	4.18961	2.79e-05	0.000509323
Trip10	214.201	0.53437	0.198792	2.68809	0.00718628	0.0476083
Frmd6	433.617	0.532195	0.164431	3.23659	0.00120968	0.0117045
Apobec3	206.893	0.529798	0.17087	3.10059	0.00193136	0.0169595
Rbbp9	249.235	0.52974	0.180142	2.94069	0.00327487	0.0256299
Brinp3	644.494	0.52942	0.147389	3.592	0.000328155	0.00404744
Ppme1	254.201	0.528595	0.154191	3.42819	0.000607617	0.00674904
Cav1	2145.11	0.52781	0.163812	3.22204	0.00127283	0.0122145
Cep170	1528.23	0.526384	0.170246	3.09191	0.00198875	0.0173048
Dlc1	143.294	0.52629	0.181846	2.89415	0.00380186	0.028878
Jak1	901.518	0.524629	0.114791	4.57029	4.87e-06	0.000113714
Mrpl40	217.128	0.52447	0.165916	3.16105	0.00157199	0.0144681
Slc50a1	207.355	0.524051	0.19408	2.70017	0.00693036	0.0464308
Ripk2	313.464	0.523411	0.166472	3.14413	0.0016658	0.0152311
Esd	1364.64	0.523203	0.152227	3.43701	0.000588183	0.00656977
Cdc42bpa	595.561	0.523004	0.139345	3.75329	0.000174529	0.00237735
Nolc1	368.569	0.521853	0.145072	3.5972	0.000321666	0.00398147
Utp15	119.418	0.521571	0.19482	2.67719	0.00742427	0.0487572
Cyb5a	311.075	0.519704	0.154873	3.35569	0.000791682	0.00834711
Snx24	164.561	0.517588	0.187243	2.76425	0.00570535	0.0398889
Ifngr1	223.276	0.516687	0.161748	3.1944	0.0014012	0.0131606
Smn1	109.642	0.516292	0.193333	2.67049	0.00757415	0.0495085
Add3	226.461	0.515876	0.141426	3.64767	0.000264627	0.00336254
Dusp10	606.003	0.515238	0.127488	4.04145	5.31e-05	0.000886105
Mgam	623.122	0.514818	0.115266	4.46636	7.96e-06	0.000173839
Gm36377	166.997	0.513763	0.173778	2.95643	0.0031122	0.0246749
Slc41a2	210.647	0.513142	0.183876	2.7907	0.00525943	0.0373891
Carhsp1	609.256	0.512541	0.160028	3.20282	0.00136087	0.0128885
Prxl2c	170.146	0.509164	0.169231	3.0087	0.00262366	0.0215733
Tmem43	585.504	0.505968	0.120485	4.19941	2.68e-05	0.000493568
Ilf2	310.419	0.504337	0.148237	3.40223	0.000668376	0.00730765
Dock1	184.383	0.504199	0.165366	3.04899	0.0022961	0.0193146
Nfe2l2	1445.14	0.50226	0.116523	4.31038	1.63e-05	0.000322761
Srsf2	644.244	0.500864	0.149655	3.3468	0.000817512	0.00857559
Ptbp1	752.207	0.500787	0.182594	2.74262	0.00609503	0.0418587
Col3a1	8526.78	0.500544	0.11938	4.19288	2.75e-05	0.000504017
Nr2c1	156.819	0.498102	0.183874	2.70893	0.00675011	0.045551
Ralb	213.88	0.495645	0.17789	2.78624	0.00533231	0.0377151
Ubqln2	393.218	0.493434	0.170758	2.88967	0.00385645	0.0291769
Clic1	3194.49	0.491498	0.115869	4.24185	2.22e-05	0.000418829
Actb	9375.85	0.489778	0.155191	3.15596	0.00159969	0.014694
Max	257.025	0.483993	0.178417	2.71271	0.00667354	0.0451872
Sfr1	635.311	0.48323	0.164587	2.93601	0.00332463	0.0258886
Tmod3	444.499	0.481912	0.172626	2.79166	0.00524387	0.0372975
Pla1a	585.225	0.481293	0.152148	3.16332	0.00155982	0.0143751
Mrgbp	112.19	0.480892	0.175272	2.74369	0.00607529	0.0417643
Dctn5	261.061	0.480818	0.179028	2.68571	0.00723752	0.0478458
Nptn	2399.13	0.480416	0.145141	3.30999	0.000932993	0.00950835
Dpy30	388.903	0.479847	0.153847	3.11899	0.00181471	0.0162105
Nup153	405.373	0.476861	0.172453	2.76517	0.00568937	0.0397971
Erlin2	316.945	0.476271	0.132203	3.60258	0.000315075	0.00391376
Cplane1	265.375	0.476225	0.17843	2.66897	0.00760851	0.0496866
Pum3	198.358	0.476019	0.169885	2.80201	0.00507856	0.0363998
Rap2a	145.006	0.475044	0.172037	2.76129	0.00575741	0.0401322
Spcs2	564.464	0.473619	0.172064	2.75257	0.00591289	0.0408895
Fhl2	430.022	0.473335	0.154277	3.06809	0.00215432	0.018408
Septin8	580.839	0.470941	0.174272	2.70234	0.00688534	0.0462457
Cat	481.063	0.470859	0.136682	3.44491	0.000571247	0.00642198
Rhou	163.251	0.468627	0.157824	2.96929	0.00298484	0.0238959
Rbmx	235.92	0.467125	0.152167	3.06981	0.00214197	0.0183249
Iqgap1	1543.68	0.464403	0.117339	3.95779	7.56e-05	0.00119749
Dap3	216.148	0.46413	0.156558	2.96458	0.00303096	0.0241542
Myadm	3921.35	0.46166	0.149048	3.09739	0.00195232	0.0170866
Tpm4	2992.1	0.461405	0.168723	2.7347	0.00624375	0.042712
Lclat1	514.084	0.459336	0.158861	2.89143	0.00383489	0.0290677
Sulf1	784.378	0.456402	0.113603	4.01751	5.88e-05	0.000964994
Lbh	428.696	0.455934	0.162031	2.81387	0.00489489	0.0353263
Asph	341.994	0.450402	0.162427	2.77295	0.00555513	0.0390931
Senp1	272.786	0.447118	0.150706	2.96682	0.00300897	0.0240476
Uba2	387.425	0.446369	0.128705	3.46816	0.000524027	0.0059824
Hjurp	343.859	0.445141	0.162024	2.74737	0.00600751	0.0414009
Plau	747.215	0.44489	0.138303	3.21677	0.00129644	0.0123894
Brd2	747.791	0.437972	0.112198	3.90357	9.48e-05	0.00144378
Timp3	1017.27	0.437895	0.132103	3.3148	0.000917083	0.00936672
Creg1	202.293	0.436303	0.154892	2.81682	0.00485017	0.0351053
Ehd2	1466.49	0.431727	0.144539	2.98693	0.00281797	0.0227688
Flnb	2356.48	0.431383	0.154474	2.79258	0.00522888	0.0372345
Epb41l2	1100.54	0.431327	0.103781	4.15614	3.24e-05	0.000580852
Mapk9	327.934	0.426984	0.147343	2.89789	0.00375682	0.0286001
Ids	665.219	0.425256	0.152106	2.79578	0.00517745	0.0369379
Xbp1	1382.47	0.421838	0.146779	2.87396	0.00405363	0.0303794
Htra1	743.695	0.421111	0.143748	2.9295	0.00339503	0.0263049
Npepps	760.544	0.418156	0.126676	3.30099	0.000963431	0.00976155
Gnptab	307.097	0.417773	0.156381	2.67151	0.00755114	0.0494044
Fermt2	1005.35	0.417224	0.141768	2.94301	0.00325041	0.025506
Masp1	855.858	0.411428	0.12352	3.33086	0.000865766	0.00896058
X1810030O07Rik	189.599	0.410663	0.13931	2.94784	0.00319999	0.0251709
Lamb1	1065.41	0.405469	0.129299	3.1359	0.00171328	0.0155836
Tfdp1	275.872	0.404763	0.142534	2.83976	0.0045148	0.0331766
Hexb	450.511	0.403915	0.123499	3.27059	0.00107323	0.0106348
Tpgs2	275.143	0.403832	0.138856	2.90828	0.00363427	0.0278342
Cers2	1172.58	0.399915	0.104889	3.81273	0.000137439	0.0019541
Ocrl	257.074	0.394143	0.146023	2.69918	0.00695104	0.0465023
Ikbkg	333.02	0.393121	0.137695	2.855	0.00430364	0.0319954
Anapc5	653.363	0.388826	0.121262	3.20649	0.00134366	0.0127707
Utp20	249.209	0.384833	0.141909	2.71183	0.00669126	0.0452786
Ext1	1414.15	0.379911	0.091481	4.15289	3.28e-05	0.000587651
Rnf181	629.657	0.379437	0.128412	2.95484	0.00312831	0.0247605
Axl	1251.38	0.374023	0.0939821	3.97972	6.9e-05	0.00111111
Rap1gds1	439.868	0.371579	0.12452	2.98409	0.00284427	0.022915
H1f0	1289.39	0.368292	0.109856	3.3525	0.000800862	0.00842595
Ltbp1	546.883	0.363174	0.118442	3.06626	0.00216754	0.0185096
Gdi1	717.937	0.355008	0.125564	2.82731	0.0046941	0.0342241
Uck2	347.979	0.343744	0.11654	2.94957	0.00318213	0.0250727
Hp1bp3	491.203	0.341507	0.105946	3.22341	0.00126672	0.012172
Usp22	809.642	0.337444	0.114224	2.95423	0.00313451	0.0247731
Dpysl3	1324.45	0.336608	0.113907	2.95513	0.0031254	0.0247605
Basp1	1665.28	0.334377	0.0883398	3.78513	0.00015363	0.00213856
Rai14	740.701	0.331535	0.122111	2.71503	0.00662703	0.0449199
Cers5	614.935	0.328416	0.115362	2.84682	0.00441577	0.0326379
G3bp1	599.638	0.309285	0.107135	2.88686	0.00389103	0.0293867
Msn	4829.67	0.297137	0.0845487	3.51439	0.000440763	0.00517573
Wdr1	1666.81	0.252033	0.0842025	2.99318	0.00276083	0.0224109
Col12a1	1852.44	-0.317965	0.117727	-2.70088	0.00691567	0.0463991
Rab3gap2	280.503	-0.329193	0.119828	-2.7472	0.00601057	0.0414009
Usp4	374.52	-0.336471	0.118501	-2.83938	0.0045201	0.0331981
Ctnna1	1728.53	-0.33867	0.100109	-3.383	0.000716991	0.00772425
Tnfaip1	683.647	-0.357251	0.11184	-3.19431	0.00140165	0.0131606
Acox1	466.291	-0.360679	0.109607	-3.29065	0.000999575	0.0100331
Colgalt1	385.938	-0.361186	0.131727	-2.74193	0.00610788	0.0419107
Cd81	2444.1	-0.363227	0.134949	-2.69159	0.00711124	0.0472346
Echs1	303.852	-0.367091	0.129658	-2.83123	0.00463687	0.0338953
Ipo9	796.131	-0.371017	0.0839804	-4.4179	9.97e-06	0.000209884
Faf1	368.762	-0.37427	0.125887	-2.97306	0.00294845	0.023686
Adcy7	746.842	-0.377781	0.095033	-3.97527	7.03e-05	0.0011282
Iars2	231.11	-0.377842	0.141237	-2.67524	0.00746757	0.0489494
Smim7	495.891	-0.377897	0.1328	-2.84562	0.00443252	0.032727
Arhgap28	271.932	-0.37907	0.131962	-2.87258	0.00407139	0.0304961
Frmd4a	431.191	-0.38032	0.121881	-3.12043	0.00180586	0.0161728
Hsbp1	1327.57	-0.385946	0.142267	-2.71283	0.00667107	0.0451872
Atp6v0e	1325.17	-0.387277	0.135203	-2.86441	0.00417789	0.0311934
Srgap2	295.846	-0.393669	0.136955	-2.87443	0.00404753	0.0303499
Eif4g1	1229.65	-0.405645	0.135317	-2.99775	0.00271984	0.0221554
Eif4a3	292.922	-0.408045	0.142551	-2.86245	0.00420383	0.0313536
Map3k7	422.933	-0.409167	0.132115	-3.09704	0.00195463	0.0170886
Dhdds	169.437	-0.415585	0.155592	-2.67099	0.0075627	0.0494569
Amz2	208.296	-0.418576	0.147112	-2.84528	0.00443723	0.0327334
Golga2	224.511	-0.418764	0.149658	-2.79815	0.0051397	0.0367437
Uso1	648.148	-0.420098	0.12132	-3.46273	0.000534718	0.00607959
Ccdc80	947.234	-0.420297	0.101874	-4.12564	3.7e-05	0.000652097
Mapk6	799.062	-0.42081	0.142143	-2.96047	0.00307167	0.024409
Dync1li1	370.441	-0.420822	0.130988	-3.21267	0.00131509	0.0125333
Ssu72	345.354	-0.424013	0.144432	-2.93573	0.00332767	0.0258886
Mlec	598.222	-0.427473	0.141017	-3.03135	0.0024346	0.0202936
Fbxo38	206.59	-0.428475	0.152195	-2.8153	0.00487315	0.0351987
Popdc3	2726.06	-0.430806	0.134266	-3.2086	0.00133383	0.0126859
Scd2	4080.79	-0.431124	0.116105	-3.71321	0.000204647	0.00273722
Nedd8	502.587	-0.437765	0.132034	-3.31555	0.000914616	0.00935522
Ubl3	226.912	-0.439271	0.158035	-2.77958	0.00544291	0.0383807
Herpud1	584.853	-0.439816	0.164528	-2.67319	0.00751332	0.04918
Vapb	609.974	-0.443232	0.149464	-2.96547	0.00302221	0.0241202
Glo1	261.018	-0.443809	0.122357	-3.62716	0.000286555	0.00360116
Mcu	267.212	-0.445258	0.140621	-3.16637	0.00154355	0.0142533
Pomp	564.377	-0.445491	0.165733	-2.68801	0.00718796	0.0476083
Rtca	212.79	-0.445493	0.165708	-2.68842	0.00717902	0.0475942
Tspan7	366.742	-0.44696	0.164983	-2.70912	0.00674612	0.0455461
Atxn10	1373.72	-0.447521	0.116361	-3.84598	0.000120074	0.00176285
Nploc4	398.297	-0.448764	0.141282	-3.17637	0.00149133	0.0138444
Mark3	425.731	-0.449781	0.117537	-3.82671	0.000129865	0.0018651
Map1b	2238.98	-0.449943	0.167183	-2.69132	0.00711695	0.0472501
Mprip	1024.1	-0.451355	0.146672	-3.07732	0.00208872	0.0179905
Slc9a9	186.38	-0.459265	0.149983	-3.06212	0.00219778	0.0186424
Tulp4	384.072	-0.463131	0.160019	-2.89422	0.00380102	0.028878
Ube2d1	1513.03	-0.464201	0.168066	-2.76201	0.00574471	0.0400838
Pdha1	509.452	-0.464898	0.151346	-3.07175	0.00212806	0.0182562
Fdft1	295.987	-0.465692	0.14466	-3.21923	0.00128536	0.0123088
Fkbp9	424.535	-0.466132	0.141208	-3.30103	0.0009633	0.00976155
Uqcrh	1556.35	-0.467369	0.170548	-2.7404	0.00613652	0.0420609
Col5a2	2239.38	-0.467569	0.137637	-3.39713	0.000680975	0.00741058
Nipsnap2	349.45	-0.467704	0.167789	-2.78745	0.00531247	0.037613
Fbn1	1613.34	-0.468383	0.149435	-3.13435	0.00172233	0.0156455
Lig3	135.359	-0.470203	0.172989	-2.71811	0.00656556	0.0445858
Cox19	280.226	-0.471915	0.142255	-3.31739	0.000908623	0.00930755
Rab3gap1	207.62	-0.472063	0.163291	-2.89093	0.00384107	0.0290988
Arl2bp	377.504	-0.473792	0.172453	-2.74737	0.00600761	0.0414009
Drp2	279.057	-0.474346	0.135951	-3.48911	0.00048463	0.0055967
Sod2	279.055	-0.475498	0.147664	-3.22014	0.0012813	0.0122783
Rtn4	2482.02	-0.478549	0.168208	-2.84499	0.00444134	0.0327402
Atp6v0b	366.563	-0.479283	0.177808	-2.69551	0.007028	0.0468377
Hars	183.426	-0.480054	0.173917	-2.76024	0.00577586	0.0402007
Pard3	148.284	-0.481015	0.179562	-2.67882	0.00738823	0.0485661
Aco2	738.815	-0.482318	0.16547	-2.91485	0.00355865	0.0273675
Rhob	1936.35	-0.482806	0.131727	-3.6652	0.000247145	0.00318619
Cep104	187.89	-0.484954	0.159039	-3.04928	0.0022939	0.0193146
Dnajb11	271.911	-0.485144	0.157975	-3.07102	0.00213329	0.0182618
Kidins220	489.391	-0.488352	0.119471	-4.08762	4.36e-05	0.000753091
Dst	2346.06	-0.488848	0.140755	-3.47305	0.000514579	0.00588432
Ten1	128.859	-0.489914	0.182355	-2.6866	0.00721841	0.0477583
Trappc10	257.332	-0.490776	0.154709	-3.17225	0.00151264	0.0139957
Anapc16	340.599	-0.491028	0.181087	-2.71156	0.00669677	0.0452786
Rbsn	129.396	-0.492397	0.168321	-2.92534	0.00344075	0.0266148
Dyrk2	621.279	-0.492841	0.166284	-2.96386	0.00303811	0.0241974
Anxa6	2674.8	-0.493127	0.161012	-3.06268	0.00219364	0.0186186
Atp6v0a2	254.303	-0.494413	0.159308	-3.10351	0.00191243	0.0168889
Prkx	306.047	-0.496359	0.155622	-3.18951	0.00142513	0.0133095
Samd4	245.417	-0.498316	0.184949	-2.69435	0.00705267	0.0469141
Cd99l2	305.008	-0.499178	0.129948	-3.84137	0.000122347	0.00178311
Insig1	165.044	-0.501331	0.185248	-2.70628	0.00680422	0.0457899
Tmem147	469.775	-0.503101	0.171058	-2.94111	0.00327036	0.0256103
Nrbp1	535.656	-0.503207	0.158699	-3.17082	0.00152009	0.0140553
Herc2	156.403	-0.505034	0.166023	-3.04196	0.00235044	0.0197098
Snx27	288.454	-0.50663	0.152547	-3.32115	0.000896488	0.00923065
Tnfrsf23	361.533	-0.507667	0.144658	-3.50944	0.000449055	0.00525101
Nfu1	253.969	-0.509407	0.133212	-3.82403	0.000131288	0.00188004
Dnm2	289.677	-0.509702	0.189903	-2.684	0.00727461	0.0480455
Hadha	536.875	-0.509828	0.105495	-4.83271	1.35e-06	3.62e-05
Dag1	1225.46	-0.510393	0.126931	-4.02102	5.79e-05	0.000954075
Tor3a	271.78	-0.512612	0.145996	-3.51114	0.000446197	0.00522196
Peg10	457.744	-0.513843	0.174775	-2.94002	0.0032819	0.0256562
Nfs1	109.221	-0.514937	0.190234	-2.70685	0.00679243	0.0457685
Zfp507	110.45	-0.517793	0.1833	-2.82483	0.00473051	0.0344535
Mast2	461.449	-0.518727	0.187417	-2.76776	0.00564422	0.0395747
Psmc2	729.117	-0.518859	0.17466	-2.97067	0.00297147	0.0238298
Arhgef5	232.772	-0.519499	0.155299	-3.34514	0.0008224	0.00861015
Tuba1a	1635.61	-0.523332	0.123879	-4.22454	2.39e-05	0.000448112
Narf	177.5	-0.523995	0.166989	-3.13791	0.00170157	0.0154872
[truncated: 1,081 more rows]

## Sheet: H&N->Diff-H_24h vs. 72h
Gene	baseMean	log2FoldChange	lfcSE	stat	pvalue	padj
[truncated: 1,429 more rows]

[truncated: 6 more sheets: H&N->Diff-H_72h vs. 96h, H&N->Diff-H_96h vs. 144h, N&H->Diff-N_24h vs. 72h, N&H->Diff-N_72h vs. 96h, N&H->Diff-N_96h vs. 144h, 177 Genes]
